# Supplementary material for: A Critical Role of the Thy28-MYH9 Axis in B Cell-Specific Expression of the Pax5 Gene in Chicken B Cells
Source: PLoS One. 2015 Jan 21;10(1):e0116579. doi: 10.1371/journal.pone.0116579 (PMC4301804; doi:10.1371/journal.pone.0116579)
Supplement: S1 Table — (XLSX) [file pone.0116579.s004.xlsx]

## Sheet: Sheet1
Supplemental Table S1
Accession	Coverage	# PSMs	# Peptides	# AAs	MW [kDa]	calc. pI	Score	Area	Heavy/Light	Heavy/Light Count	Heavy/Light Variability [%]	Description
Q9IAL2	8	17	3	350	37.3282	9.1001	31.1113	1.32204e+06	2.68791	1		Visual system homeobox 1 OS=Gallus gallus GN=VSX1 PE=2 SV=1 - [VSX1_CHICK]
	Confidence Icon	Sequence	Protein Accessions	# Proteins	# Protein Groups	Activation Type	Modifications	IonScore	Exp Value	Δ Score	Rank	Identity High	Homology Threshold	QuanResultID	# Missing Channels	# Single-Peak Channels	Area	Quan Channel	Quan Info	Quan Usage	Heavy/Light	Charge	m/z [Da]	MH+ [Da]	ΔM [ppm]	RT [min]	First Scan	Last Scan	MS Order	Ions Matched	Spectrum File	Annotation
	Medium	qEKrSVLR	Q9IAL2	1	1	CID	N-Term(Acetyl), R4(Label:13C(6)15N(4))	25.18	0.0169898		2	30					2.85119e+06		Inconsistently Labeled	Not Used		2	534.314	1067.62	0.77146	20.3275	1689	1689	MS2	5/76	120914_TFujita_2_2u.raw
	Low	qEKrSVLR	Q9IAL2	1	1	CID	N-Term(Acetyl), R4(Label:13C(6)15N(4))	22.72	0.0302029		2	30					3.21581e+06		Inconsistently Labeled	Not Used		2	534.314	1067.62	0.657122	20.3909	1699	1699	MS2	5/76	120914_TFujita_3_2u.raw
	Low	qEKrSVLr	Q9IAL2	1	1	CID	N-Term(Acetyl), R4(Label:13C(6)15N(4)), R8(Label:13C(6)15N(4))	21.89	0.03171		2	30					685651		Inconsistently Labeled	Not Used		2	539.318	1077.63	0.793787	20.5227	1742	1742	MS2	5/76	120914_TFujita_5_2u.raw
	Low	qEKrSVLR	Q9IAL2	1	1	CID	N-Term(Acetyl), R4(Label:13C(6)15N(4))	21.69	0.0382867		2	30					3652019		Inconsistently Labeled	Not Used		2	534.314	1067.62	0.657122	20.475	1688	1688	MS2	5/76	120914_TFujita_1_2u.raw
	Low	qEKrSVLR	Q9IAL2	1	1	CID	N-Term(Acetyl), R4(Label:13C(6)15N(4))	21.24	0.0420909		2	30					2.26017e+06		Inconsistently Labeled	Not Used		2	534.314	1067.62	0.885799	20.5108	1741	1741	MS2	5/76	120914_TFujita_5_2u.raw
	Low	qEKrSVLr	Q9IAL2	1	1	CID	N-Term(Acetyl), R4(Label:13C(6)15N(4)), R8(Label:13C(6)15N(4))	19.95	0.0495674		2	30					876122		Inconsistently Labeled	Not Used		2	539.318	1077.63	0.793787	20.4844	1727	1727	MS2	5/76	120914_TFujita_4_2u.raw
	Low	qEKrSVLR	Q9IAL2	1	1	CID	N-Term(Acetyl), R4(Label:13C(6)15N(4))	18.22	0.0896431		2	31					2.75092e+06		Inconsistently Labeled	Not Used		2	534.314	1067.62	0.542783	20.4158	1721	1721	MS2	5/76	120914_TFujita_4_2u.raw
	Low	qEKrSVLr	Q9IAL2	1	1	CID	N-Term(Acetyl), R4(Label:13C(6)15N(4)), R8(Label:13C(6)15N(4))	17.78	0.0833624		2	30					1.01852e+06		Inconsistently Labeled	Not Used		2	539.318	1077.63	0.680511	20.4022	1700	1700	MS2	5/76	120914_TFujita_3_2u.raw
	Low	PGrADPSGGr	Q9IAL2	1	1	CID	R3(Label:13C(6)15N(4)), R10(Label:13C(6)15N(4))	15.92	0.134326	1	1	30		878		1	205513	Heavy	Excluded by Method	Not Used		2	495.258	989.508	5.18416	18.6451	1545	1545	MS2	4/90	120914_TFujita_2_2u.raw
	Low	qEKrSVLr	Q9IAL2	1	1	CID	N-Term(Acetyl), R4(Label:13C(6)15N(4)), R8(Label:13C(6)15N(4))	15.04	0.158231		2	30					1.13375e+06		Inconsistently Labeled	Not Used		2	539.318	1077.63	0.453957	20.4868	1689	1689	MS2	5/76	120914_TFujita_1_2u.raw
	Low	QASSQRSSEK	Q9IAL2	1	1	CID		14.36	0.153904	1	1	29		2407	1		57932.4	Light	Excluded by Method	Not Used		2	554.275	1107.54	3.90882	11.0107	885	885	MS2	11/102	120914_TFujita_5_2u.raw
	Low	QASSQRSSEK	Q9IAL2	1	1	CID		14.27	0.155256	1	1	29	15	1862	1	1	44584.2	Light	Excluded by Method	Not Used		2	554.274	1107.54	2.14535	11.0412	886	886	MS2	7/102	120914_TFujita_4_2u.raw
	Low	QASSQRSSEK	Q9IAL2	1	1	CID		12.59	0.234093	1	1	29	14	1862	1	1	44584.2	Light	Excluded by Method	Not Used		2	554.275	1107.54	2.58622	10.9475	877	877	MS2	5/102	120914_TFujita_4_2u.raw
	Low	PGrADPSGGr	Q9IAL2	1	1	CID	R3(Label:13C(6)15N(4)), R10(Label:13C(6)15N(4))	12.19	0.311034	0.166667	1	30		2570		1	221631	Heavy	Excluded by Method	Not Used		2	495.257	989.507	4.6907	18.6425	1575	1575	MS2	4/90	120914_TFujita_5_2u.raw
	Low	QASSQRSSEK	Q9IAL2	1	1	CID		11.41	0.310791	1	1	29		714	1		56832.2	Light	Excluded by Method	Not Used		2	554.275	1107.54	2.80665	10.9799	872	872	MS2	4/102	120914_TFujita_2_2u.raw
	Low	PGrADPSGGr	Q9IAL2	1	1	CID	R3(Label:13C(6)15N(4)), R10(Label:13C(6)15N(4))	11.27	0.384421	1	1	30	19	2035			210805	Heavy	Unique	Used	2.68791	2	495.257	989.507	4.56734	18.5882	1559	1559	MS2	4/90	120914_TFujita_4_2u.raw
	Low	QASSQRSSEK	Q9IAL2	1	1	CID		11.07	0.3361	1	1	29		121	1		92465.7	Light	Excluded by Method	Not Used		2	554.275	1107.54	2.80665	10.784	847	847	MS2	6/102	120914_TFujita_1_2u.raw
Q90679	7.85	11	2	242	27.9491	8.29443	91.7057	73914.1	1.61189	5	16.6215	Thymocyte nuclear protein 1 OS=Gallus gallus GN=THYN1 PE=1 SV=1 - [THYN1_CHICK]
	High	WSMVDVQFVR	Q90679	1	1	CID		33.34	0.00252579	1	1	30	16	510		1	7682.3	Light	Excluded by Method	Not Used		2	633.818	1266.63	-1.13187	30.5936	2550	2550	MS2	5/84	120914_TFujita_1_2u.raw
	High	WSMVDVQFVR	Q90679	1	1	CID		31.29	0.0040123	1	1	30	15	1089			18299.4	Light	Unique	Used	2.10748	2	633.818	1266.63	-1.0355	30.3665	2552	2552	MS2	6/84	120914_TFujita_2_2u.raw
	High	EPGIVGIVk	Q90679	1	1	CID	K9(Label:13C(6))	26.94	0.00424834	1	1	26		335			103999	Heavy	Unique	Used	1.61189	2	459.291	917.576	-0.610459	20.1988	1664	1664	MS2	5/64	120914_TFujita_1_2u.raw
	Medium	EPGIVGIVk	Q90679	1	1	CID	K9(Label:13C(6))	24.98	0.00667144	1	1	26	16	2068			92969.2	Heavy	Unique	Used	1.80174	2	459.292	917.576	-0.410906	20.2502	1706	1706	MS2	5/64	120914_TFujita_4_2u.raw
	Medium	EPGIVGIVk	Q90679	1	1	CID	K9(Label:13C(6))	24.5	0.00727367	1	1	26		1479			129529	Heavy	Unique	Used	1.47973	2	459.292	917.576	-0.144834	20.2437	1686	1686	MS2	5/64	120914_TFujita_3_2u.raw
	Medium	EPGIVGIVK	Q90679	1	1	CID		24.12	0.010456	1	1	27	15				23783		No Quan Values	Not Used		2	456.282	911.557	0.576913	20.3764	1729	1729	MS2	5/64	120914_TFujita_5_2u.raw
	Low	EPGIVGIVk	Q90679	1	1	CID	K9(Label:13C(6))	18.55	0.0279274	1	1	26	16				37362.5		No Quan Values	Not Used		2	459.292	917.576	-0.344388	20.328	1725	1725	MS2	5/64	120914_TFujita_5_2u.raw
	Low	EPGIVGIVK	Q90679	1	1	CID		16.29	0.0587408	1	1	27	15	1479			87535.2	Light	Redundant	Not Used	1.47973	2	456.282	911.556	-0.293529	20.28	1689	1689	MS2	5/64	120914_TFujita_3_2u.raw
	Low	EPGIVGIVK	Q90679	1	1	CID		15.82	0.0654546	1	1	27	15	910			61476.3	Light	Unique	Used	1.41304	2	456.282	911.556	-0.293529	20.2092	1678	1678	MS2	5/64	120914_TFujita_2_2u.raw
	Low	EPGIVGIVK	Q90679	1	1	CID		15.7	0.0672884	1	1	27	15	335			64520	Light	Redundant	Not Used	1.61189	2	456.282	911.556	-0.360487	20.2355	1667	1667	MS2	5/64	120914_TFujita_1_2u.raw
	Low	EPGIVGIVK	Q90679	1	1	CID		14.63	0.0860875	1	1	27		335			64520	Light	Redundant	Not Used	1.61189	2	456.282	911.556	-0.226572	20.4094	1682	1682	MS2	5/64	120914_TFujita_1_2u.raw
P08286	37.73	76	10	220	21.9901	11.1802	2048.66	2.0349e+06	0.72957	5	4.18764	Histone H1.10 OS=Gallus gallus PE=1 SV=3 - [H110_CHICK]
	High	kPAGPSVTELITk	P08284;P08286;P08287;P08288;P09987	6	5	CID	K1(Label:13C(6)), K13(Label:13C(6))	75.63	7.38523e-08	1	1	27		323			1.98865e+06	Heavy	Not Unique	Not Used	0.605759	2	676.912	1352.82	-0.952744	19.6672	1617	1617	MS2	11/132	120914_TFujita_1_2u.raw
	High	KGLSLAALK	P08284;P08286;P08287;P08288;P09987	6	5	CID		75.27	6.2405e-08	1	1	26		313			1.31631e+06	Light	Not Unique	Not Used	0.634588	2	450.797	900.587	-0.447961	19.2567	1582	1582	MS2	8/80	120914_TFujita_1_2u.raw
	High	kPAGPSVTELITk	P08284;P08286;P08287;P08288;P09987	6	5	CID	K1(Label:13C(6)), K13(Label:13C(6))	74.69	9.16988e-08	1	1	27	17	2591			1.11763e+06	Heavy	Not Unique	Not Used	0.581979	2	676.912	1352.82	-0.772276	19.6165	1661	1661	MS2	11/132	120914_TFujita_5_2u.raw
	High	kGLSLAALk	P08284;P08286;P08287;P08288;P09987	6	5	CID	K1(Label:13C(6)), K9(Label:13C(6))	72.72	6.94934e-08	1	1	24		1455			962391	Heavy	Not Unique	Not Used	0.643409	2	456.817	912.628	-0.347556	19.2116	1596	1596	MS2	8/80	120914_TFujita_3_2u.raw
	High	kPAGPSVTELITk	P08284;P08286;P08287;P08288;P09987	6	5	CID	K1(Label:13C(6)), K13(Label:13C(6))	71.7	1.82542e-07	1	1	27	17	897			1.66511e+06	Heavy	Not Unique	Not Used	0.620878	2	676.912	1352.82	-0.86251	19.5995	1626	1626	MS2	11/132	120914_TFujita_2_2u.raw
	High	sETAPAAAPAVAAPAAK	P08286	1	1	CID	N-Term(Acetyl)	71.42	6.99474e-07	1	1	33		2512			301006	Light	Unique	Used	0.767066	2	768.406	1535.81	-0.59038	15.7522	1315	1315	MS2	13/132	120914_TFujita_5_2u.raw
	High	kPAGPSVTELITk	P08284;P08286;P08287;P08288;P09987	6	5	CID	K1(Label:13C(6)), K13(Label:13C(6))	70.65	2.32468e-07	1	1	27		1465			1.91942e+06	Heavy	Not Unique	Not Used	0.539145	2	676.912	1352.82	-0.86251	19.5296	1624	1624	MS2	11/132	120914_TFujita_3_2u.raw
	High	ALAAGGYDVEK	P08284;P08286;P08287;P08288;P09987	6	5	CID		70.21	4.4305e-07	0.842857	1	30		2457			625646	Light	Not Unique	Not Used	0.351996	2	547.279	1093.55	-0.72055	13.1961	1086	1086	MS2	9/84	120914_TFujita_5_2u.raw
	High	kPAGPSVTELITk	P08284;P08286;P08287;P08288;P09987	6	5	CID	K1(Label:13C(6)), K13(Label:13C(6))	70.14	2.61435e-07	1	1	27		2057			1.63423e+06	Heavy	Not Unique	Not Used	0.553875	2	676.912	1352.82	-0.86251	19.6102	1648	1648	MS2	11/132	120914_TFujita_4_2u.raw
	High	KPAGPSVTELITK	P08284;P08286;P08287;P08288;P09987	6	5	CID		67.96	8.55764e-07	1	1	30	20	897			2.68186e+06	Light	Redundant	Not Used	0.620878	2	670.893	1340.78	-0.524875	19.4829	1616	1616	MS2	14/132	120914_TFujita_2_2u.raw
	High	KPAGPSVTELITK	P08284;P08286;P08287;P08288;P09987	6	5	CID		67.89	8.77796e-07	1	1	30		2591			1.93434e+06	Light	Redundant	Not Used	0.581979	2	670.892	1340.78	-0.615919	19.6041	1660	1660	MS2	19/132	120914_TFujita_5_2u.raw
	High	KPAGPSVTELITK	P08284;P08286;P08287;P08288;P09987	6	5	CID		66.72	1.13855e-06	1	1	30		1465			3.58094e+06	Light	Redundant	Not Used	0.539145	2	670.892	1340.78	-0.889053	19.4716	1619	1619	MS2	18/132	120914_TFujita_3_2u.raw
	High	kGLSLAALk	P08284;P08286;P08287;P08288;P09987	6	5	CID	K1(Label:13C(6)), K9(Label:13C(6))	66.71	2.77296e-07	1	1	24		2046			709890	Heavy	Not Unique	Not Used	0.582519	2	456.818	912.628	-0.280678	19.341	1625	1625	MS2	8/80	120914_TFujita_4_2u.raw
	High	KGLSLAALK	P08284;P08286;P08287;P08288;P09987	6	5	CID		66.51	4.6905e-07	1	1	26		885			1.19182e+06	Light	Not Unique	Not Used	0.643724	2	450.797	900.587	-0.380188	19.1187	1585	1585	MS2	8/80	120914_TFujita_2_2u.raw
	High	sETAPAAAPAVAAPAAK	P08286	1	1	CID	N-Term(Acetyl)	66.49	2.22144e-06	1	1	33		1976			320710	Light	Unique	Used	0.72957	2	768.406	1535.8	-1.38521	15.757	1306	1306	MS2	12/132	120914_TFujita_4_2u.raw
	High	KPAGPSVTELITK	P08284;P08286;P08287;P08288;P09987	6	5	CID		65.87	1.38469e-06	1	1	30		2057			2.93195e+06	Light	Redundant	Not Used	0.553875	2	670.892	1340.78	-0.706964	19.5979	1647	1647	MS2	17/132	120914_TFujita_4_2u.raw
	High	KGLSLAALK	P08284;P08286;P08287;P08288;P09987	6	5	CID		64.8	6.95375e-07	1	1	26		2046			1.28699e+06	Light	Redundant	Not Used	0.582519	2	450.797	900.587	-0.312416	19.2255	1615	1615	MS2	8/80	120914_TFujita_4_2u.raw
	High	kGLSLAALk	P08284;P08286;P08287;P08288;P09987	6	5	CID	K1(Label:13C(6)), K9(Label:13C(6))	62.25	7.74361e-07	0.83871	1	24		885			767203	Heavy	Redundant	Not Used	0.643724	2	456.818	912.628	-0.280678	19.2108	1593	1593	MS2	8/80	120914_TFujita_2_2u.raw
	High	ALAAGGYDVEK	P08284;P08286;P08287;P08288;P09987	6	5	CID		61.33	3.42336e-06	0.836066	1	30		1914			789402	Light	Not Unique	Not Used	0.376117	2	547.279	1093.55	-0.72055	13.2294	1083	1083	MS2	18/84	120914_TFujita_4_2u.raw
	High	ALAAGGYDVEK	P08284;P08286;P08287;P08288;P09987	6	5	CID		61.07	3.59549e-06	0.819672	1	29		1324			998772	Light	Not Unique	Not Used	0.508198	2	547.28	1093.55	-0.608923	13.2715	1078	1078	MS2	18/84	120914_TFujita_3_2u.raw
	High	kGLSLAALk	P08284;P08286;P08287;P08288;P09987	6	5	CID	K1(Label:13C(6)), K9(Label:13C(6))	60.73	1.09886e-06	1	1	24		2582			702649	Heavy	Not Unique	Not Used	0.630677	2	456.817	912.627	-0.548192	19.2947	1632	1632	MS2	8/80	120914_TFujita_5_2u.raw
	High	KGLSLAALK	P08284;P08286;P08287;P08288;P09987	6	5	CID		60.72	1.27084e-06	1	1	25		2582			1.11412e+06	Light	Redundant	Not Used	0.630677	2	450.797	900.587	-0.92237	19.2375	1627	1627	MS2	7/80	120914_TFujita_5_2u.raw
	High	ALAAGGYDVEK	P08284;P08286;P08287;P08288;P09987	6	5	CID		60.67	3.94237e-06	0.786885	1	29		178			953206	Light	Not Unique	Not Used	0.471042	2	547.28	1093.55	-0.385668	13.1987	1059	1059	MS2	8/84	120914_TFujita_1_2u.raw
	High	KPAGPSVTELITK	P08284;P08286;P08287;P08288;P09987	6	5	CID		60.48	4.7902e-06	1	1	30	18	2057			2.93195e+06	Light	Redundant	Not Used	0.553875	2	670.892	1340.78	-0.706964	19.5668	1644	1644	MS2	7/132	120914_TFujita_4_2u.raw
	High	GLSLAALK	P08284;P08286;P08287;P08288;P09987	6	5	CID		59.83	3.27575e-06	0.783333	1	28		2117			246721	Light	Not Unique	Not Used	0.562598	2	386.75	772.493	0.345965	22.2637	1884	1884	MS2	7/56	120914_TFujita_4_2u.raw
	High	KGLSLAALK	P08284;P08286;P08287;P08288;P09987	6	5	CID		59.21	2.51895e-06	1	1	26		1455			1.52497e+06	Light	Redundant	Not Used	0.643409	2	450.797	900.587	-0.312416	19.0917	1586	1586	MS2	8/80	120914_TFujita_3_2u.raw
	High	KPAGPSVTELITK	P08284;P08286;P08287;P08288;P09987	6	5	CID		58.59	7.47126e-06	1	1	30	20	323			3.2829e+06	Light	Redundant	Not Used	0.605759	2	670.892	1340.78	-0.615919	19.5616	1608	1608	MS2	8/132	120914_TFujita_1_2u.raw
	High	ALAAGGYDVEK	P08284;P08286;P08287;P08288;P09987	6	5	CID		58.04	7.30219e-06	0.775862	1	30		761			777260	Light	Not Unique	Not Used	0.395391	2	547.279	1093.55	-0.72055	13.2966	1077	1077	MS2	9/84	120914_TFujita_2_2u.raw
	High	ALAAGGYDVEk	P08284;P08286;P08287;P08288;P09987	6	5	CID	K11(Label:13C(6))	55.86	1.336e-05	0.803571	1	30		2457			201188	Heavy	Redundant	Not Used	0.351996	2	550.29	1099.57	-0.483112	13.4192	1105	1105	MS2	9/84	120914_TFujita_5_2u.raw
	High	sETAPAAAPAVAAPAAK	P08286	1	1	CID	N-Term(Acetyl)	55.45	2.77974e-05	1	1	33		1385			439436	Light	Unique	Used	0.71421	2	768.407	1535.81	-0.431414	15.7112	1290	1290	MS2	13/132	120914_TFujita_3_2u.raw
	High	kGLSLAALk	P08284;P08286;P08287;P08288;P09987	6	5	CID	K1(Label:13C(6)), K9(Label:13C(6))	55.17	3.95315e-06	0.818182	1	24		313			835313	Heavy	Redundant	Not Used	0.634588	2	456.817	912.628	-0.347556	19.2807	1584	1584	MS2	8/80	120914_TFujita_1_2u.raw
	High	ALAAGGYDVEk	P08284;P08286;P08287;P08288;P09987	6	5	CID	K11(Label:13C(6))	54.52	1.81889e-05	1	1	30		761			307321	Heavy	Redundant	Not Used	0.395391	2	550.29	1099.57	-0.594129	13.2295	1071	1071	MS2	9/84	120914_TFujita_2_2u.raw
	High	ALAAGGYDVEk	P08284;P08286;P08287;P08288;P09987	6	5	CID	K11(Label:13C(6))	54.5	1.82729e-05	0.796296	1	30		1914			296908	Heavy	Redundant	Not Used	0.376117	2	550.29	1099.57	-0.483112	13.3584	1094	1094	MS2	9/84	120914_TFujita_4_2u.raw
	High	ALAAGGYDVEk	P08284;P08286;P08287;P08288;P09987	6	5	CID	K11(Label:13C(6))	52.19	3.17073e-05	0.769231	1	30		1324			469538	Heavy	Redundant	Not Used	0.508198	2	550.29	1099.57	-0.150064	13.3081	1081	1081	MS2	9/84	120914_TFujita_3_2u.raw
	High	ALAAGGYDVEk	P08284;P08286;P08287;P08288;P09987	6	5	CID	K11(Label:13C(6))	51.96	3.2795e-05	0.769231	1	30		178			449000	Heavy	Redundant	Not Used	0.471042	2	550.29	1099.57	-0.483112	13.2232	1061	1061	MS2	9/84	120914_TFujita_1_2u.raw
	High	GLSLAALK	P08284;P08286;P08287;P08288;P09987	6	5	CID		49.53	3.51003e-05	0.76	1	28		2647			217406	Light	Not Unique	Not Used	0.632518	2	386.75	772.493	0.108933	22.2604	1899	1899	MS2	7/56	120914_TFujita_5_2u.raw
	High	kALAAGGYDVEk	P08284;P08286;P08287;P08288;P09987	6	5	CID	K1(Label:13C(6)), K12(Label:13C(6))	47.32	0.000132528	1	1	31		1874			63181.5	Heavy	Not Unique	Not Used	0.403564	2	617.347	1233.69	-0.122966	11.4307	921	921	MS2	7/114	120914_TFujita_4_2u.raw
	High	GLSLAALK	P08284;P08286;P08287;P08288;P09987	6	5	CID		47.03	6.24181e-05	0.702128	1	28		1531			285802	Light	Not Unique	Not Used	0.591656	2	386.75	772.493	-0.207109	22.2219	1856	1856	MS2	6/56	120914_TFujita_3_2u.raw
	High	sETAPAAAPAVAAPAAK	P08286	1	1	CID	N-Term(Acetyl)	43.3	0.000456042	1	1	33	17	241			440730	Light	Unique	Used	0.70926	2	768.406	1535.81	-0.749346	15.8156	1286	1286	MS2	13/132	120914_TFujita_1_2u.raw
	High	kPAGPSVTELITk	P08284;P08286;P08287;P08288;P09987	6	5	CID	K1(Label:13C(6)), K13(Label:13C(6))	42.51	0.000157093	1	1	27		900			234417	Heavy	Not Unique	Not Used	0.759546	3	451.611	1352.82	-0.488954	19.6498	1630	1630	MS2	9/132	120914_TFujita_2_2u.raw
	High	sETAPAAAPAVAAPAAK	P08286	1	1	CID	N-Term(Acetyl)	41.65	0.000653136	1	1	33	16	817			334308	Light	Unique	Used	0.808236	2	768.406	1535.8	-0.987795	15.7281	1290	1290	MS2	13/132	120914_TFujita_2_2u.raw
	High	KPAGPSVTELITK	P08284;P08286;P08287;P08288;P09987	6	5	CID		41.52	0.00036644	1	1	30	16	900			308628	Light	Redundant	Not Used	0.759546	3	447.598	1340.78	-0.375576	19.6369	1629	1629	MS2	14/132	120914_TFujita_2_2u.raw
	High	KPAGPSVTELITK	P08284;P08286;P08287;P08288;P09987	6	5	CID		40.95	0.000421851	1	1	30	18	1467			484222	Light	Not Unique	Not Used	0.562317	3	447.598	1340.78	0.034124	19.5421	1625	1625	MS2	15/132	120914_TFujita_3_2u.raw
	High	kPAGPSVTELITk	P08284;P08286;P08287;P08288;P09987	6	5	CID	K1(Label:13C(6)), K13(Label:13C(6))	40.48	0.000241748	1	1	27		1465			1.91942e+06	Heavy	Redundant	Not Used	0.539145	2	676.912	1352.82	-0.86251	19.9228	1658	1658	MS2	8/132	120914_TFujita_3_2u.raw
	High	sETAPAAAPAVAAPAAk	P08286	1	1	CID	N-Term(Acetyl), K17(Label:13C(6))	40.35	0.000881056	1	1	33	17	1385			297397	Heavy	Redundant	Not Used	0.71421	2	771.416	1541.83	-0.896592	15.7358	1292	1292	MS2	18/132	120914_TFujita_3_2u.raw
	High	GLSLAALK	P08284;P08286;P08287;P08288;P09987	6	5	CID		37.71	0.000533716	0.631579	1	28		958			244179	Light	Not Unique	Not Used	0.728642	2	386.75	772.493	0.424976	22.1746	1848	1848	MS2	6/56	120914_TFujita_2_2u.raw
	High	sETAPAAAPAVAAPAAk	P08286	1	1	CID	N-Term(Acetyl), K17(Label:13C(6))	37.49	0.00165761	1	1	33	17	817			270200	Heavy	Redundant	Not Used	0.808236	2	771.417	1541.83	-0.184039	15.8312	1299	1299	MS2	16/132	120914_TFujita_2_2u.raw
	High	GLSLAALK	P08284;P08286;P08287;P08288;P09987	6	5	CID		36.3	0.000738432	1	1	28		391			260284	Light	Not Unique	Not Used	0.698276	2	386.75	772.493	0.187944	22.3306	1846	1846	MS2	6/56	120914_TFujita_1_2u.raw
	High	KPAGPSVTELITK	P08284;P08286;P08287;P08288;P09987	6	5	CID		35.91	0.001372	1	1	30	16	2058			376204	Light	Not Unique	Not Used	0.687312	3	447.597	1340.78	-0.443859	19.7345	1659	1659	MS2	15/132	120914_TFujita_4_2u.raw
	High	GTLVQTk	P08284;P08286;P08287;P08288;P09987	6	5	CID	K7(Label:13C(6))	32.89	0.0023646	0.363636	1	29		2345			438821	Heavy	Not Unique	Not Used	0.714819	2	376.734	752.461	-0.132023	7.70798	579	579	MS2	4/60	120914_TFujita_5_2u.raw
	Medium	sETAPAAAPAVAAPAAk	P08286	1	1	CID	N-Term(Acetyl), K17(Label:13C(6))	32.68	0.0051793	1	1	33		241			312592	Heavy	Redundant	Not Used	0.70926	2	771.416	1541.82	-1.4508	15.8283	1287	1287	MS2	11/132	120914_TFujita_1_2u.raw
	High	KPAGPSVTELITK	P08284;P08286;P08287;P08288;P09987	6	5	CID		32.26	0.00309032	1	1	30	19	2592			292873	Light	Not Unique	Not Used	0.602598	3	447.598	1340.78	-0.307292	19.7267	1671	1671	MS2	13/132	120914_TFujita_5_2u.raw
	Medium	sETAPAAAPAVAAPAAk	P08286	1	1	CID	N-Term(Acetyl), K17(Label:13C(6))	32.22	0.00581797	1	1	33	15	2512			239626	Heavy	Redundant	Not Used	0.767066	2	771.416	1541.82	-1.68832	15.9634	1334	1334	MS2	13/132	120914_TFujita_5_2u.raw
	High	GTLVQTk	P08284;P08286;P08287;P08288;P09987	6	5	CID	K7(Label:13C(6))	31.19	0.0034975	0.419355	1	29		1780			567152	Heavy	Not Unique	Not Used	0.638838	2	376.734	752.461	-0.213137	7.56261	571	571	MS2	5/60	120914_TFujita_4_2u.raw
	Medium	GTLVQTk	P08284;P08286;P08287;P08288;P09987	6	5	CID	K7(Label:13C(6))	28.66	0.00626265	0.310345	1	29		647			516072	Heavy	Not Unique	Not Used	0.698033	2	376.734	752.461	-0.0509086	7.69817	579	579	MS2	5/60	120914_TFujita_2_2u.raw
	Medium	GTLVQTk	P08284;P08286;P08287;P08288;P09987	6	5	CID	K7(Label:13C(6))	26.72	0.00978944	0.296296	1	29		53	1		591218	Heavy	Excluded by Method	Not Used		2	376.734	752.461	-0.132023	7.42931	551	551	MS2	5/60	120914_TFujita_1_2u.raw
	Medium	GTGASGSFr	P08284;P08286;P08287;P08288	5	4	CID	R9(Label:13C(6)15N(4))	24.69	0.0149435	0.44	1	29		639			382737	Heavy	Not Unique	Not Used	0.59768	2	425.208	849.408	-1.21942	7.18461	532	532	MS2	6/74	120914_TFujita_2_2u.raw
	Medium	GTGASGSFr	P08284;P08286;P08287;P08288	5	4	CID	R9(Label:13C(6)15N(4))	23.59	0.0170634	1	1	29		1783		1	91892.5	Heavy	Excluded by Method	Not Used		2	425.208	849.409	0.0739875	7.66381	581	581	MS2	6/74	120914_TFujita_4_2u.raw
	Medium	kPAGPSVTELITk	P08284;P08286;P08287;P08288;P09987	6	5	CID	K1(Label:13C(6)), K13(Label:13C(6))	22.43	0.0160014	1	1	27		327			261072	Heavy	Not Unique	Not Used	0.572622	3	451.611	1352.82	-0.488954	19.7813	1627	1627	MS2	14/132	120914_TFujita_1_2u.raw
	Low	aVSASKEr	P08284;P08286;P08287;P08288;P09987	6	5	CID	N-Term(Acetyl), R8(Label:13C(6)15N(4))	22.27	0.0400225	0.454545	1	31					139637		Inconsistently Labeled	Not Used		2	450.242	899.476	-6.35852	5.98777	421	421	MS2	4/68	120914_TFujita_2_2u.raw
	Medium	GTLVQTK	P08284;P08286;P08287;P08288;P09987	6	5	CID		22.18	0.0223976	1	1	29		647			739323	Light	Redundant	Not Used	0.698033	2	373.724	746.441	0.177103	7.6439	574	574	MS2	6/60	120914_TFujita_2_2u.raw
	Low	GTLVQTk	P08284;P08286;P08287;P08288;P09987	6	5	CID	K7(Label:13C(6))	22.16	0.0279742	0.363636	1	29		1207			683894	Heavy	Not Unique	Not Used	0.709608	2	376.734	752.461	0.273548	7.66172	582	582	MS2	3/60	120914_TFujita_3_2u.raw
	Low	GTLVQTK	P08284;P08286;P08287;P08288;P09987	6	5	CID		21.75	0.0247287	0.409091	1	29		1780			887786	Light	Redundant	Not Used	0.638838	2	373.724	746.441	-0.0682014	7.57407	572	572	MS2	4/60	120914_TFujita_4_2u.raw
	Low	GTGASGSFR	P08284;P08286;P08287;P08288	5	4	CID		18.85	0.0430045	1	1	28		639			646843	Light	Redundant	Not Used	0.59768	2	420.204	839.401	0.255146	7.74043	583	583	MS2	4/74	120914_TFujita_2_2u.raw
	Low	aVSASKEr	P08284;P08286;P08287;P08288;P09987	6	5	CID	N-Term(Acetyl), R8(Label:13C(6)15N(4))	18.03	0.106244	1	1	31					166293		Inconsistently Labeled	Not Used		2	450.242	899.476	-6.29067	5.68779	398	398	MS2	4/68	120914_TFujita_4_2u.raw
	Low	aVSASKEr	P08284;P08286;P08287;P08288;P09987	6	5	CID	N-Term(Acetyl), R8(Label:13C(6)15N(4))	17.67	0.112006	1	1	31					226743		Inconsistently Labeled	Not Used		2	450.242	899.477	-5.95138	6.18075	443	443	MS2	4/68	120914_TFujita_3_2u.raw
	Low	GTLVQTK	P08284;P08286;P08287;P08288;P09987	6	5	CID		17.6	0.0642986	0.444444	1	29		2345			642911	Light	Redundant	Not Used	0.714819	2	373.724	746.441	0.0135669	7.62136	571	571	MS2	5/60	120914_TFujita_5_2u.raw
	Low	GTLVQTK	P08284;P08286;P08287;P08288;P09987	6	5	CID		17.54	0.0651931	0.388889	1	29		1207			963763	Light	Redundant	Not Used	0.709608	2	373.724	746.441	-0.0682014	7.62588	579	579	MS2	4/60	120914_TFujita_3_2u.raw
	Low	GTLVQTK	P08284;P08286;P08287;P08288;P09987	6	5	CID		16.52	0.0824521	0.176471	1	29							No Quan Values	Not Used		2	373.724	746.441	0.0953351	7.41063	549	549	MS2	4/60	120914_TFujita_1_2u.raw
	Low	aVSASkEr	P08284;P08286;P08287;P08288;P09987	6	5	CID	N-Term(Acetyl), K6(Label:13C(6)), R8(Label:13C(6)15N(4))	15.23	0.173951	1	1	31					54035.6		No Quan Values	Not Used		2	453.253	905.498	-4.6172	5.24855	355	355	MS2	5/68	120914_TFujita_1_2u.raw
	Low	GTGASGSFr	P08284;P08286;P08287;P08288	5	4	CID	R9(Label:13C(6)15N(4))	14.87	0.141739	1	1	29		43			477656	Heavy	Not Unique	Not Used	0.699633	2	425.208	849.409	-0.429005	6.9917	509	509	MS2	5/74	120914_TFujita_1_2u.raw
	Low	aVSASKEr	P08284;P08286;P08287;P08288;P09987	6	5	CID	N-Term(Acetyl), R8(Label:13C(6)15N(4))	14.11	0.25812	0.142857	1	31					139637		Inconsistently Labeled	Not Used		2	450.242	899.476	-6.83352	5.80349	405	405	MS2	4/68	120914_TFujita_2_2u.raw
	Low	aVSASkEr	P08284;P08286;P08287;P08288;P09987	6	5	CID	N-Term(Acetyl), K6(Label:13C(6)), R8(Label:13C(6)15N(4))	13.74	0.226128	1	1	30		1184	1		88445.1	Heavy	Excluded by Method	Not Used		2	453.252	905.497	-5.69568	6.22223	447	447	MS2	4/68	120914_TFujita_3_2u.raw
	Low	aVSASKEr	P08284;P08286;P08287;P08288;P09987	6	5	CID	N-Term(Acetyl), R8(Label:13C(6)15N(4))	13.73	0.277486	1	1	31	20				164443		Inconsistently Labeled	Not Used		2	450.242	899.477	-6.01924	5.32636	362	362	MS2	4/68	120914_TFujita_1_2u.raw
	Low	KPAAAATK	P08284;P08286;P09987	4	3	CID		12.33	0.388885	1	1	31					15250.7		No Quan Values	Not Used		2	379.232	757.456	-0.642867	4.54928	291	291	MS2	4/70	120914_TFujita_1_2u.raw
	Low	aVSASkEr	P08284;P08286;P08287;P08288;P09987	6	5	CID	N-Term(Acetyl), K6(Label:13C(6)), R8(Label:13C(6)15N(4))	11.87	0.347819	1	1	30		1184	1		88445.1	Heavy	Excluded by Method	Not Used		2	453.252	905.497	-5.56087	6.16228	441	441	MS2	3/68	120914_TFujita_3_2u.raw
Q8JH64	2.74	7	3	657	75.8302	8.19189	46.81	1.65075e+06	0.724582	1		Tyrosine-protein kinase BTK OS=Gallus gallus GN=BTK PE=1 SV=1 - [BTK_CHICK]
	High	aSIILESIFLk	Q8JH64	1	1	CID	N-Term(Acetyl), K11(Label:13C(6))	46.81	5.83657e-05	1	1	27		592			5961.75	Heavy	Unique	Used	0.724582	2	641.391	1281.77	-0.9576	49.2216	3829	3829	MS2	12/90	120914_TFujita_1_2u.raw
	Low	aGrSHr	Q8JH64	1	1	CID	N-Term(Acetyl), R3(Label:13C(6)15N(4)), R6(Label:13C(6)15N(4))	19.26	0.0592884		2	30					4.44405e+06		No Quan Values	Not Used		2	373.203	745.399	3.60387	4.93664	327	327	MS2	4/46	120914_TFujita_5_2u.raw
	Low	aGrSHr	Q8JH64	1	1	CID	N-Term(Acetyl), R3(Label:13C(6)15N(4)), R6(Label:13C(6)15N(4))	19.07	0.0619398		2	30					2.2211e+06		No Quan Values	Not Used		2	373.203	745.399	3.35823	4.82166	316	316	MS2	4/46	120914_TFujita_1_2u.raw
	Low	aGrSHr	Q8JH64	1	1	CID	N-Term(Acetyl), R3(Label:13C(6)15N(4)), R6(Label:13C(6)15N(4))	16.71	0.109852		2	30					1.88636e+06		No Quan Values	Not Used		2	373.203	745.399	3.19446	4.87204	322	322	MS2	4/46	120914_TFujita_4_2u.raw
	Low	aGrSHr	Q8JH64	1	1	CID	N-Term(Acetyl), R3(Label:13C(6)15N(4)), R6(Label:13C(6)15N(4))	16.64	0.111637		2	30							No Quan Values	Not Used		2	373.203	745.399	3.19446	4.96077	332	332	MS2	4/46	120914_TFujita_3_2u.raw
	Low	aGrSHr	Q8JH64	1	1	CID	N-Term(Acetyl), R3(Label:13C(6)15N(4)), R6(Label:13C(6)15N(4))	16.46	0.116361		2	30					1.9176e+06		No Quan Values	Not Used		2	373.203	745.399	3.27635	4.94961	329	329	MS2	4/46	120914_TFujita_2_2u.raw
	Low	AGRSHRK	Q8JH64	1	1	CID		11.73	0.3995	1	1	31		2381	1		502250	Light	Excluded by Method	Not Used		2	406.237	811.467	3.24028	9.28462	724	724	MS2	4/56	120914_TFujita_5_2u.raw
Q5ZMN0	4.96	9	2	262	29.9257	3.97998	27.1637	199281	0.704927	2	13.4517	Acidic leucine-rich nuclear phosphoprotein 32 family member B OS=Gallus gallus GN=ANP32B PE=2 SV=1 - [AN32B_CHICK]
	Low	KLELSDNR	Q5ZMN0	1	1	CID		23.98	0.0271962	1	1	31		1830		1	121157	Light	Excluded by Method	Not Used		2	487.767	974.526	-0.484019	9.49206	746	746	MS2	5/76	120914_TFujita_4_2u.raw
	Low	KLELSDNR	Q5ZMN0	1	1	CID		23.16	0.0347802	0.478261	1	31		687			79999.5	Light	Unique	Used	0.771563	2	487.767	974.526	-0.233497	9.64351	754	754	MS2	5/76	120914_TFujita_2_2u.raw
	Low	KLELSDNR	Q5ZMN0	1	1	CID		22.86	0.0351973	1	1	31		2386			103670	Light	Unique	Used	0.644046	2	487.767	974.526	-0.296128	9.5967	753	753	MS2	5/76	120914_TFujita_5_2u.raw
	Low	KLELSDNR	Q5ZMN0	1	1	CID		18.92	0.0871985	0.263158	1	31		687			79999.5	Light	Redundant	Not Used	0.771563	2	487.767	974.526	-0.421389	9.58916	749	749	MS2	4/76	120914_TFujita_2_2u.raw
	Low	mEmkK	Q5ZMN0	1	1	CID	N-Term(Acetyl), M1(Oxidation), M3(Oxidation), K4(Label:13C(6))	13.71	0.0553278	1	1	24					277404		Inconsistently Labeled	Not Used		2	373.683	746.358	8.43643	5.76085	406	406	MS2	3/34	120914_TFujita_3_2u.raw
	Low	mEmkK	Q5ZMN0	1	1	CID	N-Term(Acetyl), M1(Oxidation), M3(Oxidation), K4(Label:13C(6))	13.49	0.0582027		2	24					155623		Inconsistently Labeled	Not Used		2	373.683	746.358	8.1911	5.57275	386	386	MS2	3/34	120914_TFujita_5_2u.raw
	Low	mEmkK	Q5ZMN0	1	1	CID	N-Term(Acetyl), M1(Oxidation), M3(Oxidation), K4(Label:13C(6))	13.48	0.0583369		2	24					155623		Inconsistently Labeled	Not Used		2	373.683	746.358	7.86399	5.80379	407	407	MS2	3/34	120914_TFujita_5_2u.raw
	Low	mEmkK	Q5ZMN0	1	1	CID	N-Term(Acetyl), M1(Oxidation), M3(Oxidation), K4(Label:13C(6))	13.18	0.0793385	1	1	25					149546		Inconsistently Labeled	Not Used		2	373.682	746.358	7.53688	5.46254	375	375	MS2	3/34	120914_TFujita_2_2u.raw
	Low	mEmkK	Q5ZMN0	1	1	CID	N-Term(Acetyl), M1(Oxidation), M3(Oxidation), K4(Label:13C(6))	13.15	0.0629424		2	24					228110		Inconsistently Labeled	Not Used		2	373.683	746.358	8.1911	5.37205	368	368	MS2	3/34	120914_TFujita_4_2u.raw
Q5ZJU3	4.28	10	3	561	64.0558	6.771	171.528	134883	0.682736	5	0.225866	Asparagine synthetase [glutamine-hydrolyzing] OS=Gallus gallus GN=ASNS PE=2 SV=3 - [ASNS_CHICK]
	High	ELYLFDVLr	Q5ZJU3	1	1	CID	R9(Label:13C(6)15N(4))	44.3	0.000258217	1	1	31		570			46242.4	Heavy	Unique	Used	0.683777	2	589.328	1177.65	-0.0465756	36.4727	3035	3035	MS2	7/74	120914_TFujita_1_2u.raw
	High	ELYLFDVLR	Q5ZJU3	1	1	CID		42.54	0.000434605	1	1	32		570			67627.9	Light	Redundant	Not Used	0.683777	2	584.324	1167.64	-0.70146	36.395	3028	3028	MS2	6/74	120914_TFujita_1_2u.raw
	High	ELYLFDVLR	Q5ZJU3	1	1	CID		42.09	0.000485143	1	1	32	18	1140			39492	Light	Unique	Used	0.682736	2	584.323	1167.64	-1.43327	36.1243	3021	3021	MS2	6/74	120914_TFujita_2_2u.raw
	High	ELYLFDVLr	Q5ZJU3	1	1	CID	R9(Label:13C(6)15N(4))	41.17	0.000515589	0.756098	1	31		1140			24995.5	Heavy	Redundant	Not Used	0.682736	2	589.328	1177.65	-0.564856	36.038	3014	3014	MS2	6/74	120914_TFujita_2_2u.raw
	High	ELYLFDVLR	Q5ZJU3	1	1	CID		36.75	0.00169079	1	1	32	18	1707			30493.2	Light	Unique	Used	0.682712	2	584.324	1167.64	-0.283282	36.0978	3041	3041	MS2	7/74	120914_TFujita_3_2u.raw
	High	ELYLFDVLr	Q5ZJU3	1	1	CID	R9(Label:13C(6)15N(4))	35.83	0.00176321	1	1	31	18	570			46242.4	Heavy	Redundant	Not Used	0.683777	2	589.328	1177.65	-0.668512	36.4071	3029	3029	MS2	7/74	120914_TFujita_1_2u.raw
	High	ELYLFDVLR	Q5ZJU3	1	1	CID		35.07	0.00242714	1	1	32	20	570			67627.9	Light	Redundant	Not Used	0.683777	2	584.324	1167.64	-0.806005	36.3219	3022	3022	MS2	5/74	120914_TFujita_1_2u.raw
	Medium	ELYLFDVLr	Q5ZJU3	1	1	CID	R9(Label:13C(6)15N(4))	29.11	0.00877619	1	1	31	16	2282			14975.3	Heavy	Unique	Used	0.880558	2	589.327	1177.65	-1.49776	36.3719	3098	3098	MS2	7/74	120914_TFujita_4_2u.raw
	Low	KRLmAHR	Q5ZJU3	1	1	CID	M4(Oxidation)	11.24	0.364537	1	1	30	16	1814	1		237392	Light	Excluded by Method	Not Used		2	464.272	927.537	6.71074	8.89248	692	692	MS2	3/62	120914_TFujita_4_2u.raw
	Low	HSTSLFPK	Q5ZJU3	1	1	CID		11.19	0.551237	1	1	31	18	768			99628.8	Light	Unique	Used	0.502086	2	458.748	916.488	-0.494809	13.6731	1110	1110	MS2	7/60	120914_TFujita_2_2u.raw
P0C1H5	58.73	117	10	126	13.9556	10.3159	2028.31	9.21875e+06	0.675347	5	4.61393	Histone H2B 7 OS=Gallus gallus GN=H2B-VII PE=1 SV=2 - [H2B7_CHICK]
	High	AMSIMNSFVNDIFER	P0C1H5	1	1	CID		101.42	3.42526e-10	1	1	30		2294			100636	Light	Unique	Used	0.716181	2	887.418	1773.83	-0.796295	38.9698	3291	3291	MS2	11/152	120914_TFujita_4_2u.raw
	High	AMSIMNSFVNDIFER	P0C1H5	1	1	CID		100.2	4.48847e-10	1	1	30		1152			39225.1	Light	Unique	Used	0.654665	2	887.418	1773.83	-0.176938	38.8849	3227	3227	MS2	12/152	120914_TFujita_2_2u.raw
	High	AMSIMNSFVNDIFER	P0C1H5	1	1	CID		98.99	6.11986e-10	1	1	30		2803			102702	Light	Unique	Used	0.635557	2	887.418	1773.83	-0.727477	39.0387	3294	3294	MS2	10/152	120914_TFujita_5_2u.raw
	High	AMSIMNSFVNDIFER	P0C1H5	1	1	CID		95.27	1.44126e-09	1	1	30		1720			78173.6	Light	Unique	Used	0.685949	2	887.418	1773.83	-0.727477	38.9443	3256	3256	MS2	11/152	120914_TFujita_3_2u.raw
	High	AMSIMNSFVNDIFEr	P0C1H5	1	1	CID	R15(Label:13C(6)15N(4))	89.72	4.63969e-09	1	1	29		2294			56396.7	Heavy	Redundant	Not Used	0.716181	2	892.422	1783.84	-0.637148	39.0803	3300	3300	MS2	12/152	120914_TFujita_4_2u.raw
	High	AMSIMNSFVNDIFEr	P0C1H5	1	1	CID	R15(Label:13C(6)15N(4))	82.09	2.62657e-08	1	1	29		1720			53623.1	Heavy	Redundant	Not Used	0.685949	2	892.422	1783.84	-0.294991	38.873	3250	3250	MS2	10/152	120914_TFujita_3_2u.raw
	High	AMSIMNSFVNDIFER	P0C1H5	1	1	CID		79.89	4.87185e-08	1	1	30		585			48846.1	Light	Unique	Used	0.675347	2	887.418	1773.83	-0.452207	39.0744	3226	3226	MS2	9/152	120914_TFujita_1_2u.raw
	High	AMSIMNSFVNDIFEr	P0C1H5	1	1	CID	R15(Label:13C(6)15N(4))	78.37	6.25847e-08	1	1	29	19	2803			61781.7	Heavy	Redundant	Not Used	0.635557	2	892.422	1783.84	-0.979305	39.0518	3295	3295	MS2	10/152	120914_TFujita_5_2u.raw
	High	AMSIMNSFVNDIFEr	P0C1H5	1	1	CID	R15(Label:13C(6)15N(4))	77.63	7.76627e-08	1	1	29		585			30595.2	Heavy	Redundant	Not Used	0.675347	2	892.423	1783.84	0.457752	39.1327	3231	3231	MS2	10/152	120914_TFujita_1_2u.raw
	High	kESYSIYVYk	P0C1H3;P0C1H5	4	2	CID	K1(Label:13C(6)), K10(Label:13C(6))	56.06	1.94478e-05	1	1	32	17	1423			3.06723e+06	Heavy	Not Unique	Not Used	0.607249	2	646.352	1291.7	-0.534621	17.5653	1452	1452	MS2	8/96	120914_TFujita_3_2u.raw
	High	kESYSIYVYk	P0C1H3;P0C1H5	4	2	CID	K1(Label:13C(6)), K10(Label:13C(6))	55.55	2.24283e-05	1	1	32	17						No Quan Values	Not Used		2	646.352	1291.7	-0.723629	17.6883	1478	1478	MS2	14/96	120914_TFujita_4_2u.raw
	High	KESYSIYVYK	P0C1H3;P0C1H5	4	2	CID		54.73	2.75939e-05	1	1	32					24542		No Quan Values	Not Used		2	640.332	1279.66	-0.559347	17.6644	1476	1476	MS2	6/96	120914_TFujita_4_2u.raw
	High	kESYSIYVYk	P0C1H3;P0C1H5	4	2	CID	K1(Label:13C(6)), K10(Label:13C(6))	54.69	2.73398e-05	1	1	32	17	2545			2.88622e+06	Heavy	Not Unique	Not Used	0.609841	2	646.352	1291.7	-0.723629	17.7302	1493	1493	MS2	6/96	120914_TFujita_5_2u.raw
	High	KESYSIYVYK	P0C1H3;P0C1H5	4	2	CID		54.56	2.86955e-05	1	1	32		2545			4.75533e+06	Light	Redundant	Not Used	0.609841	2	640.332	1279.66	-0.559347	17.675	1488	1488	MS2	6/96	120914_TFujita_5_2u.raw
	High	KESYSIYVYK	P0C1H3;P0C1H5	4	2	CID		54.33	3.00717e-05	1	1	32		284			4.32542e+06	Light	Not Unique	Not Used	0.575266	2	640.332	1279.66	-0.65474	17.701	1448	1448	MS2	6/96	120914_TFujita_1_2u.raw
	High	KESYSIYVYK	P0C1H3;P0C1H5	4	2	CID		54	3.22467e-05	1	1	32		855			4.94637e+06	Light	Not Unique	Not Used	0.597693	2	640.332	1279.66	-0.750133	17.5536	1450	1450	MS2	6/96	120914_TFujita_2_2u.raw
	High	kESYSIYVYk	P0C1H3;P0C1H5	4	2	CID	K1(Label:13C(6)), K10(Label:13C(6))	53.92	3.26434e-05	1	1	32	17	855			2.96954e+06	Heavy	Redundant	Not Used	0.597693	2	646.352	1291.7	-0.818133	17.5781	1452	1452	MS2	6/96	120914_TFujita_2_2u.raw
	High	kESYSIYVYk	P0C1H3;P0C1H5	4	2	CID	K1(Label:13C(6)), K10(Label:13C(6))	50.57	6.88446e-05	1	1	32	16	284			2.47943e+06	Heavy	Redundant	Not Used	0.575266	2	646.352	1291.7	-0.534621	17.7249	1450	1450	MS2	6/96	120914_TFujita_1_2u.raw
	High	IAGEASR	P0C1H3;P0C1H5	4	2	CID		46.95	0.000115047	0.574468	1	30		1729			1671217	Light	Not Unique	Not Used	0.587944	2	352.19	703.373	-0.306795	4.76291	310	310	MS2	5/52	120914_TFujita_4_2u.raw
	High	IAGEASr	P0C1H3;P0C1H5	4	2	CID	R7(Label:13C(6)15N(4))	46.63	9.45125e-05	0.468085	1	29		1729			905110	Heavy	Redundant	Not Used	0.587944	2	357.194	713.381	-0.25794	4.76989	311	311	MS2	5/52	120914_TFujita_4_2u.raw
	High	KESYSIYVYK	P0C1H3;P0C1H5	4	2	CID		45.47	0.00023129	1	1	32	16	284			4.32542e+06	Light	Redundant	Not Used	0.575266	2	640.332	1279.66	-0.65474	18.4147	1511	1511	MS2	7/96	120914_TFujita_1_2u.raw
	High	HAVSEGTK	P0C1H3;P0C1H5	4	2	CID		43.77	0.000180496	0.727273	1	29		1156			1.25226e+06	Light	Not Unique	Not Used	0.550232	2	414.714	828.421	-0.0413179	4.60566	298	298	MS2	7/62	120914_TFujita_3_2u.raw
	High	HAVSEGTk	P0C1H3;P0C1H5	4	2	CID	K8(Label:13C(6))	43.73	0.00023724	1	1	30		1156			722920	Heavy	Redundant	Not Used	0.550232	2	417.724	834.441	-0.318498	4.61322	299	299	MS2	7/62	120914_TFujita_3_2u.raw
	High	IAGEASR	P0C1H3;P0C1H5	4	2	CID		43.7	0.00024315	0.545455	1	30		2304			835929	Light	Not Unique	Not Used	0.515663	2	352.19	703.373	-0.39357	4.86254	320	320	MS2	6/52	120914_TFujita_5_2u.raw
	High	LLLPGELAk	P0C1H3;P0C1H5	4	2	CID	K9(Label:13C(6))	43.42	4.54988e-05	1	1	23		2150			5.73861e+06	Heavy	Not Unique	Not Used	0.551452	2	480.315	959.623	-0.598264	24.4377	2079	2079	MS2	8/64	120914_TFujita_4_2u.raw
	High	HAVSEGTk	P0C1H3;P0C1H5	4	2	CID	K8(Label:13C(6))	41.56	0.00039101	1	1	30	18	596			287016	Heavy	Not Unique	Not Used	0.777668	2	417.724	834.441	0.047227	4.60345	296	296	MS2	7/62	120914_TFujita_2_2u.raw
	High	KESYSIYVYK	P0C1H3;P0C1H5	4	2	CID		41.52	0.000577848	1	1	32	15	1423			5.07301e+06	Light	Redundant	Not Used	0.607249	2	640.331	1279.66	-1.03631	17.4964	1446	1446	MS2	6/96	120914_TFujita_3_2u.raw
	High	IAGEASR	P0C1H3;P0C1H5	4	2	CID		40.94	0.000459066	0.414634	1	30		602			483800	Light	Not Unique	Not Used	0.589734	2	352.19	703.373	-0.306795	4.88316	323	323	MS2	6/52	120914_TFujita_2_2u.raw
	High	IAGEASR	P0C1H3;P0C1H5	4	2	CID		40.31	0.000530731	0.6	1	30		1160			1.31494e+06	Light	Not Unique	Not Used	0.593477	2	352.19	703.373	-0.306795	4.85828	322	322	MS2	6/52	120914_TFujita_3_2u.raw
	High	QVHPDTGISSK	P0C1H3;P0C1H5	4	2	CID		39.92	0.000687549	1	1	31	20	1208			1.02829e+07	Light	Not Unique	Not Used	0.590641	2	584.801	1168.6	-0.601575	7.67963	584	584	MS2	7/110	120914_TFujita_3_2u.raw
	High	EIQTAVR	P0C1H3;P0C1H5	4	2	CID		39.19	0.000710971	0.589744	1	31		1227			6.4427e+06	Light	Not Unique	Not Used	0.550312	2	408.732	816.457	-0.282171	8.35255	645	645	MS2	6/62	120914_TFujita_3_2u.raw
	High	LLLPGELAk	P0C1H3;P0C1H5	4	2	CID	K9(Label:13C(6))	38.84	0.000117555	1	1	22		1569			4.39412e+06	Heavy	Not Unique	Not Used	0.555755	2	480.315	959.623	-0.534661	24.3216	2037	2037	MS2	8/64	120914_TFujita_3_2u.raw
	High	EIQTAVR	P0C1H3;P0C1H5	4	2	CID		38.48	0.000830149	0.578947	1	31		2364			5.8449e+06	Light	Not Unique	Not Used	0.572006	2	408.732	816.457	-0.132659	8.41396	643	643	MS2	6/62	120914_TFujita_5_2u.raw
	High	KESYSIYVYK	P0C1H3;P0C1H5	4	2	CID		38.1	0.00130101	1	1	32	16	2605			163862	Light	Not Unique	Not Used	0.588641	2	640.332	1279.66	-0.273168	20.3156	1724	1724	MS2	7/96	120914_TFujita_5_2u.raw
	High	KESYSIYVYK	P0C1H3;P0C1H5	4	2	CID		38.03	0.00129067	1	1	32		2605			163862	Light	Redundant	Not Used	0.588641	2	640.331	1279.66	-0.940919	20.4911	1739	1739	MS2	7/96	120914_TFujita_5_2u.raw
	High	QVHPDTGISSK	P0C1H3;P0C1H5	4	2	CID		37.87	0.00109414	1	1	31	19	52			7.70455e+06	Light	Not Unique	Not Used	0.578468	2	584.801	1168.6	-0.497116	7.36735	545	545	MS2	7/110	120914_TFujita_1_2u.raw
	High	LLLPGELAk	P0C1H3;P0C1H5	4	2	CID	K9(Label:13C(6))	36.82	0.000187173	1	1	22		2674			5.28564e+06	Heavy	Not Unique	Not Used	0.549284	2	480.315	959.623	-0.343851	24.4197	2094	2094	MS2	8/64	120914_TFujita_5_2u.raw
	High	LAHYNk	P0C1H3;P0C1H5	4	2	CID	K6(Label:13C(6))	36.61	0.000873092	0.540541	1	29		603			1.26718e+06	Heavy	Not Unique	Not Used	0.61786	2	376.213	751.419	-0.314543	4.95635	330	330	MS2	5/44	120914_TFujita_2_2u.raw
	High	EIQTAVr	P0C1H3;P0C1H5	4	2	CID	R7(Label:13C(6)15N(4))	36.26	0.00113564	0.638889	1	30		1227			3.50537e+06	Heavy	Redundant	Not Used	0.550312	2	413.736	826.466	-0.0925984	8.40095	649	649	MS2	5/62	120914_TFujita_3_2u.raw
	High	KESYSIYVYK	P0C1H3;P0C1H5	4	2	CID		36.23	0.00192968	1	1	32					12737.4		No Quan Values	Not Used		2	640.332	1279.66	-0.750133	19.1457	1619	1619	MS2	7/96	120914_TFujita_5_2u.raw
	High	LAHYNK	P0C1H3;P0C1H5	4	2	CID		35.27	0.00148583	0.457143	1	30		2306			4.44405e+06	Light	Not Unique	Not Used	0.585721	2	373.203	745.399	0.321071	4.93664	327	327	MS2	5/44	120914_TFujita_5_2u.raw
	High	LAHYNk	P0C1H3;P0C1H5	4	2	CID	K6(Label:13C(6))	34.94	0.00128251	0.514286	1	29		2306			2.59522e+06	Heavy	Redundant	Not Used	0.585721	2	376.213	751.419	-0.314543	4.94233	328	328	MS2	7/44	120914_TFujita_5_2u.raw
	High	EIQTAVR	P0C1H3;P0C1H5	4	2	CID		34.79	0.00195818	0.342857	1	31		1799			6.95816e+06	Light	Not Unique	Not Used	0.59482	2	408.732	816.457	-0.207415	8.31769	640	640	MS2	6/62	120914_TFujita_4_2u.raw
	High	EIQTAVR	P0C1H3;P0C1H5	4	2	CID		34.59	0.00205046	0.6	1	31		662			5.0326e+06	Light	Not Unique	Not Used	0.568971	2	408.732	816.457	-0.282171	8.35251	638	638	MS2	6/62	120914_TFujita_2_2u.raw
	High	EIQTAVr	P0C1H3;P0C1H5	4	2	CID	R7(Label:13C(6)15N(4))	34.56	0.00167974	0.6	1	30		1799			3.88538e+06	Heavy	Redundant	Not Used	0.59482	2	413.736	826.466	-0.0925984	8.38451	646	646	MS2	5/62	120914_TFujita_4_2u.raw
	High	LAHYNK	P0C1H3;P0C1H5	4	2	CID		34.09	0.00194971	0.441176	1	30		7			2.2211e+06	Light	Not Unique	Not Used	0.648303	2	373.203	745.399	0.0754235	4.82166	316	316	MS2	5/44	120914_TFujita_1_2u.raw
	High	LAHYNk	P0C1H3;P0C1H5	4	2	CID	K6(Label:13C(6))	32.91	0.00204673	0.545455	1	29		1163	1		2.26615e+06	Heavy	Excluded by Method	Not Used		2	376.213	751.419	-0.233316	4.97485	334	334	MS2	7/44	120914_TFujita_3_2u.raw
	High	LAHYNKR	P0C1H3;P0C1H5	4	2	CID		32.89	0.00310996	0.666667	1	31		1728			2.94154e+06	Light	Not Unique	Not Used	0.600282	2	451.254	901.5	-0.259236	4.74954	308	308	MS2	6/54	120914_TFujita_4_2u.raw
	High	ESYSIYVYk	P0C1H3;P0C1H5	4	2	CID	K9(Label:13C(6))	32.78	0.00292613	1	1	30	19	2065			2.89218e+06	Heavy	Not Unique	Not Used	0.623412	2	579.294	1157.58	-0.608055	20.2808	1709	1709	MS2	5/70	120914_TFujita_4_2u.raw
	High	HAVSEGTk	P0C1H3;P0C1H5	4	2	CID	K8(Label:13C(6))	32.55	0.00311306	1	1	30	15	3			230068	Heavy	Not Unique	Not Used	0.67346	2	417.724	834.441	-0.245353	4.59025	295	295	MS2	7/62	120914_TFujita_1_2u.raw
	High	LAHYNK	P0C1H3;P0C1H5	4	2	CID		32.14	0.00314635	0.46875	1	30		1732			1.88636e+06	Light	Not Unique	Not Used	0.626783	2	373.203	745.399	-0.0883415	4.87204	322	322	MS2	5/44	120914_TFujita_4_2u.raw
	High	ESYSIYVYk	P0C1H3;P0C1H5	4	2	CID	K9(Label:13C(6))	31.66	0.00365051	1	1	30	18	334			2.47826e+06	Heavy	Not Unique	Not Used	0.589974	2	579.294	1157.58	-0.291696	20.2546	1669	1669	MS2	5/70	120914_TFujita_1_2u.raw
	High	LLLPGELAK	P0C1H3;P0C1H5	4	2	CID		31.47	0.00103364	1	1	24		997			7.94038e+06	Light	Not Unique	Not Used	0.570226	2	477.305	953.603	-0.423241	24.2735	2030	2030	MS2	4/64	120914_TFujita_2_2u.raw
	High	LLLPGELAK	P0C1H3;P0C1H5	4	2	CID		31.33	0.0010675	1	1	24		1569			7.91446e+06	Light	Redundant	Not Used	0.555755	2	477.305	953.603	-0.551251	25.5707	2145	2145	MS2	4/64	120914_TFujita_3_2u.raw
	High	LLLPGELAK	P0C1H3;P0C1H5	4	2	CID		31.27	0.00108235	1	1	24							No Quan Values	Not Used		2	477.305	953.603	-0.551251	26.2332	2255	2255	MS2	4/64	120914_TFujita_5_2u.raw
	High	LLLPGELAK	P0C1H3;P0C1H5	4	2	CID		31.15	0.00111267	1	1	24		428			6.59639e+06	Light	Not Unique	Not Used	0.570473	2	477.305	953.603	-0.423241	25.7062	2130	2130	MS2	4/64	120914_TFujita_1_2u.raw
	High	LAHYNk	P0C1H3;P0C1H5	4	2	CID	K6(Label:13C(6))	31.05	0.00314094	0.516129	1	29		1732			1.18234e+06	Heavy	Redundant	Not Used	0.626783	2	376.213	751.419	-0.0708634	4.88722	324	324	MS2	5/44	120914_TFujita_4_2u.raw
	High	EIQTAVR	P0C1H3;P0C1H5	4	2	CID		31.05	0.00447584	0.451613	1	30		71			4.68362e+06	Light	Not Unique	Not Used	0.551128	2	408.732	816.458	0.091609	8.20185	620	620	MS2	6/62	120914_TFujita_1_2u.raw
	High	LLLPGELAK	P0C1H3;P0C1H5	4	2	CID		31.02	0.00114648	1	1	24							No Quan Values	Not Used		2	477.305	953.603	-0.487246	25.8273	2167	2167	MS2	4/64	120914_TFujita_3_2u.raw
	High	LAHYNK	P0C1H3;P0C1H5	4	2	CID		30.9	0.00418608	0.451613	1	30							No Quan Values	Not Used		2	373.203	745.399	-0.0883415	4.96077	332	332	MS2	5/44	120914_TFujita_3_2u.raw
	High	LAHYNkr	P0C1H3;P0C1H5	4	2	CID	K6(Label:13C(6)), R7(Label:13C(6)15N(4))	30.81	0.00385881	0.483871	1	30		1728			1.65433e+06	Heavy	Redundant	Not Used	0.600282	2	459.268	917.528	-0.538942	4.75582	309	309	MS2	6/54	120914_TFujita_4_2u.raw
	High	LLLPGELAK	P0C1H3;P0C1H5	4	2	CID		30.75	0.00122002	1	1	24		428			6.59639e+06	Light	Redundant	Not Used	0.570473	2	477.305	953.602	-0.615255	24.4335	2024	2024	MS2	4/64	120914_TFujita_1_2u.raw
	High	LLLPGELAK	P0C1H3;P0C1H5	4	2	CID		30.09	0.00142026	1	1	24		2150			1.04152e+07	Light	Redundant	Not Used	0.551452	2	477.305	953.603	-0.167222	24.3803	2074	2074	MS2	8/64	120914_TFujita_4_2u.raw
	High	LLLPGELAK	P0C1H3;P0C1H5	4	2	CID		29.74	0.00153946	1	1	24		2674			9.49883e+06	Light	Redundant	Not Used	0.549284	2	477.305	953.603	-0.103217	24.3758	2090	2090	MS2	6/64	120914_TFujita_5_2u.raw
	High	LLLPGELAK	P0C1H3;P0C1H5	4	2	CID		29.69	0.00161098	1	1	25							No Quan Values	Not Used		2	477.305	953.603	-0.039212	27.7345	2301	2301	MS2	4/64	120914_TFujita_1_2u.raw
	Medium	LAHYNK	P0C1H3;P0C1H5	4	2	CID		29.43	0.00587229	0.448276	1	30		603			1.9176e+06	Light	Redundant	Not Used	0.61786	2	373.203	745.399	-0.006459	4.94961	329	329	MS2	5/44	120914_TFujita_2_2u.raw
	High	LLLPGELAK	P0C1H3;P0C1H5	4	2	CID		29.34	0.00168798	1	1	24		1569			7.91446e+06	Light	Redundant	Not Used	0.555755	2	477.305	953.603	-0.359236	24.2661	2032	2032	MS2	6/64	120914_TFujita_3_2u.raw
	High	LAHYNk	P0C1H3;P0C1H5	4	2	CID	K6(Label:13C(6))	29.08	0.00494379	0.655172	1	29		7			1.43995e+06	Heavy	Redundant	Not Used	0.648303	2	376.213	751.419	-0.233316	4.82795	317	317	MS2	5/44	120914_TFujita_1_2u.raw
	Medium	KESYSIYVYK	P0C1H3;P0C1H5	4	2	CID		28.73	0.0109853	1	1	32		2545			4.75533e+06	Light	Redundant	Not Used	0.609841	2	640.331	1279.66	-0.940919	18.9428	1601	1601	MS2	10/96	120914_TFujita_5_2u.raw
	High	LLLPGELAk	P0C1H3;P0C1H5	4	2	CID	K9(Label:13C(6))	28.58	0.00124808	1	1	22		428			3.76306e+06	Heavy	Redundant	Not Used	0.570473	2	480.315	959.623	-0.153041	24.4899	2029	2029	MS2	12/64	120914_TFujita_1_2u.raw
	Medium	kESYSIYVYk	P0C1H3;P0C1H5	4	2	CID	K1(Label:13C(6)), K10(Label:13C(6))	27.52	0.0137183	1	1	32		1423			3.06723e+06	Heavy	Redundant	Not Used	0.607249	2	646.353	1291.7	0.504921	18.2475	1512	1512	MS2	6/96	120914_TFujita_3_2u.raw
	Medium	EIQTAVr	P0C1H3;P0C1H5	4	2	CID	R7(Label:13C(6)15N(4))	27.45	0.00863458	0.518519	1	30		662			2.8634e+06	Heavy	Redundant	Not Used	0.568971	2	413.736	826.466	-0.2403	8.39503	642	642	MS2	5/62	120914_TFujita_2_2u.raw
	High	LLLPGELAK	P0C1H3;P0C1H5	4	2	CID		26.64	0.0036851	1	1	25							No Quan Values	Not Used		2	477.304	953.6	-3.43148	27.0189	2260	2260	MS2	4/64	120914_TFujita_2_2u.raw
	Medium	ESYSIYVYk	P0C1H3;P0C1H5	4	2	CID	K9(Label:13C(6))	26.64	0.0114888	1	1	30							No Quan Values	Not Used		2	579.294	1157.58	-0.397149	20.2279	1716	1716	MS2	6/70	120914_TFujita_5_2u.raw
	Medium	ESYSIYVYK	P0C1H3;P0C1H5	4	2	CID		25.87	0.0124234	1	1	30		908			4.47003e+06	Light	Not Unique	Not Used	0.591729	2	576.285	1151.56	-0.0921558	20.1411	1672	1672	MS2	6/70	120914_TFujita_2_2u.raw
	Medium	EIQTAVr	P0C1H3;P0C1H5	4	2	CID	R7(Label:13C(6)15N(4))	24.7	0.0159257	0.48	1	30		71			2.59509e+06	Heavy	Redundant	Not Used	0.551128	2	413.737	826.466	0.128954	8.22585	622	622	MS2	5/62	120914_TFujita_1_2u.raw
	Medium	EIQTAVr	P0C1H3;P0C1H5	4	2	CID	R7(Label:13C(6)15N(4))	24.56	0.0167974	0.24	1	30		2364			3.34332e+06	Heavy	Redundant	Not Used	0.572006	2	413.736	826.466	-0.0925984	8.42543	644	644	MS2	5/62	120914_TFujita_5_2u.raw
	Low	QVHPDTGISSk	P0C1H3;P0C1H5	4	2	CID	K11(Label:13C(6))	23.75	0.0309947	1	1	32	20	2335			57694.6	Heavy	Not Unique	Not Used	0.471086	2	587.811	1174.61	-1.00346	6.97509	511	511	MS2	7/110	120914_TFujita_5_2u.raw
	Medium	HAVSEGTk	P0C1H3;P0C1H5	4	2	CID	K8(Label:13C(6))	23.66	0.0241095	1	1	30	15	2300			156354	Heavy	Not Unique	Not Used	0.466885	2	417.724	834.441	-0.0990629	4.61473	296	296	MS2	6/62	120914_TFujita_5_2u.raw
	High	LLLPGELAk	P0C1H3;P0C1H5	4	2	CID	K9(Label:13C(6))	23.28	0.00469894	1	1	23		997			4.52082e+06	Heavy	Redundant	Not Used	0.570226	2	480.315	959.623	-0.661867	24.2988	2032	2032	MS2	7/64	120914_TFujita_2_2u.raw
	Medium	LLLPGELAK	P0C1H3;P0C1H5	4	2	CID		22.84	0.00753994	1	1	24							No Quan Values	Not Used		2	477.305	953.603	-0.423241	26.3108	2247	2247	MS2	11/64	120914_TFujita_4_2u.raw
	Low	QVHPDTGISSk	P0C1H3;P0C1H5	4	2	CID	K11(Label:13C(6))	22.09	0.0448062	1	1	31	21	2335			57694.6	Heavy	Redundant	Not Used	0.471086	2	587.811	1174.61	-1.41915	6.93704	507	507	MS2	8/110	120914_TFujita_5_2u.raw
	Low	ESYSIYVYK	P0C1H3;P0C1H5	4	2	CID		21.87	0.0312062	1	1	30	14	334			4.20064e+06	Light	Redundant	Not Used	0.589974	2	576.285	1151.56	-0.0921558	20.1738	1662	1662	MS2	6/70	120914_TFujita_1_2u.raw
	Medium	LLLPGELAk	P0C1H3;P0C1H5	4	2	CID	K9(Label:13C(6))	21.58	0.00625522	1	1	22		997			4.52082e+06	Heavy	Redundant	Not Used	0.570226	2	480.315	959.623	-0.216644	25.1486	2104	2104	MS2	3/64	120914_TFujita_2_2u.raw
	Medium	LLLPGELAK	P0C1H3;P0C1H5	4	2	CID		21.38	0.0105528	1	1	24		2230	1	1	4501.23	Light	Excluded by Method	Not Used		2	477.305	953.602	-0.615255	30.1231	2586	2586	MS2	4/64	120914_TFujita_4_2u.raw
	Low	QVHPDTGISSk	P0C1H3;P0C1H5	4	2	CID	K11(Label:13C(6))	20.96	0.0581217	1	1	31	17	1772			5.68816e+06	Heavy	Not Unique	Not Used	0.546817	2	587.812	1174.62	0.347549	7.07573	525	525	MS2	7/110	120914_TFujita_4_2u.raw
	Low	IAGEASr	P0C1H3;P0C1H5	4	2	CID	R7(Label:13C(6)15N(4))	20.88	0.0355213	0.142857	1	29		1160			699849	Heavy	Redundant	Not Used	0.593477	2	357.194	713.381	-0.25794	4.8667	323	323	MS2	6/52	120914_TFujita_3_2u.raw
	Medium	LLLPGELAk	P0C1H3;P0C1H5	4	2	CID	K9(Label:13C(6))	20.85	0.00822243	1	1	23							No Quan Values	Not Used		2	480.315	959.622	-1.17069	26.4007	2269	2269	MS2	3/64	120914_TFujita_5_2u.raw
	Medium	LLLPGELAk	P0C1H3;P0C1H5	4	2	CID	K9(Label:13C(6))	20.84	0.00824138	1	1	23		997			4.52082e+06	Heavy	Redundant	Not Used	0.570226	2	480.315	959.622	-0.789074	25.4864	2132	2132	MS2	3/64	120914_TFujita_2_2u.raw
	Medium	LLLPGELAk	P0C1H3;P0C1H5	4	2	CID	K9(Label:13C(6))	20.66	0.00730161	1	1	22		428			3.76306e+06	Heavy	Redundant	Not Used	0.570473	2	480.315	959.623	0.0377691	25.7179	2131	2131	MS2	3/64	120914_TFujita_1_2u.raw
	Medium	LLLPGELAk	P0C1H3;P0C1H5	4	2	CID	K9(Label:13C(6))	20.6	0.00783867	1	1	22		997			4.52082e+06	Heavy	Redundant	Not Used	0.570226	2	480.315	959.623	-0.407454	25.6303	2144	2144	MS2	3/64	120914_TFujita_2_2u.raw
	Low	LAHYNkr	P0C1H3;P0C1H5	4	2	CID	K6(Label:13C(6)), R7(Label:13C(6)15N(4))	20.55	0.0383256	0.428571	1	29		2303			584225	Heavy	Not Unique	Not Used	0.659312	2	459.268	917.528	-0.405899	4.85134	319	319	MS2	4/54	120914_TFujita_5_2u.raw
	Low	ESYSIYVYK	P0C1H3;P0C1H5	4	2	CID		20.55	0.0422903	1	1	30	14						No Quan Values	Not Used		2	576.285	1151.56	0.119852	20.1849	1712	1712	MS2	6/70	120914_TFujita_5_2u.raw
	Low	LAHYNKR	P0C1H3;P0C1H5	4	2	CID		20.29	0.0561243	1	1	31		1159			1.68612e+06	Light	Not Unique	Not Used	0.617462	2	451.254	901.5	-0.462348	4.85088	321	321	MS2	6/54	120914_TFujita_3_2u.raw
	Low	ESYSIYVYk	P0C1H3;P0C1H5	4	2	CID	K9(Label:13C(6))	19.37	0.061852	1	1	30	16	1476			2.88158e+06	Heavy	Not Unique	Not Used	0.590968	2	579.295	1157.58	0.657379	20.1328	1676	1676	MS2	4/70	120914_TFujita_3_2u.raw
	Low	IAGEASr	P0C1H3;P0C1H5	4	2	CID	R7(Label:13C(6)15N(4))	19.19	0.0524191	0.0526316	1	29		2304			377955	Heavy	Redundant	Not Used	0.515663	2	357.194	713.381	-0.343498	4.88418	322	322	MS2	6/52	120914_TFujita_5_2u.raw
	Low	ESYSIYVYk	P0C1H3;P0C1H5	4	2	CID	K9(Label:13C(6))	18.85	0.0690678	1	1	30	18	908			2.64505e+06	Heavy	Redundant	Not Used	0.591729	2	579.294	1157.58	-0.397149	20.1532	1673	1673	MS2	4/70	120914_TFujita_2_2u.raw
	Low	ESYSIYVYK	P0C1H3;P0C1H5	4	2	CID		18.65	0.0668646	1	1	30	15	1476			4.87604e+06	Light	Redundant	Not Used	0.590968	2	576.284	1151.56	-0.410168	20.1521	1678	1678	MS2	4/70	120914_TFujita_3_2u.raw
	Medium	LLLPGELAK	P0C1H3;P0C1H5	4	2	CID		18.57	0.0201543	1	1	24							No Quan Values	Not Used		2	477.305	953.603	-0.231226	26.4064	2256	2256	MS2	3/64	120914_TFujita_4_2u.raw
	Medium	LLLPGELAk	P0C1H3;P0C1H5	4	2	CID	K9(Label:13C(6))	18.01	0.0142312	1	1	22					14395.5		No Quan Values	Not Used		2	480.315	959.623	-0.280247	25.9048	2146	2146	MS2	3/64	120914_TFujita_1_2u.raw
	Low	LAHYNk	P0C1H3;P0C1H5	4	2	CID	K6(Label:13C(6))	17.99	0.0643361	1	1	29		2327		1	200931	Heavy	Excluded by Method	Not Used		2	376.213	751.419	-0.558223	6.19827	441	441	MS2	3/44	120914_TFujita_5_2u.raw
	Low	EIQTAVR	P0C1H3;P0C1H5	4	2	CID		17.27	0.110625	1	1	31		1197		1	206222	Light	Excluded by Method	Not Used		2	408.732	816.457	-0.207415	7.16079	535	535	MS2	5/62	120914_TFujita_3_2u.raw
	Low	LLLPGELAK	P0C1H3;P0C1H5	4	2	CID		17.14	0.0280135	1	1	24					8016.8		No Quan Values	Not Used		2	477.305	953.603	-0.295231	26.3718	2206	2206	MS2	4/64	120914_TFujita_2_2u.raw
	Low	IAGEASR	P0C1H3;P0C1H5	4	2	CID		16.89	0.116647	0.352941	1	30		1160			1.31494e+06	Light	Redundant	Not Used	0.593477	2	352.19	703.373	-0.133245	5.26274	360	360	MS2	5/52	120914_TFujita_3_2u.raw
	Low	QVHPDTGISSk	P0C1H3;P0C1H5	4	2	CID	K11(Label:13C(6))	16.67	0.160382	1	1	32		2346			3.57063e+06	Heavy	Not Unique	Not Used	0.551712	2	587.811	1174.62	-0.587764	7.67763	576	576	MS2	10/110	120914_TFujita_5_2u.raw
	Low	QVHPDTGISSK	P0C1H3;P0C1H5	4	2	CID		16.46	0.155901	0.3125	1	31							No Quan Values	Not Used		2	584.801	1168.59	-0.914953	6.9903	519	519	MS2	6/110	120914_TFujita_3_2u.raw
	Low	QVHPDTGISSk	P0C1H3;P0C1H5	4	2	CID	K11(Label:13C(6))	16.36	0.169937	1	1	32	16	2335			57694.6	Heavy	Redundant	Not Used	0.471086	2	587.811	1174.61	-1.10738	6.99414	513	513	MS2	6/110	120914_TFujita_5_2u.raw
	Low	ESYSIYVYK	P0C1H3;P0C1H5	4	2	CID		16.31	0.112264	1	1	30		2065			4.63929e+06	Light	Redundant	Not Used	0.623412	2	576.285	1151.56	-0.0921558	20.1805	1700	1700	MS2	5/70	120914_TFujita_4_2u.raw
	Low	KESYSIYVYK	P0C1H3;P0C1H5	4	2	CID		16.15	0.197769	1	1	32		855			4.94637e+06	Light	Redundant	Not Used	0.597693	2	640.332	1279.66	-0.65474	18.7178	1551	1551	MS2	4/96	120914_TFujita_2_2u.raw
	Low	QVHPDTGISSK	P0C1H3;P0C1H5	4	2	CID		15.93	0.17486	1	1	31	17	2335			129494	Light	Redundant	Not Used	0.471086	2	584.801	1168.59	-1.33279	6.81711	496	496	MS2	5/110	120914_TFujita_5_2u.raw
	Low	QVHPDTGISSK	P0C1H3;P0C1H5	4	2	CID		15.78	0.181005	0.3125	1	31		36	1		106837	Light	Excluded by Method	Not Used		2	584.802	1168.6	0.0251787	6.18611	437	437	MS2	8/110	120914_TFujita_1_2u.raw
	Low	LLLPGELAK	P0C1H3;P0C1H5	4	2	CID		14.88	0.0585157	1	1	25							No Quan Values	Not Used		2	477.304	953.601	-2.21538	27.1694	2337	2337	MS2	4/64	120914_TFujita_5_2u.raw
	Low	IAGEASR	P0C1H3;P0C1H5	4	2	CID		12.57	0.31541		2	30					81510.8		No Quan Values	Not Used		2	352.19	703.373	-0.306795	6.36844	457	457	MS2	3/52	120914_TFujita_2_2u.raw
	Low	EIQTAVR	P0C1H3;P0C1H5	4	2	CID		12.13	0.361287	1	1	31		1771		1	218225	Light	Excluded by Method	Not Used		2	408.732	816.457	-0.356928	7.01613	519	519	MS2	3/62	120914_TFujita_4_2u.raw
	Low	QVHPDTGISSk	P0C1H3;P0C1H5	4	2	CID	K11(Label:13C(6))	11.03	0.579812	1	1	32	19	635		1	21940.5	Heavy	Excluded by Method	Not Used		2	587.811	1174.61	-1.10738	6.90663	506	506	MS2	7/110	120914_TFujita_2_2u.raw
	Low	EIQTAVR	P0C1H3;P0C1H5	4	2	CID		10.96	0.436915	1	1	30	19	2338			160248	Light	Not Unique	Not Used	0.335502	2	408.733	816.458	0.913925	7.07665	521	521	MS2	4/62	120914_TFujita_5_2u.raw
	Low	ESYSIYVYk	P0C1H3;P0C1H5	4	2	CID	K9(Label:13C(6))	10.13	0.51437	1	1	30	18						No Quan Values	Not Used		2	579.295	1157.58	-0.0807904	21.2469	1808	1808	MS2	5/70	120914_TFujita_5_2u.raw
P08288	35.16	71	10	219	21.7901	11.019	1904.16	2.0349e+06	0.629143	4	6.31448	Histone H1.11R OS=Gallus gallus PE=3 SV=2 - [H11R_CHICK]
	High	kPAGPSVTELITk	P08284;P08286;P08287;P08288;P09987	6	5	CID	K1(Label:13C(6)), K13(Label:13C(6))	75.63	7.38523e-08	1	1	27		323			1.98865e+06	Heavy	Not Unique	Not Used	0.605759	2	676.912	1352.82	-0.952744	19.6672	1617	1617	MS2	11/132	120914_TFujita_1_2u.raw
	High	KGLSLAALK	P08284;P08286;P08287;P08288;P09987	6	5	CID		75.27	6.2405e-08	1	1	26		313			1.31631e+06	Light	Not Unique	Not Used	0.634588	2	450.797	900.587	-0.447961	19.2567	1582	1582	MS2	8/80	120914_TFujita_1_2u.raw
	High	kPAGPSVTELITk	P08284;P08286;P08287;P08288;P09987	6	5	CID	K1(Label:13C(6)), K13(Label:13C(6))	74.69	9.16988e-08	1	1	27	17	2591			1.11763e+06	Heavy	Not Unique	Not Used	0.581979	2	676.912	1352.82	-0.772276	19.6165	1661	1661	MS2	11/132	120914_TFujita_5_2u.raw
	High	kGLSLAALk	P08284;P08286;P08287;P08288;P09987	6	5	CID	K1(Label:13C(6)), K9(Label:13C(6))	72.72	6.94934e-08	1	1	24		1455			962391	Heavy	Not Unique	Not Used	0.643409	2	456.817	912.628	-0.347556	19.2116	1596	1596	MS2	8/80	120914_TFujita_3_2u.raw
	High	kPAGPSVTELITk	P08284;P08286;P08287;P08288;P09987	6	5	CID	K1(Label:13C(6)), K13(Label:13C(6))	71.7	1.82542e-07	1	1	27	17	897			1.66511e+06	Heavy	Not Unique	Not Used	0.620878	2	676.912	1352.82	-0.86251	19.5995	1626	1626	MS2	11/132	120914_TFujita_2_2u.raw
	High	kPAGPSVTELITk	P08284;P08286;P08287;P08288;P09987	6	5	CID	K1(Label:13C(6)), K13(Label:13C(6))	70.65	2.32468e-07	1	1	27		1465			1.91942e+06	Heavy	Not Unique	Not Used	0.539145	2	676.912	1352.82	-0.86251	19.5296	1624	1624	MS2	11/132	120914_TFujita_3_2u.raw
	High	ALAAGGYDVEK	P08284;P08286;P08287;P08288;P09987	6	5	CID		70.21	4.4305e-07	0.842857	1	30		2457			625646	Light	Not Unique	Not Used	0.351996	2	547.279	1093.55	-0.72055	13.1961	1086	1086	MS2	9/84	120914_TFujita_5_2u.raw
	High	kPAGPSVTELITk	P08284;P08286;P08287;P08288;P09987	6	5	CID	K1(Label:13C(6)), K13(Label:13C(6))	70.14	2.61435e-07	1	1	27		2057			1.63423e+06	Heavy	Not Unique	Not Used	0.553875	2	676.912	1352.82	-0.86251	19.6102	1648	1648	MS2	11/132	120914_TFujita_4_2u.raw
	High	KPAGPSVTELITK	P08284;P08286;P08287;P08288;P09987	6	5	CID		67.96	8.55764e-07	1	1	30	20	897			2.68186e+06	Light	Redundant	Not Used	0.620878	2	670.893	1340.78	-0.524875	19.4829	1616	1616	MS2	14/132	120914_TFujita_2_2u.raw
	High	KPAGPSVTELITK	P08284;P08286;P08287;P08288;P09987	6	5	CID		67.89	8.77796e-07	1	1	30		2591			1.93434e+06	Light	Redundant	Not Used	0.581979	2	670.892	1340.78	-0.615919	19.6041	1660	1660	MS2	19/132	120914_TFujita_5_2u.raw
	High	KPAGPSVTELITK	P08284;P08286;P08287;P08288;P09987	6	5	CID		66.72	1.13855e-06	1	1	30		1465			3.58094e+06	Light	Redundant	Not Used	0.539145	2	670.892	1340.78	-0.889053	19.4716	1619	1619	MS2	18/132	120914_TFujita_3_2u.raw
	High	kGLSLAALk	P08284;P08286;P08287;P08288;P09987	6	5	CID	K1(Label:13C(6)), K9(Label:13C(6))	66.71	2.77296e-07	1	1	24		2046			709890	Heavy	Not Unique	Not Used	0.582519	2	456.818	912.628	-0.280678	19.341	1625	1625	MS2	8/80	120914_TFujita_4_2u.raw
	High	KGLSLAALK	P08284;P08286;P08287;P08288;P09987	6	5	CID		66.51	4.6905e-07	1	1	26		885			1.19182e+06	Light	Not Unique	Not Used	0.643724	2	450.797	900.587	-0.380188	19.1187	1585	1585	MS2	8/80	120914_TFujita_2_2u.raw
	High	KPAGPSVTELITK	P08284;P08286;P08287;P08288;P09987	6	5	CID		65.87	1.38469e-06	1	1	30		2057			2.93195e+06	Light	Redundant	Not Used	0.553875	2	670.892	1340.78	-0.706964	19.5979	1647	1647	MS2	17/132	120914_TFujita_4_2u.raw
	High	KGLSLAALK	P08284;P08286;P08287;P08288;P09987	6	5	CID		64.8	6.95375e-07	1	1	26		2046			1.28699e+06	Light	Redundant	Not Used	0.582519	2	450.797	900.587	-0.312416	19.2255	1615	1615	MS2	8/80	120914_TFujita_4_2u.raw
	High	kGLSLAALk	P08284;P08286;P08287;P08288;P09987	6	5	CID	K1(Label:13C(6)), K9(Label:13C(6))	62.25	7.74361e-07	0.83871	1	24		885			767203	Heavy	Redundant	Not Used	0.643724	2	456.818	912.628	-0.280678	19.2108	1593	1593	MS2	8/80	120914_TFujita_2_2u.raw
	High	ALAAGGYDVEK	P08284;P08286;P08287;P08288;P09987	6	5	CID		61.33	3.42336e-06	0.836066	1	30		1914			789402	Light	Not Unique	Not Used	0.376117	2	547.279	1093.55	-0.72055	13.2294	1083	1083	MS2	18/84	120914_TFujita_4_2u.raw
	High	ALAAGGYDVEK	P08284;P08286;P08287;P08288;P09987	6	5	CID		61.07	3.59549e-06	0.819672	1	29		1324			998772	Light	Not Unique	Not Used	0.508198	2	547.28	1093.55	-0.608923	13.2715	1078	1078	MS2	18/84	120914_TFujita_3_2u.raw
	High	kGLSLAALk	P08284;P08286;P08287;P08288;P09987	6	5	CID	K1(Label:13C(6)), K9(Label:13C(6))	60.73	1.09886e-06	1	1	24		2582			702649	Heavy	Not Unique	Not Used	0.630677	2	456.817	912.627	-0.548192	19.2947	1632	1632	MS2	8/80	120914_TFujita_5_2u.raw
	High	KGLSLAALK	P08284;P08286;P08287;P08288;P09987	6	5	CID		60.72	1.27084e-06	1	1	25		2582			1.11412e+06	Light	Redundant	Not Used	0.630677	2	450.797	900.587	-0.92237	19.2375	1627	1627	MS2	7/80	120914_TFujita_5_2u.raw
	High	ALAAGGYDVEK	P08284;P08286;P08287;P08288;P09987	6	5	CID		60.67	3.94237e-06	0.786885	1	29		178			953206	Light	Not Unique	Not Used	0.471042	2	547.28	1093.55	-0.385668	13.1987	1059	1059	MS2	8/84	120914_TFujita_1_2u.raw
	High	KPAGPSVTELITK	P08284;P08286;P08287;P08288;P09987	6	5	CID		60.48	4.7902e-06	1	1	30	18	2057			2.93195e+06	Light	Redundant	Not Used	0.553875	2	670.892	1340.78	-0.706964	19.5668	1644	1644	MS2	7/132	120914_TFujita_4_2u.raw
	High	GLSLAALK	P08284;P08286;P08287;P08288;P09987	6	5	CID		59.83	3.27575e-06	0.783333	1	28		2117			246721	Light	Not Unique	Not Used	0.562598	2	386.75	772.493	0.345965	22.2637	1884	1884	MS2	7/56	120914_TFujita_4_2u.raw
	High	KGLSLAALK	P08284;P08286;P08287;P08288;P09987	6	5	CID		59.21	2.51895e-06	1	1	26		1455			1.52497e+06	Light	Redundant	Not Used	0.643409	2	450.797	900.587	-0.312416	19.0917	1586	1586	MS2	8/80	120914_TFujita_3_2u.raw
	High	KPAGPSVTELITK	P08284;P08286;P08287;P08288;P09987	6	5	CID		58.59	7.47126e-06	1	1	30	20	323			3.2829e+06	Light	Redundant	Not Used	0.605759	2	670.892	1340.78	-0.615919	19.5616	1608	1608	MS2	8/132	120914_TFujita_1_2u.raw
	High	ALAAGGYDVEK	P08284;P08286;P08287;P08288;P09987	6	5	CID		58.04	7.30219e-06	0.775862	1	30		761			777260	Light	Not Unique	Not Used	0.395391	2	547.279	1093.55	-0.72055	13.2966	1077	1077	MS2	9/84	120914_TFujita_2_2u.raw
	High	ALAAGGYDVEk	P08284;P08286;P08287;P08288;P09987	6	5	CID	K11(Label:13C(6))	55.86	1.336e-05	0.803571	1	30		2457			201188	Heavy	Redundant	Not Used	0.351996	2	550.29	1099.57	-0.483112	13.4192	1105	1105	MS2	9/84	120914_TFujita_5_2u.raw
	High	kGLSLAALk	P08284;P08286;P08287;P08288;P09987	6	5	CID	K1(Label:13C(6)), K9(Label:13C(6))	55.17	3.95315e-06	0.818182	1	24		313			835313	Heavy	Redundant	Not Used	0.634588	2	456.817	912.628	-0.347556	19.2807	1584	1584	MS2	8/80	120914_TFujita_1_2u.raw
	High	ALAAGGYDVEk	P08284;P08286;P08287;P08288;P09987	6	5	CID	K11(Label:13C(6))	54.52	1.81889e-05	1	1	30		761			307321	Heavy	Redundant	Not Used	0.395391	2	550.29	1099.57	-0.594129	13.2295	1071	1071	MS2	9/84	120914_TFujita_2_2u.raw
	High	ALAAGGYDVEk	P08284;P08286;P08287;P08288;P09987	6	5	CID	K11(Label:13C(6))	54.5	1.82729e-05	0.796296	1	30		1914			296908	Heavy	Redundant	Not Used	0.376117	2	550.29	1099.57	-0.483112	13.3584	1094	1094	MS2	9/84	120914_TFujita_4_2u.raw
	High	ALAAGGYDVEk	P08284;P08286;P08287;P08288;P09987	6	5	CID	K11(Label:13C(6))	52.19	3.17073e-05	0.769231	1	30		1324			469538	Heavy	Redundant	Not Used	0.508198	2	550.29	1099.57	-0.150064	13.3081	1081	1081	MS2	9/84	120914_TFujita_3_2u.raw
	High	ALAAGGYDVEk	P08284;P08286;P08287;P08288;P09987	6	5	CID	K11(Label:13C(6))	51.96	3.2795e-05	0.769231	1	30		178			449000	Heavy	Redundant	Not Used	0.471042	2	550.29	1099.57	-0.483112	13.2232	1061	1061	MS2	9/84	120914_TFujita_1_2u.raw
	High	aETAPAAAPAAAPAPAAK	P08288	1	1	CID	N-Term(Acetyl)	49.64	9.61487e-05	1	1	32	16	199			235046	Light	Unique	Used	0.460019	2	794.92	1588.83	-0.38471	14.1203	1138	1138	MS2	16/138	120914_TFujita_1_2u.raw
	High	GLSLAALK	P08284;P08286;P08287;P08288;P09987	6	5	CID		49.53	3.51003e-05	0.76	1	28		2647			217406	Light	Not Unique	Not Used	0.632518	2	386.75	772.493	0.108933	22.2604	1899	1899	MS2	7/56	120914_TFujita_5_2u.raw
	High	aETAPAAAPAAAPAPAAK	P08288	1	1	CID	N-Term(Acetyl)	47.61	0.000154309	1	1	32	16	2476			97058.2	Light	Unique	Used	0.63619	2	794.92	1588.83	-0.30788	14.1835	1174	1174	MS2	9/138	120914_TFujita_5_2u.raw
	High	kALAAGGYDVEk	P08284;P08286;P08287;P08288;P09987	6	5	CID	K1(Label:13C(6)), K12(Label:13C(6))	47.32	0.000132528	1	1	31		1874			63181.5	Heavy	Not Unique	Not Used	0.403564	2	617.347	1233.69	-0.122966	11.4307	921	921	MS2	7/114	120914_TFujita_4_2u.raw
	High	GLSLAALK	P08284;P08286;P08287;P08288;P09987	6	5	CID		47.03	6.24181e-05	0.702128	1	28		1531			285802	Light	Not Unique	Not Used	0.591656	2	386.75	772.493	-0.207109	22.2219	1856	1856	MS2	6/56	120914_TFujita_3_2u.raw
	High	aETAPAAAPAAAPAPAAK	P08288	1	1	CID	N-Term(Acetyl)	43.2	0.000425981	1	1	32	16	781			101209	Light	Unique	Used	0.677437	2	794.92	1588.83	-0.23105	14.1589	1153	1153	MS2	12/138	120914_TFujita_2_2u.raw
	High	kPAGPSVTELITk	P08284;P08286;P08287;P08288;P09987	6	5	CID	K1(Label:13C(6)), K13(Label:13C(6))	42.51	0.000157093	1	1	27		900			234417	Heavy	Not Unique	Not Used	0.759546	3	451.611	1352.82	-0.488954	19.6498	1630	1630	MS2	9/132	120914_TFujita_2_2u.raw
	High	KPAGPSVTELITK	P08284;P08286;P08287;P08288;P09987	6	5	CID		41.52	0.00036644	1	1	30	16	900			308628	Light	Redundant	Not Used	0.759546	3	447.598	1340.78	-0.375576	19.6369	1629	1629	MS2	14/132	120914_TFujita_2_2u.raw
	High	KPAGPSVTELITK	P08284;P08286;P08287;P08288;P09987	6	5	CID		40.95	0.000421851	1	1	30	18	1467			484222	Light	Not Unique	Not Used	0.562317	3	447.598	1340.78	0.034124	19.5421	1625	1625	MS2	15/132	120914_TFujita_3_2u.raw
	High	kPAGPSVTELITk	P08284;P08286;P08287;P08288;P09987	6	5	CID	K1(Label:13C(6)), K13(Label:13C(6))	40.48	0.000241748	1	1	27		1465			1.91942e+06	Heavy	Redundant	Not Used	0.539145	2	676.912	1352.82	-0.86251	19.9228	1658	1658	MS2	8/132	120914_TFujita_3_2u.raw
	High	GLSLAALK	P08284;P08286;P08287;P08288;P09987	6	5	CID		37.71	0.000533716	0.631579	1	28		958			244179	Light	Not Unique	Not Used	0.728642	2	386.75	772.493	0.424976	22.1746	1848	1848	MS2	6/56	120914_TFujita_2_2u.raw
	High	GLSLAALK	P08284;P08286;P08287;P08288;P09987	6	5	CID		36.3	0.000738432	1	1	28		391			260284	Light	Not Unique	Not Used	0.698276	2	386.75	772.493	0.187944	22.3306	1846	1846	MS2	6/56	120914_TFujita_1_2u.raw
	High	KPAGPSVTELITK	P08284;P08286;P08287;P08288;P09987	6	5	CID		35.91	0.001372	1	1	30	16	2058			376204	Light	Not Unique	Not Used	0.687312	3	447.597	1340.78	-0.443859	19.7345	1659	1659	MS2	15/132	120914_TFujita_4_2u.raw
	High	GTLVQTk	P08284;P08286;P08287;P08288;P09987	6	5	CID	K7(Label:13C(6))	32.89	0.0023646	0.363636	1	29		2345			438821	Heavy	Not Unique	Not Used	0.714819	2	376.734	752.461	-0.132023	7.70798	579	579	MS2	4/60	120914_TFujita_5_2u.raw
	High	KPAGPSVTELITK	P08284;P08286;P08287;P08288;P09987	6	5	CID		32.26	0.00309032	1	1	30	19	2592			292873	Light	Not Unique	Not Used	0.602598	3	447.598	1340.78	-0.307292	19.7267	1671	1671	MS2	13/132	120914_TFujita_5_2u.raw
	High	GTLVQTk	P08284;P08286;P08287;P08288;P09987	6	5	CID	K7(Label:13C(6))	31.19	0.0034975	0.419355	1	29		1780			567152	Heavy	Not Unique	Not Used	0.638838	2	376.734	752.461	-0.213137	7.56261	571	571	MS2	5/60	120914_TFujita_4_2u.raw
	Medium	GTLVQTk	P08284;P08286;P08287;P08288;P09987	6	5	CID	K7(Label:13C(6))	28.66	0.00626265	0.310345	1	29		647			516072	Heavy	Not Unique	Not Used	0.698033	2	376.734	752.461	-0.0509086	7.69817	579	579	MS2	5/60	120914_TFujita_2_2u.raw
	Medium	aETAPAAAPAAAPAPAAK	P08288	1	1	CID	N-Term(Acetyl)	27.8	0.0146873	1	1	32	17	1345			162777	Light	Unique	Used	0.622174	2	794.921	1588.83	0.921402	14.2264	1161	1161	MS2	15/138	120914_TFujita_3_2u.raw
	Medium	GTLVQTk	P08284;P08286;P08287;P08288;P09987	6	5	CID	K7(Label:13C(6))	26.72	0.00978944	0.296296	1	29		53	1		591218	Heavy	Excluded by Method	Not Used		2	376.734	752.461	-0.132023	7.42931	551	551	MS2	5/60	120914_TFujita_1_2u.raw
	Medium	GTGASGSFr	P08284;P08286;P08287;P08288	5	4	CID	R9(Label:13C(6)15N(4))	24.69	0.0149435	0.44	1	29		639			382737	Heavy	Not Unique	Not Used	0.59768	2	425.208	849.408	-1.21942	7.18461	532	532	MS2	6/74	120914_TFujita_2_2u.raw
	Medium	GTGASGSFr	P08284;P08286;P08287;P08288	5	4	CID	R9(Label:13C(6)15N(4))	23.59	0.0170634	1	1	29		1783		1	91892.5	Heavy	Excluded by Method	Not Used		2	425.208	849.409	0.0739875	7.66381	581	581	MS2	6/74	120914_TFujita_4_2u.raw
	Medium	kPAGPSVTELITk	P08284;P08286;P08287;P08288;P09987	6	5	CID	K1(Label:13C(6)), K13(Label:13C(6))	22.43	0.0160014	1	1	27		327			261072	Heavy	Not Unique	Not Used	0.572622	3	451.611	1352.82	-0.488954	19.7813	1627	1627	MS2	14/132	120914_TFujita_1_2u.raw
	Low	aVSASKEr	P08284;P08286;P08287;P08288;P09987	6	5	CID	N-Term(Acetyl), R8(Label:13C(6)15N(4))	22.27	0.0400225	0.454545	1	31					139637		Inconsistently Labeled	Not Used		2	450.242	899.476	-6.35852	5.98777	421	421	MS2	4/68	120914_TFujita_2_2u.raw
	Medium	GTLVQTK	P08284;P08286;P08287;P08288;P09987	6	5	CID		22.18	0.0223976	1	1	29		647			739323	Light	Redundant	Not Used	0.698033	2	373.724	746.441	0.177103	7.6439	574	574	MS2	6/60	120914_TFujita_2_2u.raw
	Low	GTLVQTk	P08284;P08286;P08287;P08288;P09987	6	5	CID	K7(Label:13C(6))	22.16	0.0279742	0.363636	1	29		1207			683894	Heavy	Not Unique	Not Used	0.709608	2	376.734	752.461	0.273548	7.66172	582	582	MS2	3/60	120914_TFujita_3_2u.raw
	Low	GTLVQTK	P08284;P08286;P08287;P08288;P09987	6	5	CID		21.75	0.0247287	0.409091	1	29		1780			887786	Light	Redundant	Not Used	0.638838	2	373.724	746.441	-0.0682014	7.57407	572	572	MS2	4/60	120914_TFujita_4_2u.raw
	Low	GTGASGSFR	P08284;P08286;P08287;P08288	5	4	CID		18.85	0.0430045	1	1	28		639			646843	Light	Redundant	Not Used	0.59768	2	420.204	839.401	0.255146	7.74043	583	583	MS2	4/74	120914_TFujita_2_2u.raw
	Low	aVSASKEr	P08284;P08286;P08287;P08288;P09987	6	5	CID	N-Term(Acetyl), R8(Label:13C(6)15N(4))	18.03	0.106244	1	1	31					166293		Inconsistently Labeled	Not Used		2	450.242	899.476	-6.29067	5.68779	398	398	MS2	4/68	120914_TFujita_4_2u.raw
	Low	aVSASKEr	P08284;P08286;P08287;P08288;P09987	6	5	CID	N-Term(Acetyl), R8(Label:13C(6)15N(4))	17.67	0.112006	1	1	31					226743		Inconsistently Labeled	Not Used		2	450.242	899.477	-5.95138	6.18075	443	443	MS2	4/68	120914_TFujita_3_2u.raw
	Low	GTLVQTK	P08284;P08286;P08287;P08288;P09987	6	5	CID		17.6	0.0642986	0.444444	1	29		2345			642911	Light	Redundant	Not Used	0.714819	2	373.724	746.441	0.0135669	7.62136	571	571	MS2	5/60	120914_TFujita_5_2u.raw
	Low	GTLVQTK	P08284;P08286;P08287;P08288;P09987	6	5	CID		17.54	0.0651931	0.388889	1	29		1207			963763	Light	Redundant	Not Used	0.709608	2	373.724	746.441	-0.0682014	7.62588	579	579	MS2	4/60	120914_TFujita_3_2u.raw
	Low	GTLVQTK	P08284;P08286;P08287;P08288;P09987	6	5	CID		16.52	0.0824521	0.176471	1	29							No Quan Values	Not Used		2	373.724	746.441	0.0953351	7.41063	549	549	MS2	4/60	120914_TFujita_1_2u.raw
	Low	aVSASkEr	P08284;P08286;P08287;P08288;P09987	6	5	CID	N-Term(Acetyl), K6(Label:13C(6)), R8(Label:13C(6)15N(4))	15.23	0.173951	1	1	31					54035.6		No Quan Values	Not Used		2	453.253	905.498	-4.6172	5.24855	355	355	MS2	5/68	120914_TFujita_1_2u.raw
	Low	GTGASGSFr	P08284;P08286;P08287;P08288	5	4	CID	R9(Label:13C(6)15N(4))	14.87	0.141739	1	1	29		43			477656	Heavy	Not Unique	Not Used	0.699633	2	425.208	849.409	-0.429005	6.9917	509	509	MS2	5/74	120914_TFujita_1_2u.raw
	Low	aVSASKEr	P08284;P08286;P08287;P08288;P09987	6	5	CID	N-Term(Acetyl), R8(Label:13C(6)15N(4))	14.11	0.25812	0.142857	1	31					139637		Inconsistently Labeled	Not Used		2	450.242	899.476	-6.83352	5.80349	405	405	MS2	4/68	120914_TFujita_2_2u.raw
	Low	aVSASkEr	P08284;P08286;P08287;P08288;P09987	6	5	CID	N-Term(Acetyl), K6(Label:13C(6)), R8(Label:13C(6)15N(4))	13.74	0.226128	1	1	30		1184	1		88445.1	Heavy	Excluded by Method	Not Used		2	453.252	905.497	-5.69568	6.22223	447	447	MS2	4/68	120914_TFujita_3_2u.raw
	Low	aVSASKEr	P08284;P08286;P08287;P08288;P09987	6	5	CID	N-Term(Acetyl), R8(Label:13C(6)15N(4))	13.73	0.277486	1	1	31	20				164443		Inconsistently Labeled	Not Used		2	450.242	899.477	-6.01924	5.32636	362	362	MS2	4/68	120914_TFujita_1_2u.raw
	Low	aVSASkEr	P08284;P08286;P08287;P08288;P09987	6	5	CID	N-Term(Acetyl), K6(Label:13C(6)), R8(Label:13C(6)15N(4))	11.87	0.347819	1	1	30		1184	1		88445.1	Heavy	Excluded by Method	Not Used		2	453.252	905.497	-5.56087	6.16228	441	441	MS2	3/68	120914_TFujita_3_2u.raw
	Low	mAETAPAAAPAAAPAPAAK	P08288	1	1	CID	N-Term(Acetyl)	10.94	0.59598	1	1	32		1579	1		402091	Light	Excluded by Method	Not Used		2	860.435	1719.86	-6.08862	24.8537	2084	2084	MS2	5/146	120914_TFujita_3_2u.raw
Q02960	28.7	6	3	115	12.4761	7.37158	82.0424	81702.6	0.624857	4	1.95384	Macrophage migration inhibitory factor OS=Gallus gallus GN=MIF PE=3 SV=3 - [MIF_CHICK]
	High	DAVPDSLLGELTQQLAk	Q02960	1	1	CID	K17(Label:13C(6))	70.6	6.70642e-07	1	1	32		2801			31873.8	Heavy	Unique	Used	1.20437	2	902.493	1803.98	0.0274317	37.8886	3213	3213	MS2	22/158	120914_TFujita_5_2u.raw
	High	LLcDMIAK	Q02960	1	1	CID	C3(Carbamidomethyl)	31.38	0.00414834	1	1	30	18	2597			38356.5	Light	Unique	Used	0.617738	2	482.254	963.5	-0.331885	19.8397	1681	1681	MS2	5/56	120914_TFujita_5_2u.raw
	Low	HLHVSADR	Q02960	1	1	CID		14.8	0.172188	1	1	30	18	2334			170853	Light	Unique	Used	0.615617	2	467.746	934.485	-0.623328	6.79344	494	494	MS2	4/60	120914_TFujita_5_2u.raw
	Low	HLHVSADR	Q02960	1	1	CID		11.17	0.389556	1	1	30	17	1765			174878	Light	Unique	Used	0.632057	2	467.745	934.484	-1.92961	6.50363	472	472	MS2	3/60	120914_TFujita_4_2u.raw
	Low	HLHVSADr	Q02960	1	1	CID	R8(Label:13C(6)15N(4))	11.01	0.534938	1	1	31	17	1765			113140	Heavy	Redundant	Not Used	0.632057	2	472.75	944.493	-0.647696	6.5801	480	480	MS2	9/60	120914_TFujita_4_2u.raw
	Low	HLHVSADr	Q02960	1	1	CID	R8(Label:13C(6)15N(4))	10.17	0.634664	1	1	31	17	2334			105180	Heavy	Redundant	Not Used	0.615617	2	472.75	944.493	-0.259963	6.75021	490	490	MS2	5/60	120914_TFujita_5_2u.raw
P51913	18.43	27	7	434	47.2754	6.58057	1069.2	275708	0.611827	14	19.7507	Alpha-enolase OS=Gallus gallus GN=ENO1 PE=2 SV=2 - [ENOA_CHICK]
	High	AAVPSGASTGIYEALELR	P51913	2	1	CID		117.25	1.61994e-11	1	1	32		504			132918	Light	Unique	Used	0.649612	2	902.975	1804.94	-1.09538	30.1918	2516	2516	MS2	16/158	120914_TFujita_1_2u.raw
	High	AAVPSGASTGIYEALELR	P51913	2	1	CID		101.51	6.21559e-10	1	1	32	21	1084			113322	Light	Unique	Used	0.645975	2	902.975	1804.94	-0.689594	29.8043	2502	2502	MS2	14/158	120914_TFujita_2_2u.raw
	High	AAVPSGASTGIYEALELR	P51913	2	1	CID		100.06	8.13681e-10	1	1	32	20	2228			119120	Light	Unique	Used	0.53918	2	902.976	1804.94	0.0543483	30.0069	2575	2575	MS2	13/158	120914_TFujita_4_2u.raw
	High	AAVPSGASTGIYEALELr	P51913	2	1	CID	R18(Label:13C(6)15N(4))	94.25	3.11945e-09	1	1	32	22	1084			73203.1	Heavy	Redundant	Not Used	0.645975	2	907.981	1814.96	1.68575	29.7834	2500	2500	MS2	14/158	120914_TFujita_2_2u.raw
	High	AAVPSGASTGIYEALELr	P51913	2	1	CID	R18(Label:13C(6)15N(4))	87.99	1.38204e-08	1	1	32	20	504			82638.3	Heavy	Redundant	Not Used	0.649612	2	907.978	1814.95	-2.01345	30.0151	2501	2501	MS2	13/158	120914_TFujita_1_2u.raw
	High	AAVPSGASTGIYEALELR	P51913	2	1	CID		87.69	1.46386e-08	1	1	32	19	1084			113322	Light	Redundant	Not Used	0.645975	2	902.975	1804.94	-1.16301	29.9088	2511	2511	MS2	14/158	120914_TFujita_2_2u.raw
	High	VNQIGSVTESLQAcK	P51913	1	1	CID	C14(Carbamidomethyl)	85.97	1.75786e-08	1	2	31		326			179263	Light	Redundant	Not Used	0.568207	2	817.414	1633.82	-0.751167	19.7482	1624	1624	MS2	12/146	120914_TFujita_1_2u.raw
	High	GNPTVEVDLYTNK	P51913	1	1	CID		74.82	1.82933e-07	1	1	30	20	1469			205592	Light	Unique	Used	0.730517	2	725.364	1449.72	-0.307703	19.7362	1642	1642	MS2	9/132	120914_TFujita_3_2u.raw
	High	GNPTVEVDLYTNK	P51913	1	1	CID		71.76	3.70078e-07	1	1	30	18	2596			122284	Light	Unique	Used	0.473309	2	725.364	1449.72	-0.981325	19.8271	1680	1680	MS2	9/132	120914_TFujita_5_2u.raw
	High	VNQIGSVTESLQAcK	P51913	1	1	CID	C14(Carbamidomethyl)	70.74	5.98768e-07	1	2	31	20	901			184097	Light	Redundant	Not Used	0.559407	2	817.413	1633.82	-1.49831	19.6623	1631	1631	MS2	20/146	120914_TFujita_2_2u.raw
	High	GNPTVEVDLYTNk	P51913	1	1	CID	K13(Label:13C(6))	70.53	6.15155e-07	1	1	31		903			116380	Heavy	Unique	Used	0.832569	2	728.374	1455.74	-1.22017	19.7792	1641	1641	MS2	17/132	120914_TFujita_2_2u.raw
	High	GNPTVEVDLYTNK	P51913	1	1	CID		66.28	1.29528e-06	1	1	30	18	328			198758	Light	Unique	Used	0.666302	2	725.364	1449.72	-0.476109	19.7938	1628	1628	MS2	17/132	120914_TFujita_1_2u.raw
	High	GNPTVEVDLYTNK	P51913	1	1	CID		63.16	2.68098e-06	1	1	30		903			170431	Light	Redundant	Not Used	0.832569	2	725.364	1449.72	-0.897122	19.9477	1655	1655	MS2	8/132	120914_TFujita_2_2u.raw
	High	AAVPSGASTGIYEALELr	P51913	2	1	CID	R18(Label:13C(6)15N(4))	61.98	5.19773e-06	1	1	32	21	504			82638.3	Heavy	Redundant	Not Used	0.649612	2	907.98	1814.95	0.40785	30.0953	2508	2508	MS2	13/158	120914_TFujita_1_2u.raw
	High	IGAEVYHNLK	P51913	2	1	CID		53.36	3.80587e-05	1	1	32		1925			305429	Light	Unique	Used	0.579485	2	572.311	1143.61	-0.704378	13.7636	1130	1130	MS2	8/76	120914_TFujita_4_2u.raw
	High	IGAEVYHNLk	P51913	2	1	CID	K10(Label:13C(6))	50.51	7.33591e-05	1	1	32	22	1333			233255	Heavy	Unique	Used	0.533236	2	575.321	1149.64	-0.371183	13.7169	1117	1117	MS2	8/76	120914_TFujita_3_2u.raw
	High	IGAEVYHNLK	P51913	2	1	CID		47.38	0.000150818	1	1	32	20	2468			162512	Light	Unique	Used	0.450645	2	572.311	1143.62	-0.490896	13.865	1146	1146	MS2	8/76	120914_TFujita_5_2u.raw
	High	IGAEVYHNLk	P51913	2	1	CID	K10(Label:13C(6))	43.47	0.000382313	1	1	32	21	767			160008	Heavy	Unique	Used	0.547237	2	575.321	1149.64	-0.689728	13.7462	1117	1117	MS2	13/76	120914_TFujita_2_2u.raw
	High	IGAEVYHNLK	P51913	2	1	CID		41.36	0.00060319	1	1	32	21	1333			437433	Light	Redundant	Not Used	0.533236	2	572.311	1143.62	-0.597637	13.7049	1116	1116	MS2	12/76	120914_TFujita_3_2u.raw
	High	IGAEVYHNLK	P51913	2	1	CID		36.43	0.00187696	1	1	32	17	189			246187	Light	Unique	Used	0.733938	2	572.311	1143.62	-0.490896	13.7284	1104	1104	MS2	11/76	120914_TFujita_1_2u.raw
	Medium	IGAEVYHNLK	P51913	2	1	CID		31.3	0.00611581	1	1	32	18	767			292391	Light	Redundant	Not Used	0.547237	2	572.311	1143.62	-0.490896	13.6366	1107	1107	MS2	8/76	120914_TFujita_2_2u.raw
	Medium	IGAEVYHNLk	P51913	2	1	CID	K10(Label:13C(6))	31.14	0.00661452	1	1	32	19	189			170297	Heavy	Redundant	Not Used	0.733938	2	575.321	1149.63	-0.79591	13.7405	1105	1105	MS2	13/76	120914_TFujita_1_2u.raw
	Medium	EALELLK	P51913	1	1	CID		23.78	0.0165423	0.541667	1	29		2079		1	43341.3	Light	Excluded by Method	Not Used		2	408.247	815.487	-0.510443	20.7224	1748	1748	MS2	5/54	120914_TFujita_4_2u.raw
	Low	EALELLK	P51913	1	1	CID		19.11	0.0478701	0.421053	1	29		1491			81836.5	Light	Unique	Used	1.10747	2	408.247	815.488	0.312852	20.6679	1723	1723	MS2	4/54	120914_TFujita_3_2u.raw
	Low	EALELLK	P51913	1	1	CID		18.62	0.0535876	0.473684	1	29		923		1	62566.8	Light	Excluded by Method	Not Used		2	408.247	815.488	0.387697	20.6613	1719	1719	MS2	4/54	120914_TFujita_2_2u.raw
	Low	NVNVVEQEK	P51913	1	1	CID		16.32	0.116673	0.0625	1	30	17				72857.1		No Quan Values	Not Used		2	529.778	1058.55	0.292789	9.18045	717	717	MS2	6/84	120914_TFujita_4_2u.raw
	Low	ScNcLLLk	P51913	1	1	CID	C2(Carbamidomethyl), C4(Carbamidomethyl), K8(Label:13C(6))	12	0.309169	1	1	30		850			84795.7	Heavy	Unique	Used	0.566649	2	507.264	1013.52	-1.57403	17.3743	1434	1434	MS2	5/66	120914_TFujita_2_2u.raw
P62801	66.02	183	9	103	11.3604	11.356	5371.71	1.54078e+07	0.587569	60	7.51662	Histone H4 OS=Gallus gallus GN=H4-I PE=1 SV=2 - [H4_CHICK]
	High	KTVTAMDVVYALK	P62801	2	1	CID		128.61	9.08958e-13	0.914729	1	31		469			473560	Light	Unique	Used	0.609877	2	719.902	1438.8	-0.473153	27.0096	2240	2240	MS2	11/130	120914_TFujita_1_2u.raw
	High	KTVTAMDVVYALK	P62801	2	1	CID		128.49	9.41503e-13	1	1	31		2712			998916	Light	Unique	Used	0.578913	2	719.902	1438.8	-0.642837	26.8334	2308	2308	MS2	11/130	120914_TFujita_5_2u.raw
	High	kTVTAMDVVYALk	P62801	2	1	CID	K1(Label:13C(6)), K13(Label:13C(6))	125.34	1.75449e-12	1	1	31		1039			365768	Heavy	Unique	Used	0.589305	2	725.922	1450.84	-0.367717	26.8358	2245	2245	MS2	11/130	120914_TFujita_2_2u.raw
	High	KTVTAMDVVYALK	P62801	2	1	CID		121.59	4.61128e-12	0.909836	1	31		1611			633978	Light	Unique	Used	0.591618	2	719.902	1438.8	-0.812521	26.7633	2248	2248	MS2	11/130	120914_TFujita_3_2u.raw
	High	KTVTAMDVVYALK	P62801	2	1	CID		121.46	4.7514e-12	1	1	31		2190			976394	Light	Unique	Used	0.554239	2	719.902	1438.8	-0.642837	26.8507	2296	2296	MS2	11/130	120914_TFujita_4_2u.raw
	High	KTVTAMDVVYALK	P62801	2	1	CID		121.23	5.00981e-12	1	1	31		1039			637679	Light	Redundant	Not Used	0.589305	2	719.902	1438.8	-0.388311	26.7267	2236	2236	MS2	11/130	120914_TFujita_2_2u.raw
	High	kTVTAMDVVYALk	P62801	2	1	CID	K1(Label:13C(6)), K13(Label:13C(6))	118.23	9.01885e-12	0.90678	1	31		1611			375073	Heavy	Redundant	Not Used	0.591618	2	725.922	1450.84	-0.367717	26.7758	2249	2249	MS2	11/130	120914_TFujita_3_2u.raw
	High	kTVTAMDVVYALk	P62801	2	1	CID	K1(Label:13C(6)), K13(Label:13C(6))	103.68	2.63557e-10	1	1	31		2712			578285	Heavy	Redundant	Not Used	0.578913	2	725.922	1450.84	-0.872545	26.8935	2313	2313	MS2	11/130	120914_TFujita_5_2u.raw
	High	kTVTAMDVVYALk	P62801	2	1	CID	K1(Label:13C(6)), K13(Label:13C(6))	103.51	2.67394e-10	0.903846	1	31		2190			531093	Heavy	Redundant	Not Used	0.554239	2	725.922	1450.84	-0.451855	26.9477	2304	2304	MS2	11/130	120914_TFujita_4_2u.raw
	High	kTVTAMDVVYALk	P62801	2	1	CID	K1(Label:13C(6)), K13(Label:13C(6))	97.5	1.07586e-09	1	1	31		469			281320	Heavy	Redundant	Not Used	0.609877	2	725.922	1450.84	-0.788407	27.0606	2244	2244	MS2	10/130	120914_TFujita_1_2u.raw
	High	TVTAMDVVYALK	P62801	2	1	CID		87.62	1.59143e-08	1	1	33	22	1086			4.45392e+06	Light	Unique	Used	0.605365	2	655.855	1310.7	-0.426798	29.9295	2513	2513	MS2	10/98	120914_TFujita_2_2u.raw
	High	TVTAMDVVYALK	P62801	2	1	CID		81.79	6.32417e-08	1	1	33	18						No Quan Values	Not Used		2	655.854	1310.7	-0.892466	29.9526	2528	2528	MS2	10/98	120914_TFujita_3_2u.raw
	High	TVTAmDVVYALK	P62801	2	1	CID	M5(Oxidation)	76.32	1.80843e-07	1	1	32		437			836983	Light	Unique	Used	0.61581	2	663.852	1326.7	-0.361264	25.2661	2094	2094	MS2	9/98	120914_TFujita_1_2u.raw
	High	TVTAMDVVYALK	P62801	2	1	CID		76.13	2.24279e-07	1	1	33	19	2752			5.81297e+06	Light	Unique	Used	0.585935	2	655.855	1310.7	-0.426798	30.0567	2590	2590	MS2	9/98	120914_TFujita_5_2u.raw
	High	TVTAMDVVYALK	P62801	2	1	CID		75.74	2.45351e-07	1	1	33	20	2229			6.45654e+06	Light	Unique	Used	0.598631	2	655.855	1310.7	-0.519931	30.0726	2581	2581	MS2	9/98	120914_TFujita_4_2u.raw
	High	TVTAMDVVYALk	P62801	2	1	CID	K12(Label:13C(6))	69.62	8.56781e-07	0.785714	1	32		2752			3.39518e+06	Heavy	Redundant	Not Used	0.585935	2	658.865	1316.72	-0.600691	30.1006	2594	2594	MS2	10/98	120914_TFujita_5_2u.raw
	High	DNIQGITKPAIR	P62801	2	1	CID		69.15	6.87145e-07	0.855072	1	30		1969			2.05292e+06	Light	Unique	Used	0.588475	3	442.589	1325.75	-0.303829	15.4952	1283	1283	MS2	13/120	120914_TFujita_4_2u.raw
	High	TVTAmDVVYALK	P62801	2	1	CID	M5(Oxidation)	68.15	1.17894e-06	1	1	32		2680			644475	Light	Unique	Used	0.544933	2	663.852	1326.7	-0.637296	24.7953	2129	2129	MS2	9/98	120914_TFujita_5_2u.raw
	High	ISGLIYEETR	P62801	2	1	CID		67.79	1.1228e-06	1	1	31		319			9.88524e+06	Light	Unique	Used	0.581019	2	590.814	1180.62	-0.495031	19.4429	1598	1598	MS2	8/86	120914_TFujita_1_2u.raw
	High	ISGLIYEETR	P62801	2	1	CID		67.26	1.23095e-06	0.80597	1	31		1998			212010	Light	Unique	Used	0.453338	2	590.814	1180.62	0.125339	16.7592	1396	1396	MS2	8/86	120914_TFujita_4_2u.raw
	High	TVTAMDVVYALK	P62801	2	1	CID		66.62	2.00349e-06	1	1	33	20	507			3.80133e+06	Light	Unique	Used	0.599384	2	655.855	1310.7	-0.426798	30.1792	2515	2515	MS2	10/98	120914_TFujita_1_2u.raw
	High	ISGLIYEETr	P62801	2	1	CID	R10(Label:13C(6)15N(4))	66.53	1.42292e-06	1	1	31	20	319			5.74352e+06	Heavy	Redundant	Not Used	0.581019	2	595.818	1190.63	-0.464177	19.4549	1599	1599	MS2	9/86	120914_TFujita_1_2u.raw
	High	TVTAmDVVYALK	P62801	2	1	CID	M5(Oxidation)	65.09	2.36953e-06	1	1	32		2707	1		162305	Light	Excluded by Method	Not Used		2	663.852	1326.7	-0.545285	26.5205	2280	2280	MS2	9/98	120914_TFujita_5_2u.raw
	High	TVTAMDVVYALK	P62801	2	1	CID		64.61	3.18264e-06	1	1	33							No Quan Values	Not Used		2	655.854	1310.7	-0.613065	31.1398	2674	2674	MS2	9/98	120914_TFujita_4_2u.raw
	High	TVTAmDVVYALK	P62801	2	1	CID	M5(Oxidation)	63.6	3.36117e-06	1	1	32	18	2158			202275	Light	Unique	Used	0.754034	2	663.852	1326.7	-0.729307	24.9151	2123	2123	MS2	9/98	120914_TFujita_4_2u.raw
	High	TVTAmDVVYALk	P62801	2	1	CID	M5(Oxidation), K12(Label:13C(6))	63.45	3.29855e-06	1	1	32	21	1577			444625	Heavy	Unique	Used	0.741141	2	666.862	1332.72	-0.624961	25.0817	2103	2103	MS2	8/98	120914_TFujita_3_2u.raw
	High	ISGLIYEETR	P62801	2	1	CID		63.31	3.00995e-06	1	1	31	21	891			1.17669e+07	Light	Unique	Used	0.592617	2	590.814	1180.62	-0.391636	19.3406	1604	1604	MS2	8/86	120914_TFujita_2_2u.raw
	High	DNIQGITKPAIR	P62801	2	1	CID		63.27	2.56683e-06	1	1	30		808			5.92849e+06	Light	Unique	Used	0.547861	2	663.38	1325.75	-0.592934	15.4491	1266	1266	MS2	10/120	120914_TFujita_2_2u.raw
	High	ISGLIYEETR	P62801	2	1	CID		63.12	3.14456e-06	1	1	31		2586			1.51748e+07	Light	Unique	Used	0.587027	2	590.814	1180.62	-0.288241	19.7197	1670	1670	MS2	16/86	120914_TFujita_5_2u.raw
	High	ISGLIYEETr	P62801	2	1	CID	R10(Label:13C(6)15N(4))	62.44	3.56353e-06	1	1	31		1462		1	6.96341e+06	Heavy	Excluded by Method	Not Used		2	595.818	1190.63	-0.669229	19.7136	1640	1640	MS2	9/86	120914_TFujita_3_2u.raw
	High	TVTAMDVVYALk	P62801	2	1	CID	K12(Label:13C(6))	61.82	5.16261e-06	0.790323	1	32		1652	1		2.909e+06	Heavy	Excluded by Method	Not Used		2	658.865	1316.72	-0.600691	30.0033	2533	2533	MS2	10/98	120914_TFujita_3_2u.raw
	High	ISGLIYEETr	P62801	2	1	CID	R10(Label:13C(6)15N(4))	61.67	4.39096e-06	1	1	31	19	2050			8.52112e+06	Heavy	Unique	Used	0.589326	2	595.818	1190.63	-0.976807	19.3772	1628	1628	MS2	9/86	120914_TFujita_4_2u.raw
	High	TVTAmDVVYALk	P62801	2	1	CID	M5(Oxidation), K12(Label:13C(6))	61.36	5.33732e-06	1	1	32	21	437			464134	Heavy	Redundant	Not Used	0.61581	2	666.862	1332.72	-0.624961	25.2916	2096	2096	MS2	8/98	120914_TFujita_1_2u.raw
	High	TVTAmDVVYALK	P62801	2	1	CID	M5(Oxidation)	61.24	5.74992e-06	1	1	32		1577			599921	Light	Redundant	Not Used	0.741141	2	663.852	1326.7	-0.453274	24.7589	2076	2076	MS2	9/98	120914_TFujita_3_2u.raw
	High	ISGLIYEETr	P62801	2	1	CID	R10(Label:13C(6)15N(4))	60.72	5.50698e-06	1	1	31		1462		1	6.96341e+06	Heavy	Excluded by Method	Not Used		2	595.818	1190.63	-0.771755	19.4127	1614	1614	MS2	9/86	120914_TFujita_3_2u.raw
	High	TVTAMDVVYALK	P62801	2	1	CID		60.6	7.70803e-06	1	1	32							No Quan Values	Not Used		2	655.855	1310.7	0.132004	31.1629	2628	2628	MS2	18/98	120914_TFujita_3_2u.raw
	High	TVTAmDVVYALK	P62801	2	1	CID	M5(Oxidation)	60.4	7.02248e-06	1	1	32		437			836983	Light	Redundant	Not Used	0.61581	2	663.852	1326.7	-0.637296	24.9507	2068	2068	MS2	9/98	120914_TFujita_1_2u.raw
	High	TVTAMDVVYALk	P62801	2	1	CID	K12(Label:13C(6))	59.7	9.16149e-06	1	1	32							No Quan Values	Not Used		2	658.864	1316.72	-1.15694	31.581	2721	2721	MS2	8/98	120914_TFujita_5_2u.raw
	High	ISGLIYEETR	P62801	2	1	CID		58.79	8.52236e-06	1	1	31	21	1462		1	7.51635e+06	Light	Excluded by Method	Not Used		2	590.814	1180.62	-0.288241	19.4044	1613	1613	MS2	8/86	120914_TFujita_3_2u.raw
	High	TVTAMDVVYALk	P62801	2	1	CID	K12(Label:13C(6))	58.05	1.2299e-05	1	1	32		507			2.27292e+06	Heavy	Redundant	Not Used	0.599384	2	658.865	1316.72	-0.507984	30.2128	2518	2518	MS2	10/98	120914_TFujita_1_2u.raw
	High	TVTAMDVVYALK	P62801	2	1	CID		57.81	1.52331e-05	1	1	33		507			3.80133e+06	Light	Redundant	Not Used	0.599384	2	655.855	1310.7	-0.426798	31.1048	2593	2593	MS2	9/98	120914_TFujita_1_2u.raw
	High	TVTAMDVVYALk	P62801	2	1	CID	K12(Label:13C(6))	57.71	1.33006e-05	1	1	32		2229			3.87226e+06	Heavy	Redundant	Not Used	0.598631	2	658.865	1316.72	-0.507984	30.104	2584	2584	MS2	10/98	120914_TFujita_4_2u.raw
	High	ISGLIYEETR	P62801	2	1	CID		57.65	1.08228e-05	1	1	31		2529			233216	Light	Unique	Used	0.591285	2	590.814	1180.62	-0.805216	16.7992	1409	1409	MS2	9/86	120914_TFujita_5_2u.raw
	High	ISGLIYEETR	P62801	2	1	CID		57.41	1.22547e-05	1	1	31							No Quan Values	Not Used		2	590.814	1180.62	-0.495031	21.8474	1861	1861	MS2	8/86	120914_TFujita_5_2u.raw
	High	DNIQGITKPAIR	P62801	2	1	CID		57.22	1.0337e-05	1	1	30		1967			8.1895e+06	Light	Unique	Used	0.552516	2	663.38	1325.75	-0.500858	15.4399	1278	1278	MS2	10/120	120914_TFujita_4_2u.raw
	High	VFLENVIr	P62801	2	1	CID	R8(Label:13C(6)15N(4))	57.21	1.07411e-05	1	1	30		2162			6.05317e+06	Heavy	Unique	Used	0.588111	2	500.296	999.586	-0.541637	25.1563	2144	2144	MS2	7/62	120914_TFujita_4_2u.raw
	High	ISGLIYEETr	P62801	2	1	CID	R10(Label:13C(6)15N(4))	57.15	1.24325e-05	1	1	31	17	891			6.9634e+06	Heavy	Redundant	Not Used	0.592617	2	595.817	1190.63	-1.28439	19.3526	1605	1605	MS2	8/86	120914_TFujita_2_2u.raw
	High	ISGLIYEETr	P62801	2	1	CID	R10(Label:13C(6)15N(4))	57	1.3069e-05	1	1	31	20	2586			8.90014e+06	Heavy	Redundant	Not Used	0.587027	2	595.817	1190.63	-1.69449	19.3803	1640	1640	MS2	8/86	120914_TFujita_5_2u.raw
	High	ISGLIYEETR	P62801	2	1	CID		56.36	1.49128e-05	1	1	31	19	2050			1.44591e+07	Light	Redundant	Not Used	0.589326	2	590.814	1180.62	-0.391636	19.3652	1627	1627	MS2	8/86	120914_TFujita_4_2u.raw
	High	ISGLIYEETR	P62801	2	1	CID		56.33	1.53654e-05	1	1	31	21						No Quan Values	Not Used		2	590.814	1180.62	-0.0814505	23.9939	2055	2055	MS2	8/86	120914_TFujita_5_2u.raw
	High	TVTAmDVVYALK	P62801	2	1	CID	M5(Oxidation)	55.46	2.20446e-05	1	1	32	21						No Quan Values	Not Used		2	663.852	1326.7	-0.0852314	26.7648	2239	2239	MS2	9/98	120914_TFujita_2_2u.raw
	High	ISGLIYEETr	P62801	2	1	CID	R10(Label:13C(6)15N(4))	55.34	1.79835e-05	1	1	31							No Quan Values	Not Used		2	595.818	1190.63	0.35603	20.9134	1778	1778	MS2	8/86	120914_TFujita_5_2u.raw
	High	TVTAMDVVYALk	P62801	2	1	CID	K12(Label:13C(6))	55.15	2.47449e-05	1	1	32	18	1086			2.69625e+06	Heavy	Redundant	Not Used	0.605365	2	658.864	1316.72	-0.786107	30.8269	2591	2591	MS2	9/98	120914_TFujita_2_2u.raw
	High	DNIQGITKPAIR	P62801	2	1	CID		54.97	1.73539e-05	1	1	30	20	2505			7.54256e+06	Light	Unique	Used	0.537565	2	663.38	1325.75	-0.500858	15.4991	1293	1293	MS2	10/120	120914_TFujita_5_2u.raw
	High	TVTAMDVVYALk	P62801	2	1	CID	K12(Label:13C(6))	54.74	2.83698e-05	0.818182	1	32		2771			39162.1	Heavy	Unique	Used	0.823484	2	658.864	1316.72	-1.52777	33.0659	2840	2840	MS2	9/98	120914_TFujita_5_2u.raw
	High	ISGLIYEETR	P62801	2	1	CID		54.64	2.16442e-05	1	1	31	20						No Quan Values	Not Used		2	590.813	1180.62	-1.01201	21.6046	1826	1826	MS2	8/86	120914_TFujita_4_2u.raw
	High	TVTAmDVVYALK	P62801	2	1	CID	M5(Oxidation)	54.48	2.72685e-05	1	1	32	18						No Quan Values	Not Used		2	663.852	1326.7	0.00677929	27.658	2381	2381	MS2	8/98	120914_TFujita_5_2u.raw
	High	ISGLIYEETR	P62801	2	1	CID		54.11	2.56179e-05	1	1	31	20						No Quan Values	Not Used		2	590.814	1180.62	0.0219445	22.2551	1855	1855	MS2	9/86	120914_TFujita_2_2u.raw
	High	VFLENVIR	P62801	2	1	CID		54.05	1.90872e-05	1	1	30							No Quan Values	Not Used		2	495.292	989.577	-0.579231	29.1521	2501	2501	MS2	7/62	120914_TFujita_4_2u.raw
	High	TVTAmDVVYALk	P62801	2	1	CID	M5(Oxidation), K12(Label:13C(6))	54.03	2.96525e-05	1	1	32	21	2680			351195	Heavy	Redundant	Not Used	0.544933	2	666.862	1332.72	-0.258581	24.8864	2137	2137	MS2	9/98	120914_TFujita_5_2u.raw
	High	TVTAmDVVYALK	P62801	2	1	CID	M5(Oxidation)	53.77	3.23214e-05	1	1	32	20						No Quan Values	Not Used		2	663.852	1326.7	-0.637296	27.1697	2253	2253	MS2	14/98	120914_TFujita_1_2u.raw
	High	TVTAmDVVYALk	P62801	2	1	CID	M5(Oxidation), K12(Label:13C(6))	53.5	3.26079e-05	1	1	32	19	2158			184566	Heavy	Redundant	Not Used	0.754034	2	666.862	1332.72	-0.533366	24.8828	2120	2120	MS2	9/98	120914_TFujita_4_2u.raw
	High	DNIQGITkPAIr	P62801	2	1	CID	K8(Label:13C(6)), R12(Label:13C(6)15N(4))	53.49	2.23857e-05	1	1	30		1377			3.89121e+06	Heavy	Unique	Used	0.528616	2	671.394	1341.78	-0.734726	15.4457	1267	1267	MS2	8/120	120914_TFujita_3_2u.raw
	High	VFLENVIR	P62801	2	1	CID		53.4	2.28544e-05	1	1	30	18	440			6.04507e+06	Light	Unique	Used	0.588525	2	495.292	989.578	-0.209162	25.1688	2086	2086	MS2	7/62	120914_TFujita_1_2u.raw
	High	DNIQGITKPAIR	P62801	2	1	CID		53.13	2.65092e-05	1	1	30		1377			7.39405e+06	Light	Redundant	Not Used	0.528616	2	663.38	1325.75	-0.500858	15.4336	1266	1266	MS2	9/120	120914_TFujita_3_2u.raw
	High	TVTAMDVVYALk	P62801	2	1	CID	K12(Label:13C(6))	52.42	4.66829e-05	0.788462	1	32		2780			28798	Heavy	Unique	Used	0.43744	2	658.865	1316.72	-0.693399	34.5043	2958	2958	MS2	13/98	120914_TFujita_5_2u.raw
	High	VFLENVIR	P62801	2	1	CID		52.41	2.98541e-05	1	1	30	17						No Quan Values	Not Used		2	495.292	989.576	-1.75111	29.3567	2530	2530	MS2	7/62	120914_TFujita_5_2u.raw
	High	VFLENVIR	P62801	2	1	CID		51.7	3.38041e-05	1	1	30	18	2162			1.04622e+07	Light	Redundant	Not Used	0.588111	2	495.292	989.578	-0.27084	25.0335	2133	2133	MS2	7/62	120914_TFujita_4_2u.raw
	High	ISGLIYEETR	P62801	2	1	CID		51.7	4.22552e-05	1	1	31		2586			1.51748e+07	Light	Redundant	Not Used	0.587027	2	590.814	1180.62	-0.598426	19.361	1638	1638	MS2	14/86	120914_TFujita_5_2u.raw
	High	ISGLIYEETR	P62801	2	1	CID		51.04	4.95839e-05	1	1	31	20				112147		No Quan Values	Not Used		2	590.813	1180.62	-1.01201	21.9921	1836	1836	MS2	7/86	120914_TFujita_3_2u.raw
	High	DNIQGITkPAIr	P62801	2	1	CID	K8(Label:13C(6)), R12(Label:13C(6)15N(4))	50.39	4.57057e-05	1	1	30		808			3.23051e+06	Heavy	Redundant	Not Used	0.547861	2	671.394	1341.78	-0.734726	15.4615	1267	1267	MS2	10/120	120914_TFujita_2_2u.raw
	High	VFLENVIR	P62801	2	1	CID		50.3	4.52628e-05	1	1	30		1583			7.23809e+06	Light	Unique	Used	0.61417	2	495.292	989.577	-0.579231	25.0007	2096	2096	MS2	7/62	120914_TFujita_3_2u.raw
	High	TVTAMDVVYALK	P62801	2	1	CID		50.08	8.98299e-05	1	1	32	21						No Quan Values	Not Used		2	655.855	1310.7	0.597671	32.1488	2769	2769	MS2	10/98	120914_TFujita_5_2u.raw
	High	VFLENVIr	P62801	2	1	CID	R8(Label:13C(6)15N(4))	49.88	6.0139e-05	1	1	31		2683			5.85094e+06	Heavy	Unique	Used	0.595577	2	500.297	999.586	-0.0531529	25.079	2153	2153	MS2	7/62	120914_TFujita_5_2u.raw
	High	ISGLIYEETR	P62801	2	1	CID		49.46	7.0775e-05	1	1	31	19						No Quan Values	Not Used		2	590.814	1180.62	-0.598426	21.3568	1779	1779	MS2	8/86	120914_TFujita_2_2u.raw
	High	DNIQGITkPAIr	P62801	2	1	CID	K8(Label:13C(6)), R12(Label:13C(6)15N(4))	49.26	5.86956e-05	1	1	30		2505			4.05462e+06	Heavy	Redundant	Not Used	0.537565	2	671.394	1341.78	-0.370821	15.5115	1294	1294	MS2	10/120	120914_TFujita_5_2u.raw
	High	TVTAmDVVYALK	P62801	2	1	CID	M5(Oxidation)	48.67	0.000103911	1	1	32	16	1006			419816	Light	Unique	Used	0.577181	2	663.852	1326.7	-0.453274	24.8304	2077	2077	MS2	9/98	120914_TFujita_2_2u.raw
	High	ISGLIYEETR	P62801	2	1	CID		48.35	9.21172e-05	1	1	31	20						No Quan Values	Not Used		2	590.814	1180.62	-0.805216	21.413	1809	1809	MS2	13/86	120914_TFujita_4_2u.raw
	High	VFLENVIr	P62801	2	1	CID	R8(Label:13C(6)15N(4))	48.3	8.57883e-05	1	1	31	19	440			3.55156e+06	Heavy	Redundant	Not Used	0.588525	2	500.297	999.586	-0.358455	25.194	2088	2088	MS2	6/62	120914_TFujita_1_2u.raw
	High	VFLENVIR	P62801	2	1	CID		48.28	7.42968e-05	1	1	30		1008			7.47455e+06	Light	Unique	Used	0.600363	2	495.292	989.578	-0.209162	25.0099	2092	2092	MS2	7/62	120914_TFujita_2_2u.raw
	High	TVTAMDVVYALK	P62801	2	1	CID		48.26	0.000132112	1	1	32	16	2780			65833.1	Light	Redundant	Not Used	0.43744	2	655.855	1310.7	0.0388701	34.3524	2946	2946	MS2	9/98	120914_TFujita_5_2u.raw
	High	VFLENVIR	P62801	2	1	CID		48.23	7.29024e-05	1	1	30	18	2683			9.82399e+06	Light	Redundant	Not Used	0.595577	2	495.292	989.577	-0.517553	25.0537	2151	2151	MS2	7/62	120914_TFujita_5_2u.raw
	High	VFLENVIr	P62801	2	1	CID	R8(Label:13C(6)15N(4))	48.1	8.98314e-05	1	1	31	18	1583			4.44542e+06	Heavy	Redundant	Not Used	0.61417	2	500.296	999.586	-0.480576	25.0196	2098	2098	MS2	7/62	120914_TFujita_3_2u.raw
	High	VFLENVIr	P62801	2	1	CID	R8(Label:13C(6)15N(4))	47.96	9.11748e-05	1	1	30	17	1008			4.48744e+06	Heavy	Redundant	Not Used	0.600363	2	500.297	999.586	-0.236334	25.0217	2093	2093	MS2	7/62	120914_TFujita_2_2u.raw
	High	TVTAmDVVYALk	P62801	2	1	CID	M5(Oxidation), K12(Label:13C(6))	47.84	0.000123328	1	1	32	18	1577			444625	Heavy	Redundant	Not Used	0.741141	2	666.862	1332.72	-0.350176	24.816	2081	2081	MS2	9/98	120914_TFujita_3_2u.raw
	High	DNIQGITkPAIr	P62801	2	1	CID	K8(Label:13C(6)), R12(Label:13C(6)15N(4))	47.74	8.2451e-05	1	1	30		227			3.10844e+06	Heavy	Unique	Used	0.535099	2	671.394	1341.78	-0.64375	15.5138	1260	1260	MS2	9/120	120914_TFujita_1_2u.raw
	High	TVTAmDVVYALk	P62801	2	1	CID	M5(Oxidation), K12(Label:13C(6))	47.3	0.000135932	1	1	32	21	2680			351195	Heavy	Redundant	Not Used	0.544933	2	666.862	1332.72	-0.533366	24.9582	2143	2143	MS2	9/98	120914_TFujita_5_2u.raw
	High	TVTAmDVVYALk	P62801	2	1	CID	M5(Oxidation), K12(Label:13C(6))	46.75	0.000152171	1	1	31	16						No Quan Values	Not Used		2	666.862	1332.72	-0.441771	26.4324	2272	2272	MS2	9/98	120914_TFujita_5_2u.raw
	High	DNIQGITKPAIR	P62801	2	1	CID		46.5	0.000125368	1	1	30		2505			7.54256e+06	Light	Redundant	Not Used	0.537565	2	663.38	1325.75	-0.961239	16.2388	1359	1359	MS2	13/120	120914_TFujita_5_2u.raw
	High	TVTAmDVVYALK	P62801	2	1	CID	M5(Oxidation)	46.11	0.000189802	1	1	32	16						No Quan Values	Not Used		2	663.852	1326.7	-0.361264	26.3432	2250	2250	MS2	8/98	120914_TFujita_4_2u.raw
	High	VFLENVIR	P62801	2	1	CID		45.66	0.000135822	1	1	30							No Quan Values	Not Used		2	495.292	989.577	-1.13433	28.9798	2495	2495	MS2	6/62	120914_TFujita_5_2u.raw
	High	DNIQGITKPAIR	P62801	2	1	CID		45.31	0.000164888	1	1	30		1378			1.64164e+06	Light	Unique	Used	0.595012	3	442.589	1325.75	-0.372886	15.4582	1268	1268	MS2	7/120	120914_TFujita_3_2u.raw
	High	DNIQGITKPAIR	P62801	2	1	CID		44.8	0.000187089	0.733333	1	30		809			1.33438e+06	Light	Unique	Used	0.588277	3	442.589	1325.75	-0.234772	15.474	1268	1268	MS2	7/120	120914_TFujita_2_2u.raw
	High	TVTAMDVVYALk	P62801	2	1	CID	K12(Label:13C(6))	44.5	0.000278529	1	1	32		1086			2.69625e+06	Heavy	Redundant	Not Used	0.605365	2	658.865	1316.72	-0.600691	29.9631	2516	2516	MS2	9/98	120914_TFujita_2_2u.raw
	High	KTVTAMDVVYALK	P62801	2	1	CID		44.27	0.000248784	1	1	31	19	2194			153871	Light	Unique	Used	0.537843	3	480.27	1438.8	-0.737025	27.0111	2309	2309	MS2	9/130	120914_TFujita_4_2u.raw
	High	rISGLIYEETr	P62801	2	1	CID	R1(Label:13C(6)15N(4)), R11(Label:13C(6)15N(4))	44.12	0.000317551	1	1	32		2569			345300	Heavy	Unique	Used	0.475832	2	678.872	1356.74	-0.597612	18.5371	1566	1566	MS2	9/114	120914_TFujita_5_2u.raw
	High	ISGLIYEETR	P62801	2	1	CID		44.1	0.000250934	1	1	31	21						No Quan Values	Not Used		2	590.814	1180.62	-0.391636	20.7821	1715	1715	MS2	7/86	120914_TFujita_1_2u.raw
	High	TVTAmDVVYALK	P62801	2	1	CID	M5(Oxidation)	44.04	0.000299788	1	1	32	19						No Quan Values	Not Used		2	663.852	1326.7	-1.18936	26.587	2204	2204	MS2	9/98	120914_TFujita_1_2u.raw
	High	DNIQGITKPAIR	P62801	2	1	CID		43.89	0.000228659	1	1	30		2507			1.77694e+06	Light	Unique	Used	0.5589	3	442.589	1325.75	0.041457	15.5354	1296	1296	MS2	11/120	120914_TFujita_5_2u.raw
	High	ISGLIYEETr	P62801	2	1	CID	R10(Label:13C(6)15N(4))	43.83	0.00025461	1	1	31	19	373	1		21677.9	Heavy	Excluded by Method	Not Used		2	595.818	1190.63	0.0484528	21.5232	1778	1778	MS2	8/86	120914_TFujita_1_2u.raw
	High	ISGLIYEETr	P62801	2	1	CID	R10(Label:13C(6)15N(4))	43.73	0.00026054	1	1	31	19						No Quan Values	Not Used		2	595.818	1190.63	-0.054073	21.5525	1835	1835	MS2	12/86	120914_TFujita_5_2u.raw
	High	VFLENVIR	P62801	2	1	CID		43.72	0.00021231	1	1	30	20						No Quan Values	Not Used		2	495.292	989.578	-0.394196	27.0324	2270	2270	MS2	7/62	120914_TFujita_3_2u.raw
	High	DNIQGITKPAIR	P62801	2	1	CID		43.5	0.000252376	1	1	30		232			1.68734e+06	Light	Unique	Used	0.555262	3	442.589	1325.75	-0.165714	15.5378	1262	1262	MS2	12/120	120914_TFujita_1_2u.raw
	High	DAVTYTEHAk	P62801	2	1	CID	K10(Label:13C(6))	43.39	0.00022449	1	1	30		1784			1.18682e+07	Heavy	Unique	Used	0.575751	2	570.785	1140.56	-0.275979	7.70613	585	585	MS2	7/84	120914_TFujita_4_2u.raw
	High	DNIQGITkPAIr	P62801	2	1	CID	K8(Label:13C(6)), R12(Label:13C(6)15N(4))	43.35	0.000228879	1	1	30		2521			206089	Heavy	Unique	Used	0.681844	2	671.394	1341.78	-0.370821	16.4266	1376	1376	MS2	8/120	120914_TFujita_5_2u.raw
	High	RISGLIYEETR	P62801	2	1	CID		43.29	0.000428964	1	1	32	20	1443			420236	Light	Unique	Used	0.531004	2	668.865	1336.72	-0.197508	18.3253	1519	1519	MS2	14/114	120914_TFujita_3_2u.raw
	High	DAVTYTEHAK	P62801	2	1	CID		43.14	0.000164998	1	1	28	16	56			1.22521e+07	Light	Unique	Used	0.581723	2	567.775	1134.54	-0.611334	7.51499	559	559	MS2	7/84	120914_TFujita_1_2u.raw
	High	DAVTYTEHAK	P62801	2	1	CID		43.13	0.000165378	1	1	28		650			1.27473e+07	Light	Unique	Used	0.571808	2	567.775	1134.54	-0.611334	7.77119	586	586	MS2	8/84	120914_TFujita_2_2u.raw
	High	DNIQGITkPAIr	P62801	2	1	CID	K8(Label:13C(6)), R12(Label:13C(6)15N(4))	43.08	0.000241099	1	1	30		829			154933	Heavy	Unique	Used	0.369721	2	671.394	1341.78	-0.552774	16.4008	1349	1349	MS2	8/120	120914_TFujita_2_2u.raw
	High	VFLENVIR	P62801	2	1	CID		42.92	0.000255252	1	1	30							No Quan Values	Not Used		2	495.293	989.578	-0.0241285	27.1069	2317	2317	MS2	7/62	120914_TFujita_4_2u.raw
	High	DNIQGITKPAIR	P62801	2	1	CID		42.82	0.000292542	1	1	30		1987	1		356078	Light	Excluded by Method	Not Used		2	663.38	1325.75	-0.777087	16.2405	1350	1350	MS2	7/120	120914_TFujita_4_2u.raw
	High	DAVTYTEHAk	P62801	2	1	CID	K10(Label:13C(6))	42.27	0.000290533	1	1	30	17	56			7.12732e+06	Heavy	Redundant	Not Used	0.581723	2	570.785	1140.56	-0.490032	7.52703	560	560	MS2	7/84	120914_TFujita_1_2u.raw
	High	DAVTYTEHAK	P62801	2	1	CID		42.1	0.000209642	1	1	28		2348			1.83544e+07	Light	Unique	Used	0.584188	2	567.775	1134.54	-0.718928	7.75056	583	583	MS2	10/84	120914_TFujita_5_2u.raw
	High	DAVTYTEHAK	P62801	2	1	CID		42.09	0.000222486	1	1	28		1784			2.05864e+07	Light	Redundant	Not Used	0.575751	2	567.774	1134.54	-1.04171	7.67534	582	582	MS2	10/84	120914_TFujita_4_2u.raw
	High	DNIQGITkPAIr	P62801	2	1	CID	K8(Label:13C(6)), R12(Label:13C(6)15N(4))	41.75	0.000327489	1	1	30		1967			4.50509e+06	Heavy	Redundant	Not Used	0.552516	2	671.394	1341.78	-0.552774	15.4524	1279	1279	MS2	7/120	120914_TFujita_4_2u.raw
	High	DAVTYTEHAk	P62801	2	1	CID	K10(Label:13C(6))	41.74	0.000328243	1	1	30	17	1212			1.13671e+07	Heavy	Unique	Used	0.583179	2	570.785	1140.56	-0.490032	7.75645	591	591	MS2	7/84	120914_TFujita_3_2u.raw
	High	ISGLIYEETR	P62801	2	1	CID		41.59	0.000436858	1	1	31	19						No Quan Values	Not Used		2	590.814	1180.62	-0.805216	21.6406	1788	1788	MS2	7/86	120914_TFujita_1_2u.raw
	High	DAVTYTEHAK	P62801	2	1	CID		41.28	0.000260656	1	1	28		1212			1.94917e+07	Light	Redundant	Not Used	0.583179	2	567.775	1134.54	-0.396145	7.74446	590	590	MS2	7/84	120914_TFujita_3_2u.raw
	High	DNIQGITkPAIr	P62801	2	1	CID	K8(Label:13C(6)), R12(Label:13C(6)15N(4))	41.13	0.000370034	1	1	30							No Quan Values	Not Used		2	671.394	1341.78	-0.825703	16.415	1366	1366	MS2	8/120	120914_TFujita_4_2u.raw
	High	KTVTAMDVVYALK	P62801	2	1	CID		40.8	0.000553123	1	1	31		2716			92891	Light	Unique	Used	0.797665	3	480.27	1438.8	-0.673393	27.0011	2322	2322	MS2	8/130	120914_TFujita_5_2u.raw
	High	DAVTYTEHAk	P62801	2	1	CID	K10(Label:13C(6))	40.75	0.000412284	1	1	30	17	650			7.28902e+06	Heavy	Redundant	Not Used	0.571808	2	570.785	1140.56	-0.490032	7.78318	587	587	MS2	7/84	120914_TFujita_2_2u.raw
	High	DAVTYTEHAk	P62801	2	1	CID	K10(Label:13C(6))	40.64	0.00041423	1	1	30	17	2348			1.07224e+07	Heavy	Redundant	Not Used	0.584188	2	570.784	1140.56	-1.02516	7.77405	585	585	MS2	7/84	120914_TFujita_5_2u.raw
	High	DAVTYTEHAK	P62801	2	1	CID		40.3	0.000317306	1	1	28		1742			137636	Light	Unique	Used	0.714992	2	567.775	1134.54	-0.611334	5.22125	354	354	MS2	7/84	120914_TFujita_4_2u.raw
	High	ISGLIYEETr	P62801	2	1	CID	R10(Label:13C(6)15N(4))	40.09	0.000602386	1	1	31	19				2909.16		No Quan Values	Not Used		2	595.818	1190.63	0.150979	21.4059	1783	1783	MS2	8/86	120914_TFujita_2_2u.raw
	High	ISGLIYEETr	P62801	2	1	CID	R10(Label:13C(6)15N(4))	40.05	0.000637617	1	1	31	15						No Quan Values	Not Used		2	595.818	1190.63	-1.07933	21.9478	1870	1870	MS2	8/86	120914_TFujita_5_2u.raw
	High	ISGLIYEETR	P62801	2	1	CID		39.98	0.000632908	1	1	31							No Quan Values	Not Used		2	590.813	1180.62	-1.32219	20.8313	1734	1734	MS2	7/86	120914_TFujita_2_2u.raw
	High	VFLENVIR	P62801	2	1	CID		39.96	0.000529858	1	1	30	15						No Quan Values	Not Used		2	495.293	989.578	0.222583	27.3245	2266	2266	MS2	7/62	120914_TFujita_1_2u.raw
	High	VFLENVIR	P62801	2	1	CID		39.95	0.00050579	1	1	30	18						No Quan Values	Not Used		2	495.293	989.578	-0.147484	27.0515	2263	2263	MS2	7/62	120914_TFujita_2_2u.raw
	High	TVTAMDVVYALK	P62801	2	1	CID		39.75	0.00101159	1	1	33	22				9153.2		No Quan Values	Not Used		3	437.572	1310.7	-0.832874	30.156	2546	2546	MS2	10/98	120914_TFujita_3_2u.raw
	High	VFLENVIR	P62801	2	1	CID		39.45	0.000567505	1	1	30	18						No Quan Values	Not Used		2	495.292	989.578	-0.332518	26.8317	2294	2294	MS2	6/62	120914_TFujita_4_2u.raw
	High	VFLENVIR	P62801	2	1	CID		39.22	0.00059837	1	1	30	20						No Quan Values	Not Used		2	495.293	989.578	-0.0858065	27.0797	2329	2329	MS2	11/62	120914_TFujita_5_2u.raw
	High	DNIQGITKPAIR	P62801	2	1	CID		38.75	0.000746772	1	1	30		2507			1.77694e+06	Light	Redundant	Not Used	0.5589	3	442.589	1325.75	-0.0276002	15.9946	1337	1337	MS2	8/120	120914_TFujita_5_2u.raw
	High	DNIQGITKPAIR	P62801	2	1	CID		38.71	0.000733494	1	1	30		227			5.83834e+06	Light	Redundant	Not Used	0.535099	2	663.38	1325.75	-0.592934	15.3945	1250	1250	MS2	11/120	120914_TFujita_1_2u.raw
	High	ISGLIYEETr	P62801	2	1	CID	R10(Label:13C(6)15N(4))	38.65	0.000852864	1	1	31	19	2529			127298	Heavy	Redundant	Not Used	0.591285	2	595.818	1190.63	-0.669229	16.9842	1425	1425	MS2	8/86	120914_TFujita_5_2u.raw
	High	VFLENVIR	P62801	2	1	CID		37.75	0.000847796	1	1	30	17						No Quan Values	Not Used		2	495.292	989.577	-1.31937	30.0817	2592	2592	MS2	7/62	120914_TFujita_5_2u.raw
	High	TVTAmDVVYALK	P62801	2	1	CID	M5(Oxidation)	37.6	0.00133811	1	1	32	21						No Quan Values	Not Used		2	663.852	1326.7	-0.821317	26.1742	2197	2197	MS2	7/98	120914_TFujita_3_2u.raw
	High	RISGLIYEETR	P62801	2	1	CID		37.51	0.00160564	1	1	32	19	2032			515522	Light	Unique	Used	0.619824	2	668.864	1336.72	-0.928074	18.4597	1548	1548	MS2	8/114	120914_TFujita_4_2u.raw
	High	VFLENVIR	P62801	2	1	CID		36.86	0.00103031	1	1	30	19						No Quan Values	Not Used		2	495.292	989.578	-0.209162	31.6128	2724	2724	MS2	6/62	120914_TFujita_5_2u.raw
	High	DAVTYTEHAK	P62801	2	1	CID		36.83	0.000767718	1	1	29		2315			149884	Light	Unique	Used	0.4793	2	567.774	1134.54	-1.2569	5.36969	367	367	MS2	7/84	120914_TFujita_5_2u.raw
	High	DNIQGITkPAIr	P62801	2	1	CID	K8(Label:13C(6)), R12(Label:13C(6)15N(4))	36.42	0.00111737	1	1	30		1378			935195	Heavy	Redundant	Not Used	0.595012	3	447.932	1341.78	-0.494563	15.5716	1278	1278	MS2	9/120	120914_TFujita_3_2u.raw
	High	ISGLIYEETR	P62801	2	1	CID		36.33	0.0014667	1	1	31							No Quan Values	Not Used		2	590.813	1180.62	-1.01201	20.9326	1767	1767	MS2	13/86	120914_TFujita_4_2u.raw
	High	ISGLIYEETR	P62801	2	1	CID		35.41	0.00194224	1	1	31	17	1519	1	1	112147	Light	Excluded by Method	Not Used		2	590.814	1180.62	-0.495031	21.6778	1809	1809	MS2	7/86	120914_TFujita_3_2u.raw
	High	ISGLIYEETr	P62801	2	1	CID	R10(Label:13C(6)15N(4))	34.23	0.00241646	1	1	31	20				13208.2		No Quan Values	Not Used		2	595.818	1190.63	-0.464177	21.8144	1844	1844	MS2	12/86	120914_TFujita_4_2u.raw
	High	VFLENVIR	P62801	2	1	CID		34.2	0.00199599	1	1	30					13180.4		No Quan Values	Not Used		2	495.293	989.578	0.284261	30.2978	2546	2546	MS2	6/62	120914_TFujita_2_2u.raw
	High	TVTAMDVVYALk	P62801	2	1	CID	K12(Label:13C(6))	33.8	0.00325158	0.705882	1	32		2254	1		9951.3	Heavy	Excluded by Method	Not Used		2	658.865	1316.72	0.419093	32.9896	2830	2830	MS2	8/98	120914_TFujita_4_2u.raw
	High	DNIQGITkPAIr	P62801	2	1	CID	K8(Label:13C(6)), R12(Label:13C(6)15N(4))	33.69	0.00213781	1	1	30	16	232			914306	Heavy	Redundant	Not Used	0.555262	3	447.932	1341.78	-0.289866	15.6407	1271	1271	MS2	7/120	120914_TFujita_1_2u.raw
	High	RISGLIYEETR	P62801	2	1	CID		33	0.00453574	1	1	32	19	299			331066	Light	Unique	Used	0.66343	2	668.864	1336.72	-0.928074	18.5694	1524	1524	MS2	14/114	120914_TFujita_1_2u.raw
	High	TVTAMDVVYALK	P62801	2	1	CID		32.19	0.00534495	1	1	32	21	2270			35009.3	Light	Unique	Used	0.603899	2	655.855	1310.7	0.0388701	34.3759	2945	2945	MS2	9/98	120914_TFujita_4_2u.raw
	High	ISGLIYEETr	P62801	2	1	CID	R10(Label:13C(6)15N(4))	32.02	0.00405098	1	1	31		836		1	58530.7	Heavy	Excluded by Method	Not Used		2	595.818	1190.63	-1.07933	16.7305	1377	1377	MS2	8/86	120914_TFujita_2_2u.raw
	High	DNIQGITkPAIr	P62801	2	1	CID	K8(Label:13C(6)), R12(Label:13C(6)15N(4))	31.82	0.00322252	1	1	30	19	1969			1.20809e+06	Heavy	Redundant	Not Used	0.588475	3	447.932	1341.78	-0.562795	15.5077	1284	1284	MS2	7/120	120914_TFujita_4_2u.raw
	High	DNIQGITkPAIr	P62801	2	1	CID	K8(Label:13C(6)), R12(Label:13C(6)15N(4))	31.81	0.00322995	1	1	30		2507			953280	Heavy	Redundant	Not Used	0.5589	3	447.932	1341.78	-0.562795	15.6264	1304	1304	MS2	6/120	120914_TFujita_5_2u.raw
	Medium	VFLENVIr	P62801	2	1	CID	R8(Label:13C(6)15N(4))	30.41	0.00541398	1	1	31							No Quan Values	Not Used		2	500.296	999.585	-1.57967	27.4325	2347	2347	MS2	7/62	120914_TFujita_4_2u.raw
	Medium	VFLENVIr	P62801	2	1	CID	R8(Label:13C(6)15N(4))	30.01	0.00578666	1	1	31							No Quan Values	Not Used		2	500.297	999.586	-0.358455	27.24	2329	2329	MS2	7/62	120914_TFujita_4_2u.raw
	Medium	ISGLIYEETr	P62801	2	1	CID	R10(Label:13C(6)15N(4))	29.88	0.0065793	1	1	31		1998			105569	Heavy	Redundant	Not Used	0.453338	2	595.818	1190.63	-0.464177	16.8329	1402	1402	MS2	7/86	120914_TFujita_4_2u.raw
	Medium	DNIQGITKPAIR	P62801	2	1	CID		29.39	0.00638694	0.655172	1	30		1969			2.05292e+06	Light	Redundant	Not Used	0.588475	3	442.589	1325.75	-0.441943	15.9689	1325	1325	MS2	8/120	120914_TFujita_4_2u.raw
	Medium	RISGLIYEETR	P62801	2	1	CID		28.76	0.0120406	1	1	32	20	873			384042	Light	Unique	Used	0.486263	2	668.864	1336.72	-0.928074	18.3611	1521	1521	MS2	13/114	120914_TFujita_2_2u.raw
	Medium	VFLENVIr	P62801	2	1	CID	R8(Label:13C(6)15N(4))	28.74	0.00768542	1	1	30							No Quan Values	Not Used		2	500.296	999.585	-0.785879	27.0916	2330	2330	MS2	6/62	120914_TFujita_5_2u.raw
	Medium	ISGLIYEETR	P62801	2	1	CID		28.7	0.0091055	1	1	31	20						No Quan Values	Not Used		2	590.814	1180.62	-0.495031	20.9338	1728	1728	MS2	14/86	120914_TFujita_1_2u.raw
	Medium	TVTAMDVVYALK	P62801	2	1	CID		28.63	0.0124065	1	1	32	19	2753			71085.2	Light	Unique	Used	0.315899	3	437.572	1310.7	-0.0645223	30.1806	2602	2602	MS2	7/98	120914_TFujita_5_2u.raw
	Medium	ISGLIYEETr	P62801	2	1	CID	R10(Label:13C(6)15N(4))	27.51	0.0118871	1	1	31	18	2120	1		16613.8	Heavy	Excluded by Method	Not Used		2	595.817	1190.63	-2.00207	22.6065	1913	1913	MS2	9/86	120914_TFujita_4_2u.raw
	Medium	DNIQGITkPAIr	P62801	2	1	CID	K8(Label:13C(6)), R12(Label:13C(6)15N(4))	27.36	0.00899904	1	1	30		809			784985	Heavy	Redundant	Not Used	0.588277	3	447.932	1341.78	-0.562795	15.5898	1278	1278	MS2	6/120	120914_TFujita_2_2u.raw
	Medium	ISGLIYEETr	P62801	2	1	CID	R10(Label:13C(6)15N(4))	27.19	0.0117456	1	1	31	19	961	1		32090.8	Heavy	Excluded by Method	Not Used		2	595.818	1190.63	0.150979	22.2672	1856	1856	MS2	9/86	120914_TFujita_2_2u.raw
	Medium	VFLENVIr	P62801	2	1	CID	R8(Label:13C(6)15N(4))	26.07	0.0142124	1	1	30							No Quan Values	Not Used		2	500.296	999.585	-0.908	27.1455	2280	2280	MS2	7/62	120914_TFujita_3_2u.raw
	Medium	VFLENVIr	P62801	2	1	CID	R8(Label:13C(6)15N(4))	26.02	0.014377	1	1	30							No Quan Values	Not Used		2	500.296	999.585	-0.96906	27.1144	2277	2277	MS2	7/62	120914_TFujita_3_2u.raw
	Medium	VFLENVIr	P62801	2	1	CID	R8(Label:13C(6)15N(4))	25.46	0.0166401	1	1	31	15						No Quan Values	Not Used		2	500.297	999.586	0.0689679	28.9991	2497	2497	MS2	7/62	120914_TFujita_5_2u.raw
	Medium	DAVTYTEHAK	P62801	2	1	CID		22.69	0.0183012	1	1	28	16	1784			2.05864e+07	Light	Redundant	Not Used	0.575751	2	567.774	1134.54	-0.826523	9.38368	736	736	MS2	11/84	120914_TFujita_4_2u.raw
	Low	VFLENVIr	P62801	2	1	CID	R8(Label:13C(6)15N(4))	21.28	0.0431945	1	1	31	16						No Quan Values	Not Used		2	500.297	999.586	-0.358455	27.181	2274	2274	MS2	7/62	120914_TFujita_2_2u.raw
	Low	DAVTYTEHAK	P62801	2	1	CID		20.79	0.0295957	1	1	28		2352			708563	Light	Unique	Used	0.636126	3	378.852	1134.54	-0.085214	7.95149	602	602	MS2	6/84	120914_TFujita_5_2u.raw
	Low	DAVTYTEHAK	P62801	2	1	CID		20.65	0.0305653	1	1	28		2392	1		119694	Light	Excluded by Method	Not Used		2	567.775	1134.54	0.0342321	9.88144	779	779	MS2	6/84	120914_TFujita_5_2u.raw
	Low	DAVTYTEHAK	P62801	2	1	CID		16.61	0.0753042	1	1	28		652			392244	Light	Unique	Used	0.547083	3	378.852	1134.54	0.237569	7.93068	600	600	MS2	6/84	120914_TFujita_2_2u.raw
	Low	DAVTYTEHAk	P62801	2	1	CID	K10(Label:13C(6))	16.52	0.106965	0.235294	1	30		2315			66568.5	Heavy	Redundant	Not Used	0.4793	2	570.784	1140.56	-1.34624	5.3024	361	361	MS2	6/84	120914_TFujita_5_2u.raw
	Low	DAVTYTEHAk	P62801	2	1	CID	K10(Label:13C(6))	15.73	0.129641	1	1	30							No Quan Values	Not Used		2	570.785	1140.56	-0.704085	10.1211	801	801	MS2	8/84	120914_TFujita_5_2u.raw
	Low	ISGLIYEETr	P62801	2	1	CID	R10(Label:13C(6)15N(4))	15.48	0.181209	0.2	1	31		1540	1		110565	Heavy	Excluded by Method	Not Used		2	595.824	1190.64	9.78832	22.7359	1901	1901	MS2	7/86	120914_TFujita_3_2u.raw
	Low	VFLENVIr	P62801	2	1	CID	R8(Label:13C(6)15N(4))	14.15	0.217294	1	1	30	14						No Quan Values	Not Used		2	500.296	999.586	-0.602697	28.579	2395	2395	MS2	12/62	120914_TFujita_2_2u.raw
	Low	DAVTYTEHAK	P62801	2	1	CID		14.11	0.137793		2	28		2409		1	45788.7	Light	Excluded by Method	Not Used		2	567.775	1134.54	-0.0733622	11.0789	892	892	MS2	4/84	120914_TFujita_5_2u.raw
	Low	DAVTYTEHAK	P62801	2	1	CID		13.66	0.152837	1	1	28	17						No Quan Values	Not Used		2	567.776	1134.54	1.64814	10.2946	816	816	MS2	8/84	120914_TFujita_3_2u.raw
	Low	DAVTYTEHAK	P62801	2	1	CID		13.4	0.162266	1	1	28		1786			859933	Light	Unique	Used	0.530084	3	378.852	1134.54	-0.00451827	7.80422	594	594	MS2	6/84	120914_TFujita_4_2u.raw
	Low	DAVTYTEHAk	P62801	2	1	CID	K10(Label:13C(6))	13.12	0.241327	1	1	30	17	1784			1.18682e+07	Heavy	Redundant	Not Used	0.575751	2	570.785	1140.56	-0.168953	9.23635	722	722	MS2	7/84	120914_TFujita_4_2u.raw
	Low	gKGGKGLGK	P62801	2	1	CID	N-Term(Acetyl)	12.71	0.388453	0.153846	1	31		1568	1		66315.5	Light	Excluded by Method	Not Used		2	422.258	843.508	3.99278	24.1627	2023	2023	MS2	10/80	120914_TFujita_3_2u.raw
	Low	GLGKGGAKR	P62801	2	1	CID		12.16	0.416572		2	31					66315.5		No Quan Values	Not Used		2	422.258	843.509	-7.80705	24.2912	2034	2034	MS2	6/76	120914_TFujita_3_2u.raw
	Low	DAVTYTEHAK	P62801	2	1	CID		11.95	0.226584	1	1	28		1213			513855	Light	Unique	Used	0.618455	3	378.852	1134.54	-0.00451827	7.93976	608	608	MS2	5/84	120914_TFujita_3_2u.raw
	Low	DNIQGITKPAIR	P62801	2	1	CID		11.56	0.39101	1	1	30		828			100262	Light	Unique	Used	0.702559	3	442.589	1325.75	-0.372886	16.3451	1344	1344	MS2	6/120	120914_TFujita_2_2u.raw
	Low	GLGKGGAKR	P62801	2	1	CID		11.39	0.526427		2	31					66315.5		No Quan Values	Not Used		2	422.258	843.508	-9.3266	24.1627	2023	2023	MS2	9/76	120914_TFujita_3_2u.raw
P02272	31.25	60	4	128	13.5005	10.5796	1249.59	7.05918e+06	0.576758	14	10.8869	Histone H2A.V OS=Gallus gallus GN=H2AFV PE=1 SV=2 - [H2AV_CHICK]
	High	ATIAGGGVIPHIHK	P02272	2	1	CID		74.94	1.69932e-07	1	1	30		843			368729	Light	Unique	Used	0.456573	2	685.898	1370.79	-0.645606	17.0767	1407	1407	MS2	12/104	120914_TFujita_2_2u.raw
	High	ATIAGGGVIPHIHk	P02272	2	1	CID	K14(Label:13C(6))	67.65	7.12932e-07	1	1	29		2003			316367	Heavy	Unique	Used	0.597154	2	688.908	1376.81	-0.988278	17.1629	1431	1431	MS2	11/104	120914_TFujita_4_2u.raw
	High	ATIAGGGVIPHIHK	P02272	2	1	CID		66.31	1.35653e-06	1	1	31		1414			494821	Light	Unique	Used	0.512515	2	685.898	1370.79	-1.53612	17.0167	1403	1403	MS2	11/104	120914_TFujita_3_2u.raw
	High	ATIAGGGVIPHIHk	P02272	2	1	CID	K14(Label:13C(6))	64.05	1.67259e-06	1	1	29		2534			221034	Heavy	Unique	Used	0.630052	2	688.908	1376.81	-0.722292	17.319	1455	1455	MS2	11/104	120914_TFujita_5_2u.raw
	High	AGLQFPVGr	P02272;P02263	5	2	CID	R9(Label:13C(6)15N(4))	61.4	4.52772e-06	0.508197	1	31		2092			6.85596e+06	Heavy	Not Unique	Not Used	0.559697	2	477.773	954.539	-0.716935	21.2377	1793	1793	MS2	7/76	120914_TFujita_4_2u.raw
	High	ATIAGGGVIPHIHk	P02272	2	1	CID	K14(Label:13C(6))	60.12	4.13418e-06	1	1	29		1414			241927	Heavy	Redundant	Not Used	0.512515	2	688.908	1376.81	-0.633631	17.0669	1407	1407	MS2	10/104	120914_TFujita_3_2u.raw
	High	AGLQFPVGr	P02272;P02263	5	2	CID	R9(Label:13C(6)15N(4))	59.3	7.28436e-06	0.610169	1	31		363			4.55669e+06	Heavy	Not Unique	Not Used	0.572984	2	477.773	954.539	-0.525108	21.3163	1760	1760	MS2	7/76	120914_TFujita_1_2u.raw
	High	ATIAGGGVIPHIHK	P02272	2	1	CID		56.84	1.09717e-05	1	1	30		273			365636	Light	Unique	Used	0.505912	2	685.898	1370.79	-0.734657	17.1953	1404	1404	MS2	11/104	120914_TFujita_1_2u.raw
	High	GDEELDSLIK	P02272	2	1	CID		56.76	1.13866e-05	0.77193	1	30		2113			493943	Light	Unique	Used	0.642106	2	559.782	1118.56	-0.615915	22.0638	1866	1866	MS2	16/82	120914_TFujita_4_2u.raw
	High	AGLQFPVGr	P02272;P02263	5	2	CID	R9(Label:13C(6)15N(4))	55.75	1.64965e-05	0.517857	1	31		2628			5.8385e+06	Heavy	Not Unique	Not Used	0.577403	2	477.773	954.539	-0.333282	21.2785	1811	1811	MS2	13/76	120914_TFujita_5_2u.raw
	High	AGLQFPVGR	P02272;P02263	5	2	CID		54.6	1.88972e-05	1	1	30		2092			1.22592e+07	Light	Redundant	Not Used	0.559697	2	472.769	944.53	-0.952038	21.2192	1791	1791	MS2	8/76	120914_TFujita_4_2u.raw
	High	AGLQFPVGr	P02272;P02263	5	2	CID	R9(Label:13C(6)15N(4))	54.22	2.34634e-05	0.518519	1	31		936			5.18679e+06	Heavy	Not Unique	Not Used	0.571262	2	477.773	954.539	-0.333282	21.2332	1768	1768	MS2	13/76	120914_TFujita_2_2u.raw
	High	GDEELDSLIK	P02272	2	1	CID		53.84	2.23046e-05	0.759259	1	30		2641			444852	Light	Unique	Used	0.556405	2	559.782	1118.56	-0.615915	22.0746	1882	1882	MS2	8/82	120914_TFujita_5_2u.raw
	High	AGLQFPVGr	P02272;P02263	5	2	CID	R9(Label:13C(6)15N(4))	52.65	3.39531e-05	0.45283	1	31		1507			5.26883e+06	Heavy	Not Unique	Not Used	0.552751	2	477.773	954.539	-0.58905	21.2416	1772	1772	MS2	13/76	120914_TFujita_3_2u.raw
	High	GDEELDSLIK	P02272	2	1	CID		52.43	3.08598e-05	0.711538	1	30		2113			493943	Light	Redundant	Not Used	0.642106	2	559.782	1118.56	-0.834179	22.3722	1893	1893	MS2	8/82	120914_TFujita_4_2u.raw
	High	ATIAGGGVIPHIHK	P02272	2	1	CID		52.19	3.14053e-05	1	1	30		2003			541887	Light	Redundant	Not Used	0.597154	2	685.898	1370.79	-0.91276	17.0827	1424	1424	MS2	11/104	120914_TFujita_4_2u.raw
	High	ATIAGGGVIPHIHK	P02272	2	1	CID		52.15	3.23055e-05	1	1	30		2534			361999	Light	Redundant	Not Used	0.630052	2	685.898	1370.79	-0.645606	17.1571	1441	1441	MS2	11/104	120914_TFujita_5_2u.raw
	High	GDEELDSLIK	P02272	2	1	CID		51.95	3.44662e-05	1	1	30		955			474244	Light	Unique	Used	0.627629	2	559.782	1118.56	-0.834179	22.0808	1840	1840	MS2	13/82	120914_TFujita_2_2u.raw
	High	AGLQFPVGR	P02272;P02263	5	2	CID		51.8	3.69988e-05	1	1	30		1507			9.55374e+06	Light	Redundant	Not Used	0.552751	2	472.769	944.531	-0.241222	21.1857	1767	1767	MS2	7/76	120914_TFujita_3_2u.raw
	High	AGLQFPVGR	P02272;P02263	5	2	CID		51.48	4.01836e-05	0.784314	1	30		2092			1.22592e+07	Light	Redundant	Not Used	0.559697	2	472.769	944.531	-0.4997	21.3052	1799	1799	MS2	7/76	120914_TFujita_4_2u.raw
	High	AGLQFPVGR	P02272;P02263	5	2	CID		50.83	4.66711e-05	1	1	30		936			9.07952e+06	Light	Redundant	Not Used	0.571262	2	472.769	944.531	-0.370461	21.2214	1767	1767	MS2	11/76	120914_TFujita_2_2u.raw
	High	AGLQFPVGR	P02272;P02263	5	2	CID		50.57	4.95505e-05	1	1	30		363			7.95256e+06	Light	Redundant	Not Used	0.572984	2	472.769	944.531	-0.305842	21.293	1758	1758	MS2	11/76	120914_TFujita_1_2u.raw
	High	GDEELDSLIK	P02272	2	1	CID		49.96	5.29858e-05	0.78	1	30		1527			444702	Light	Unique	Used	0.575316	2	559.782	1118.56	-0.397651	22.0356	1840	1840	MS2	8/82	120914_TFujita_3_2u.raw
	High	ATIAGGGVIPHIHk	P02272	2	1	CID	K14(Label:13C(6))	46.16	0.000102894	1	1	29		273			174645	Heavy	Redundant	Not Used	0.505912	2	688.909	1376.81	-0.456307	17.208	1405	1405	MS2	9/104	120914_TFujita_1_2u.raw
	High	GDEELDSLIK	P02272	2	1	CID		43.47	0.000236134	1	1	30		385		1	494150	Light	Excluded by Method	Not Used		2	559.782	1118.56	-0.288519	22.1562	1831	1831	MS2	8/82	120914_TFujita_1_2u.raw
	High	GDEELDSLIk	P02272	2	1	CID	K10(Label:13C(6))	42.43	0.000377176	0.738095	1	31		2641			247518	Heavy	Redundant	Not Used	0.556405	2	562.792	1124.58	-1.57834	22.1059	1885	1885	MS2	7/82	120914_TFujita_5_2u.raw
	High	AGLQFPVGR	P02272;P02263	5	2	CID		40.86	0.000463499	1	1	30		2628			1.01117e+07	Light	Redundant	Not Used	0.577403	2	472.769	944.531	-0.305842	21.2225	1806	1806	MS2	7/76	120914_TFujita_5_2u.raw
	High	GDEELDSLIk	P02272	2	1	CID	K10(Label:13C(6))	39.71	0.000705576	0.75	1	31		2113			315188	Heavy	Redundant	Not Used	0.642106	2	562.792	1124.58	-1.57834	22.1065	1870	1870	MS2	6/82	120914_TFujita_4_2u.raw
	High	ATIAGGGVIPHIHK	P02272	2	1	CID		35.25	0.00156733	1	1	30	19	2006			323457	Light	Unique	Used	0.58878	3	457.602	1370.79	0.101519	17.1944	1434	1434	MS2	10/104	120914_TFujita_4_2u.raw
	High	HLQLAIR	P02272;P02263	5	2	CID		34.78	0.00106451	1	1	28	15	2026	1		28323.4	Light	Excluded by Method	Not Used		2	425.766	850.525	-0.475132	18.0386	1510	1510	MS2	6/58	120914_TFujita_4_2u.raw
	High	HLQLAIR	P02272;P02263	5	2	CID		33.54	0.00168184	1	1	29	16						No Quan Values	Not Used		2	425.766	850.526	-0.259846	17.8885	1481	1481	MS2	6/58	120914_TFujita_3_2u.raw
	High	HLQLAIR	P02272;P02263	5	2	CID		32.86	0.00196691	1	1	29	17						No Quan Values	Not Used		2	425.766	850.526	-0.259846	17.9726	1487	1487	MS2	6/58	120914_TFujita_2_2u.raw
	High	HLQLAIR	P02272;P02263	5	2	CID		32.51	0.00213198	1	1	29	18						No Quan Values	Not Used		2	425.767	850.526	0.0272005	19.784	1676	1676	MS2	6/58	120914_TFujita_5_2u.raw
	High	HLQLAIR	P02272;P02263	5	2	CID		32.29	0.00224276	1	1	29							No Quan Values	Not Used		2	425.767	850.526	0.170724	19.3898	1629	1629	MS2	6/58	120914_TFujita_4_2u.raw
	High	HLQLAIr	P02272;P02263	5	2	CID	R7(Label:13C(6)15N(4))	31.79	0.00271509	1	1	29		2527			4.44576e+06	Heavy	Not Unique	Not Used	0.595815	2	430.771	860.534	-0.219892	16.7741	1407	1407	MS2	6/58	120914_TFujita_5_2u.raw
	High	HLQLAIR	P02272;P02263	5	2	CID		31.62	0.00261688	1	1	29	17	1995			8376468	Light	Not Unique	Not Used	0.552961	2	425.767	850.526	0.0272005	17.5379	1465	1465	MS2	6/58	120914_TFujita_4_2u.raw
	High	HLQLAIR	P02272;P02263	5	2	CID		31.38	0.00276556	1	1	29	16	259			5.86049e+06	Light	Not Unique	Not Used	0.54587	2	425.767	850.526	0.0989621	16.6588	1358	1358	MS2	6/58	120914_TFujita_1_2u.raw
	High	HLQLAIR	P02272;P02263	5	2	CID		31.12	0.00293619	1	1	29	17	833			6.43178e+06	Light	Not Unique	Not Used	0.556483	2	425.767	850.526	-0.0445612	16.575	1364	1364	MS2	6/58	120914_TFujita_2_2u.raw
	High	HLQLAIR	P02272;P02263	5	2	CID		31.12	0.00293619	1	1	29		1405			7.49326e+06	Light	Not Unique	Not Used	0.575757	2	425.767	850.526	0.170724	16.5918	1366	1366	MS2	6/58	120914_TFujita_3_2u.raw
	High	HLQLAIR	P02272;P02263	5	2	CID		30.47	0.00341023	1	1	29	15	2527			7.46165e+06	Light	Redundant	Not Used	0.595815	2	425.766	850.526	-0.116323	16.6757	1398	1398	MS2	6/58	120914_TFujita_5_2u.raw
	High	HLQLAIr	P02272;P02263	5	2	CID	R7(Label:13C(6)15N(4))	29.28	0.00483931	1	1	29		1405			4.3143e+06	Heavy	Redundant	Not Used	0.575757	2	430.771	860.534	-0.219892	16.6932	1375	1375	MS2	6/58	120914_TFujita_3_2u.raw
	Medium	GDEELDSLIK	P02272	2	1	CID		29.13	0.00635336	1	1	30		1527			444702	Light	Redundant	Not Used	0.575316	2	559.783	1118.56	0.257141	22.496	1880	1880	MS2	5/82	120914_TFujita_3_2u.raw
	Medium	GDEELDSLIk	P02272	2	1	CID	K10(Label:13C(6))	29	0.00830891	1	1	31	20	1527			255844	Heavy	Redundant	Not Used	0.575316	2	562.79	1124.57	-3.64076	22.2982	1863	1863	MS2	8/82	120914_TFujita_3_2u.raw
	Medium	HLQLAIr	P02272;P02263	5	2	CID	R7(Label:13C(6)15N(4))	28.25	0.00598494	1	1	29		259			3.148e+06	Heavy	Redundant	Not Used	0.54587	2	430.77	860.534	-0.432674	16.7878	1369	1369	MS2	6/58	120914_TFujita_1_2u.raw
	Medium	ATIAGGGVIPHIHK	P02272	2	1	CID		28.03	0.00818471	1	1	30	20	2536			208204	Light	Unique	Used	0.532029	3	457.602	1370.79	-0.299211	17.1949	1444	1444	MS2	8/104	120914_TFujita_5_2u.raw
	Medium	HLQLAIR	P02272;P02263	5	2	CID		27.48	0.00616338	1	1	28	17	1995			8376468	Light	Redundant	Not Used	0.552961	2	425.766	850.524	-2.12565	16.5687	1379	1379	MS2	6/58	120914_TFujita_4_2u.raw
	Medium	ATIAGGGVIPHIHK	P02272	2	1	CID		26.19	0.0128633	0.461538	1	30		1418			278587	Light	Unique	Used	0.540081	3	457.601	1370.79	-0.499576	17.1194	1412	1412	MS2	12/104	120914_TFujita_3_2u.raw
	Medium	GDEELDSLIk	P02272	2	1	CID	K10(Label:13C(6))	25.17	0.0202219	1	1	31	20	385		1	139964	Heavy	Excluded by Method	Not Used		2	562.792	1124.58	-1.68689	22.2499	1839	1839	MS2	7/82	120914_TFujita_1_2u.raw
	Medium	HLQLAIR	P02272;P02263	5	2	CID		23.6	0.0165876	1	1	29		2611	1		62740.6	Light	Excluded by Method	Not Used		2	425.767	850.527	0.960101	20.4796	1738	1738	MS2	4/58	120914_TFujita_5_2u.raw
	Medium	HLQLAIr	P02272;P02263	5	2	CID	R7(Label:13C(6)15N(4))	22.99	0.0200937	1	1	29	14	1995			4.59614e+06	Heavy	Redundant	Not Used	0.552961	2	430.77	860.534	-0.574528	16.6548	1387	1387	MS2	6/58	120914_TFujita_4_2u.raw
	Medium	HLQLAIR	P02272;P02263	5	2	CID		22.41	0.0218164	1	1	29	14						No Quan Values	Not Used		2	425.766	850.526	-0.116323	19.829	1645	1645	MS2	5/58	120914_TFujita_2_2u.raw
	Low	GDEELDSLIk	P02272	2	1	CID	K10(Label:13C(6))	22.12	0.0398945	1	1	31	21	955			274120	Heavy	Redundant	Not Used	0.627629	2	562.791	1124.57	-2.55528	22.1266	1844	1844	MS2	7/82	120914_TFujita_2_2u.raw
	Low	HLQLAIr	P02272;P02263	5	2	CID	R7(Label:13C(6)15N(4))	21.88	0.0259454	1	1	29		833			3.57918e+06	Heavy	Redundant	Not Used	0.556483	2	430.771	860.534	-0.361746	16.6664	1372	1372	MS2	6/58	120914_TFujita_2_2u.raw
	Low	HLQLAIR	P02272;P02263	5	2	CID		20.26	0.0301405	1	1	28							No Quan Values	Not Used		2	425.766	850.525	-0.546893	21.1156	1743	1743	MS2	6/58	120914_TFujita_1_2u.raw
	Low	HLQLAIr	P02272;P02263	5	2	CID	R7(Label:13C(6)15N(4))	19.88	0.0411207	1	1	29		1995			4.59614e+06	Heavy	Redundant	Not Used	0.552961	2	430.77	860.533	-0.716382	17.4604	1458	1458	MS2	6/58	120914_TFujita_4_2u.raw
	Low	HLQLAIR	P02272;P02263	5	2	CID		19.24	0.0452672	1	1	29	14						No Quan Values	Not Used		2	425.766	850.526	-0.116323	18.4512	1514	1514	MS2	9/58	120914_TFujita_1_2u.raw
	Low	HLQLAIR	P02272;P02263	5	2	CID		19.24	0.0452672	1	1	29	16						No Quan Values	Not Used		2	425.767	850.526	0.0272005	19.4267	1611	1611	MS2	4/58	120914_TFujita_2_2u.raw
	Low	HLQLAIR	P02272;P02263	5	2	CID		18.11	0.0587197	1	1	29	18						No Quan Values	Not Used		2	425.767	850.526	0.242485	19.6484	1615	1615	MS2	6/58	120914_TFujita_1_2u.raw
	Low	ATIAGGGVIPHIHK	P02272	2	1	CID		15.17	0.158126	1	1	30	19	274			192359	Light	Unique	Used	0.578204	3	457.602	1370.79	-0.165634	17.2205	1406	1406	MS2	11/104	120914_TFujita_1_2u.raw
	Low	ATIAGGGVIPHIHK	P02272	2	1	CID		13.42	0.238869	1	1	30	20	848			230947	Light	Unique	Used	0.590028	3	457.602	1370.79	-0.232423	17.2326	1421	1421	MS2	6/104	120914_TFujita_2_2u.raw
P84229	44.85	98	10	136	15.3785	11.2681	806.398	1.23884e+07	0.570135	35	7.40607	Histone H3.2 OS=Gallus gallus GN=H3-I PE=1 SV=2 - [H32_CHICK]
	High	STELLIR	P84229	2	1	CID		64.26	2.13735e-06	1	1	30		858			7.66828e+06	Light	Unique	Used	0.580197	2	416.25	831.494	0.116143	17.6714	1460	1460	MS2	6/52	120914_TFujita_2_2u.raw
	High	STELLIR	P84229	2	1	CID		60.68	4.14707e-06	1	1	30		1431			7.67338e+06	Light	Unique	Used	0.550683	2	416.25	831.493	-0.10407	17.6673	1461	1461	MS2	6/52	120914_TFujita_3_2u.raw
	High	STELLIr	P84229	2	1	CID	R7(Label:13C(6)15N(4))	60.68	2.65071e-06	1	1	28		2016			4.83125e+06	Heavy	Unique	Used	0.584592	2	421.254	841.502	-0.137596	17.7917	1487	1487	MS2	6/52	120914_TFujita_4_2u.raw
	High	STELLIR	P84229	2	1	CID		60.56	4.26326e-06	1	1	30		2547			8.89941e+06	Light	Unique	Used	0.570135	2	416.25	831.493	-0.177474	17.7186	1492	1492	MS2	6/52	120914_TFujita_5_2u.raw
	High	STELLIr	P84229	2	1	CID	R7(Label:13C(6)15N(4))	60.56	2.72497e-06	1	1	28		858			4.41952e+06	Heavy	Redundant	Not Used	0.580197	2	421.255	841.502	0.152529	17.6813	1461	1461	MS2	6/52	120914_TFujita_2_2u.raw
	High	STELLIr	P84229	2	1	CID	R7(Label:13C(6)15N(4))	60.51	2.75652e-06	1	1	28		1431			4.17385e+06	Heavy	Redundant	Not Used	0.550683	2	421.255	841.502	0.00746656	17.6757	1462	1462	MS2	6/52	120914_TFujita_3_2u.raw
	High	STELLIr	P84229	2	1	CID	R7(Label:13C(6)15N(4))	60.33	2.87317e-06	1	1	28		2547			5.02529e+06	Heavy	Redundant	Not Used	0.570135	2	421.255	841.502	0.00746656	17.7426	1494	1494	MS2	6/52	120914_TFujita_5_2u.raw
	High	STELLIR	P84229	2	1	CID		57.27	1.06875e-05	1	1	30		283			6.04683e+06	Light	Unique	Used	0.544349	2	416.25	831.494	0.116143	17.6896	1447	1447	MS2	6/52	120914_TFujita_1_2u.raw
	High	STELLIr	P84229	2	1	CID	R7(Label:13C(6)15N(4))	57.17	5.75601e-06	1	1	28		283			3.27258e+06	Heavy	Redundant	Not Used	0.544349	2	421.255	841.502	0.297591	17.7134	1449	1449	MS2	6/52	120914_TFujita_1_2u.raw
	High	STELLIR	P84229	2	1	CID		56.45	1.29085e-05	1	1	30	19	2547			8.89941e+06	Light	Redundant	Not Used	0.570135	2	416.25	831.494	0.189547	18.722	1582	1582	MS2	6/52	120914_TFujita_5_2u.raw
	High	STELLIR	P84229	2	1	CID		54.61	1.67781e-05	1	1	30		2016			8.8066e+06	Light	Redundant	Not Used	0.584592	2	416.25	831.493	-0.10407	17.6767	1477	1477	MS2	6/52	120914_TFujita_4_2u.raw
	High	STELLIr	P84229	2	1	CID	R7(Label:13C(6)15N(4))	52.81	1.5708e-05	1	1	28							No Quan Values	Not Used		2	421.255	841.502	0.587716	19.1482	1608	1608	MS2	6/52	120914_TFujita_4_2u.raw
	High	STELLIr	P84229	2	1	CID	R7(Label:13C(6)15N(4))	41.24	0.000225487	1	1	28		2547			5.02529e+06	Heavy	Redundant	Not Used	0.570135	2	421.255	841.502	0.22506	18.8508	1593	1593	MS2	5/52	120914_TFujita_5_2u.raw
	High	STELLIr	P84229	2	1	CID	R7(Label:13C(6)15N(4))	36.31	0.000701651	1	1	28		2547			5.02529e+06	Heavy	Redundant	Not Used	0.570135	2	421.255	841.502	0.297591	19.1216	1617	1617	MS2	5/52	120914_TFujita_5_2u.raw
	High	EIAQDFk	P84229	2	1	CID	K7(Label:13C(6))	36.1	0.00152192	1	1	31		1877			3.29157e+06	Heavy	Unique	Used	0.578521	2	428.729	856.45	-0.5107	11.7775	952	952	MS2	6/62	120914_TFujita_4_2u.raw
	High	YrPGTVALr	P84229	2	1	CID	R2(Label:13C(6)15N(4)), R9(Label:13C(6)15N(4))	35.62	0.00161753	0.583333	1	31		2442	1		695186	Heavy	Excluded by Method	Not Used		3	351.542	1052.61	-0.391596	12.737	1043	1043	MS2	7/78	120914_TFujita_5_2u.raw
	High	EIAQDFK	P84229	2	1	CID		31.72	0.0028938	1	1	29		731			4.12417e+06	Light	Unique	Used	0.638066	2	425.719	850.431	-0.0267444	11.7168	938	938	MS2	6/62	120914_TFujita_2_2u.raw
	High	EIAQDFK	P84229	2	1	CID		30.55	0.00378851	1	1	29		1877			5.72046e+06	Light	Redundant	Not Used	0.578521	2	425.719	850.431	0.0450254	11.6322	939	939	MS2	5/62	120914_TFujita_4_2u.raw
	High	EIAQDFK	P84229	2	1	CID		30.11	0.00419246	1	1	29		1292			4.78115e+06	Light	Unique	Used	0.578099	2	425.719	850.43	-0.0985141	11.6658	938	938	MS2	5/62	120914_TFujita_3_2u.raw
	Medium	KLPFQR	P84229	2	1	CID		28.72	0.00751948	1	1	30		779			4.68136e+06	Light	Unique	Used	0.602835	2	394.742	788.477	-0.466398	14.0697	1145	1145	MS2	3/52	120914_TFujita_2_2u.raw
	Medium	KLPFQR	P84229	2	1	CID		28.65	0.00764167	1	1	30		1340			6.25222e+06	Light	Unique	Used	0.599297	2	394.742	788.477	-0.388989	14.0163	1143	1143	MS2	3/52	120914_TFujita_3_2u.raw
	Medium	KLPFQR	P84229	2	1	CID		28.34	0.00820707	1	1	30		197			3.96479e+06	Light	Unique	Used	0.63961	2	394.742	788.478	-0.156762	13.9605	1124	1124	MS2	3/52	120914_TFujita_1_2u.raw
	Medium	kQLATK	P84229	2	1	CID	N-Term(Acetyl)	28.2	0.00628128	0.428571	1	29		2333			162188	Light	Unique	Used	0.586894	2	365.726	730.446	-0.179377	6.73886	489	489	MS2	5/50	120914_TFujita_5_2u.raw
	Medium	EIAQDFK	P84229	2	1	CID		28.19	0.00652332	0.5	1	29					4445.53		No Quan Values	Not Used		2	425.719	850.431	0.0450254	11.6689	946	946	MS2	5/62	120914_TFujita_5_2u.raw
	Medium	RVTIMPK	P84229	2	1	CID		27.98	0.00883676	0.5	1	30		1865			4.4666e+06	Light	Unique	Used	0.617126	2	422.757	844.507	-0.216207	11.1508	896	896	MS2	5/60	120914_TFujita_4_2u.raw
	Medium	YrPGTVALr	P84229	2	1	CID	R2(Label:13C(6)15N(4)), R9(Label:13C(6)15N(4))	27.75	0.0101568	1	1	31	20	745			7.95981e+06	Heavy	Unique	Used	0.513572	2	526.809	1052.61	-0.784714	12.5495	1012	1012	MS2	10/78	120914_TFujita_2_2u.raw
	Medium	YrPGTVALr	P84229	2	1	CID	R2(Label:13C(6)15N(4)), R9(Label:13C(6)15N(4))	27.67	0.0100891	1	1	31	20	2440			8.93218e+06	Heavy	Unique	Used	0.514662	2	526.809	1052.61	-0.436806	12.5492	1025	1025	MS2	10/78	120914_TFujita_5_2u.raw
	Medium	DIQLAr	P84229	2	1	CID	R6(Label:13C(6)15N(4))	27.01	0.013437	0.37037	1	31		733			1.79664e+06	Heavy	Unique	Used	0.547052	2	363.213	725.418	-0.0895848	11.9057	955	955	MS2	5/46	120914_TFujita_2_2u.raw
	Medium	DIQLAr	P84229	2	1	CID	R6(Label:13C(6)15N(4))	26.92	0.0132103	0.407407	1	31		1882			2.36615e+06	Heavy	Unique	Used	0.577921	2	363.214	725.42	2.43455	11.8225	956	956	MS2	5/46	120914_TFujita_4_2u.raw
	Medium	YRPGTVALR	P84229	2	1	CID		26.48	0.0124823	1	1	30	20	1896			2.04818e+07	Light	Unique	Used	0.521722	2	516.801	1032.59	-0.50683	12.5231	1020	1020	MS2	7/78	120914_TFujita_4_2u.raw
	Medium	rVTIMPk	P84229	2	1	CID	R1(Label:13C(6)15N(4)), K7(Label:13C(6))	26.19	0.010459	1	1	29		1281			2.44743e+06	Heavy	Unique	Used	0.57718	2	430.771	860.535	-0.586166	11.3	906	906	MS2	6/60	120914_TFujita_3_2u.raw
	Medium	YRPGTVALR	P84229	2	1	CID		26.16	0.014042	1	1	31	19	2440			1.73554e+07	Light	Redundant	Not Used	0.514662	2	516.801	1032.59	-0.388613	12.731	1042	1042	MS2	9/78	120914_TFujita_5_2u.raw
	Medium	YRPGTVALR	P84229	2	1	CID		26.03	0.013845	1	1	30	19	745			1.55285e+07	Light	Redundant	Not Used	0.513572	2	516.801	1032.59	-0.50683	12.5421	1011	1011	MS2	9/78	120914_TFujita_2_2u.raw
	Medium	YRPGTVALR	P84229	2	1	CID		25.94	0.0143896	1	1	30	19	1307			1.81487e+07	Light	Unique	Used	0.51512	2	516.801	1032.59	-0.743264	12.4785	1010	1010	MS2	9/78	120914_TFujita_3_2u.raw
	Medium	RVTIMPK	P84229	2	1	CID		25.8	0.014598	0.423077	1	30		2411			4.33137e+06	Light	Unique	Used	0.562119	2	422.757	844.507	0.0728859	11.8341	961	961	MS2	5/60	120914_TFujita_5_2u.raw
	Medium	YrPGTVALr	P84229	2	1	CID	R2(Label:13C(6)15N(4)), R9(Label:13C(6)15N(4))	25.67	0.0163967	1	1	31	20	1307			9.33033e+06	Heavy	Redundant	Not Used	0.51512	2	526.809	1052.61	-0.784714	12.5816	1019	1019	MS2	8/78	120914_TFujita_3_2u.raw
	Medium	kLPFQr	P84229	2	1	CID	K1(Label:13C(6)), R6(Label:13C(6)15N(4))	25.62	0.0122	0.384615	1	29		1933			4.40198e+06	Heavy	Unique	Used	0.592107	2	402.757	804.506	-0.477805	14.1653	1165	1165	MS2	8/52	120914_TFujita_4_2u.raw
	Medium	YrPGTVALr	P84229	2	1	CID	R2(Label:13C(6)15N(4)), R9(Label:13C(6)15N(4))	25.59	0.0167015	1	1	31	20	160			7.15083e+06	Heavy	Unique	Used	0.534948	2	526.809	1052.61	-0.784714	12.4262	993	993	MS2	8/78	120914_TFujita_1_2u.raw
	Medium	YrPGTVALr	P84229	2	1	CID	R2(Label:13C(6)15N(4)), R9(Label:13C(6)15N(4))	25.54	0.0168949	1	1	31	20	1896			1.06699e+07	Heavy	Redundant	Not Used	0.521722	2	526.809	1052.61	-0.668745	12.457	1014	1014	MS2	7/78	120914_TFujita_4_2u.raw
	Medium	KLPFQR	P84229	2	1	CID		25.52	0.0157104	1	1	30		2472			7.78393e+06	Light	Unique	Used	0.571901	2	394.742	788.478	-0.31158	14.5174	1205	1205	MS2	3/52	120914_TFujita_5_2u.raw
	Medium	YRPGTVALR	P84229	2	1	CID		24.75	0.0185906	1	1	30	19	2440			1.73554e+07	Light	Redundant	Not Used	0.514662	2	516.801	1032.59	-0.50683	12.5373	1024	1024	MS2	7/78	120914_TFujita_5_2u.raw
	Medium	kLPFQr	P84229	2	1	CID	K1(Label:13C(6)), R6(Label:13C(6)15N(4))	24.6	0.0140428	0.36	1	29		2472			4.45164e+06	Heavy	Redundant	Not Used	0.571901	2	402.757	804.506	-0.326071	14.2157	1177	1177	MS2	8/52	120914_TFujita_5_2u.raw
	Medium	DIQLAr	P84229	2	1	CID	R6(Label:13C(6)15N(4))	24.48	0.0240605	0.416667	1	31		2426			1.93984e+06	Heavy	Unique	Used	0.554384	2	363.213	725.418	0.078691	11.869	964	964	MS2	4/46	120914_TFujita_5_2u.raw
	Medium	kLPFQr	P84229	2	1	CID	K1(Label:13C(6)), R6(Label:13C(6)15N(4))	24.13	0.0156479	0.416667	1	29		779			2.80784e+06	Heavy	Redundant	Not Used	0.602835	2	402.757	804.506	-0.326071	14.0882	1147	1147	MS2	8/52	120914_TFujita_2_2u.raw
	Low	DIQLAr	P84229	2	1	CID	R6(Label:13C(6)15N(4))	23.89	0.0275616	0.458333	1	31		148			1.55667e+06	Heavy	Unique	Used	0.531535	2	363.213	725.418	-0.257861	11.7394	932	932	MS2	4/46	120914_TFujita_1_2u.raw
	Low	YrPGTVALr	P84229	2	1	CID	R2(Label:13C(6)15N(4)), R9(Label:13C(6)15N(4))	23.74	0.0249374	0.291667	1	31		2442	1		695186	Heavy	Excluded by Method	Not Used		3	351.542	1052.61	-0.130666	12.6346	1033	1033	MS2	5/78	120914_TFujita_5_2u.raw
	Medium	kLPFQr	P84229	2	1	CID	K1(Label:13C(6)), R6(Label:13C(6)15N(4))	23.58	0.0177605	0.416667	1	29		1340			3.71997e+06	Heavy	Redundant	Not Used	0.599297	2	402.757	804.506	-0.250205	14.1176	1152	1152	MS2	7/52	120914_TFujita_3_2u.raw
	Low	DIQLAr	P84229	2	1	CID	R6(Label:13C(6)15N(4))	23.48	0.0302903	0.391304	1	31		1295			2.12489e+06	Heavy	Unique	Used	0.535205	2	363.212	725.418	-0.510275	11.8402	953	953	MS2	4/46	120914_TFujita_3_2u.raw
	Low	YrPGTVALr	P84229	2	1	CID	R2(Label:13C(6)15N(4)), R9(Label:13C(6)15N(4))	22.78	0.0311066	0.217391	1	31		1309	1		779817	Heavy	Excluded by Method	Not Used		3	351.542	1052.61	-0.478573	12.5886	1020	1020	MS2	4/78	120914_TFujita_3_2u.raw
	Medium	rVTIMPk	P84229	2	1	CID	R1(Label:13C(6)15N(4)), K7(Label:13C(6))	22.6	0.023905	0.521739	1	29		724			2.04336e+06	Heavy	Unique	Used	0.609519	2	430.771	860.535	-0.444312	11.338	905	905	MS2	6/60	120914_TFujita_2_2u.raw
	Medium	kLPFQr	P84229	2	1	CID	K1(Label:13C(6)), R6(Label:13C(6)15N(4))	22.55	0.0225141	0.434783	1	29		197			2.52942e+06	Heavy	Redundant	Not Used	0.63961	2	402.757	804.506	-0.326071	13.9837	1126	1126	MS2	8/52	120914_TFujita_1_2u.raw
	Low	YrPGTVALr	P84229	2	1	CID	R2(Label:13C(6)15N(4)), R9(Label:13C(6)15N(4))	22.46	0.0334851	0.454545	1	31		164	1		460672	Heavy	Excluded by Method	Not Used		3	351.542	1052.61	-0.217643	12.5175	1001	1001	MS2	6/78	120914_TFujita_1_2u.raw
	Low	RVTIMPK	P84229	2	1	CID		21.44	0.0401965	0.190476	1	30		2411			4.33137e+06	Light	Redundant	Not Used	0.562119	2	422.757	844.507	-0.577572	11.2383	907	907	MS2	5/60	120914_TFujita_5_2u.raw
	Low	rVTIMPk	P84229	2	1	CID	R1(Label:13C(6)15N(4)), K7(Label:13C(6))	21.33	0.032025	0.47619	1	29		2411			2.42264e+06	Heavy	Redundant	Not Used	0.562119	2	430.771	860.535	-0.515239	11.3489	917	917	MS2	6/60	120914_TFujita_5_2u.raw
	Low	EIAQDFK	P84229	2	1	CID		21.22	0.032469	0.47619	1	29		141			3.68767e+06	Light	Unique	Used	0.573619	2	425.719	850.431	0.116795	11.4664	908	908	MS2	5/62	120914_TFujita_1_2u.raw
	Low	YrPGTVALr	P84229	2	1	CID	R2(Label:13C(6)15N(4)), R9(Label:13C(6)15N(4))	20.93	0.0476269	0.47619	1	31		746	1		643849	Heavy	Excluded by Method	Not Used		3	351.542	1052.61	-0.217643	12.5819	1015	1015	MS2	6/78	120914_TFujita_2_2u.raw
	Low	kLPFQR	P84229	2	1	CID	K1(Label:13C(6))	20.83	0.0276723	1	1	28					67224.6		Inconsistently Labeled	Not Used		2	397.752	794.497	-1.21523	14.3583	1182	1182	MS2	6/52	120914_TFujita_4_2u.raw
	Low	DIQLAR	P84229	2	1	CID		19.91	0.0622773	0	1	31		1882			4.10812e+06	Light	Redundant	Not Used	0.577921	2	358.208	715.41	-0.305892	11.8758	961	961	MS2	4/46	120914_TFujita_4_2u.raw
	Low	DIQLAR	P84229	2	1	CID		19.41	0.0698763	0.105263	1	31		148			2.92862e+06	Light	Redundant	Not Used	0.531535	2	358.208	715.409	-0.391207	11.8168	939	939	MS2	4/46	120914_TFujita_1_2u.raw
	Low	DIQLAR	P84229	2	1	CID		19.24	0.0726658	0.157895	1	31		733			3.29243e+06	Light	Redundant	Not Used	0.547052	2	358.208	715.409	-0.391207	11.8825	953	953	MS2	4/46	120914_TFujita_2_2u.raw
	Low	DIQLAR	P84229	2	1	CID		19.19	0.0735072		2	31		2426			3.49909e+06	Light	Redundant	Not Used	0.554384	2	358.208	715.409	-0.391207	11.8991	967	967	MS2	4/46	120914_TFujita_5_2u.raw
	Low	DIQLAR	P84229	2	1	CID		18.64	0.0930056		2	31		1295			3.98609e+06	Light	Redundant	Not Used	0.535205	2	358.208	715.409	-0.476522	11.9177	960	960	MS2	3/46	120914_TFujita_3_2u.raw
	Low	RVTIMPK	P84229	2	1	CID		18.56	0.0773202		2	30					2.72331e+06		No Quan Values	Not Used		2	422.757	844.507	-0.0716603	11.0073	867	867	MS2	5/60	120914_TFujita_1_2u.raw
	Low	YRPGTVALR	P84229	2	1	CID		18.34	0.0813379	1	1	30	14	160			1.33673e+07	Light	Redundant	Not Used	0.534948	2	516.801	1032.59	-0.50683	12.3595	987	987	MS2	9/78	120914_TFujita_1_2u.raw
	Low	YRPGTVALR	P84229	2	1	CID		18.33	0.0829943	1	1	30	20	1896			2.04818e+07	Light	Redundant	Not Used	0.521722	2	516.801	1032.59	-0.743264	12.4267	1011	1011	MS2	9/78	120914_TFujita_4_2u.raw
	Low	YrPGTVALr	P84229	2	1	CID	R2(Label:13C(6)15N(4)), R9(Label:13C(6)15N(4))	18.26	0.0880749	0.277778	1	31		1898	1		791386	Heavy	Excluded by Method	Not Used		3	351.542	1052.61	-0.130666	12.6278	1030	1030	MS2	5/78	120914_TFujita_4_2u.raw
	Low	RVTImPK	P84229	2	1	CID	M5(Oxidation)	17.29	0.093319	1	1	30	14	2353			1.46906e+06	Light	Unique	Used	0.551858	2	430.755	860.502	-0.331872	7.99498	606	606	MS2	5/60	120914_TFujita_5_2u.raw
	Low	RVTIMPK	P84229	2	1	CID		16.42	0.127699	0.0625	1	30		1281			4.24032e+06	Light	Redundant	Not Used	0.57718	2	422.757	844.507	-0.505299	11.1695	894	894	MS2	5/60	120914_TFujita_3_2u.raw
	Low	rVTIMPk	P84229	2	1	CID	R1(Label:13C(6)15N(4)), K7(Label:13C(6))	15.89	0.11207	0.3125	1	29		1865			2.7368e+06	Heavy	Redundant	Not Used	0.617126	2	430.771	860.535	-0.657093	11.1936	900	900	MS2	5/60	120914_TFujita_4_2u.raw
	Low	KLPFQR	P84229	2	1	CID		15.55	0.156023	1	1	30	20	1933			7.4722e+06	Light	Redundant	Not Used	0.592107	2	394.742	788.477	-0.388989	13.948	1146	1146	MS2	4/52	120914_TFujita_4_2u.raw
	Low	rVTIMPk	P84229	2	1	CID	R1(Label:13C(6)15N(4)), K7(Label:13C(6))	15.55	0.121196	1	1	29		132			1.64975e+06	Heavy	Unique	Used	0.608648	2	430.771	860.535	-0.444312	11.1348	879	879	MS2	5/60	120914_TFujita_1_2u.raw
	Low	VTImPK	P84229	2	1	CID	M4(Oxidation)	15.2	0.155528	0	1	30		2383	1		138975	Light	Excluded by Method	Not Used		2	352.704	704.401	-0.687018	9.45864	740	740	MS2	3/40	120914_TFujita_5_2u.raw
	Low	EIAQDFK	P84229	2	1	CID		15.04	0.134731	1	1	29		141			3.68767e+06	Light	Redundant	Not Used	0.573619	2	425.719	850.431	0.188565	12.7169	1018	1018	MS2	5/62	120914_TFujita_1_2u.raw
	Low	RVTIMPK	P84229	2	1	CID		14.66	0.189799		3	30					3.35241e+06		No Quan Values	Not Used		2	422.757	844.507	0.000612783	11.1678	889	889	MS2	5/60	120914_TFujita_2_2u.raw
	Low	KLPFQR	P84229	2	1	CID		13.96	0.225003	1	1	30	19	2472			7.78393e+06	Light	Redundant	Not Used	0.571901	2	394.742	788.477	-0.543807	13.9518	1154	1154	MS2	4/52	120914_TFujita_5_2u.raw
	Low	qLATKAAR	P84229	2	1	CID	N-Term(Acetyl)	13.69	0.256538	1	1	31		1800			275203	Light	Unique	Used	0.487064	2	450.767	900.526	-0.35627	8.32923	641	641	MS2	3/70	120914_TFujita_4_2u.raw
	Low	KLPFQR	P84229	2	1	CID		13.5	0.232275	1	1	30	19						No Quan Values	Not Used		2	394.743	788.478	0.0754642	15.8124	1320	1320	MS2	5/52	120914_TFujita_5_2u.raw
	Low	rVTImPk	P84229	2	1	CID	R1(Label:13C(6)15N(4)), M5(Oxidation), K7(Label:13C(6))	13.38	0.229599		2	30		1215			791508	Heavy	Redundant	Not Used	0.482104	2	438.769	876.53	-0.623332	8.06462	619	619	MS2	5/60	120914_TFujita_3_2u.raw
	Low	KLPFQR	P84229	2	1	CID		13.36	0.239885	1	1	30	17				11918.4		No Quan Values	Not Used		2	394.743	788.478	-0.00194461	15.6099	1268	1268	MS2	3/52	120914_TFujita_1_2u.raw
	Low	RVTImPK	P84229	2	1	CID	M5(Oxidation)	13.33	0.232258	1	1	30		1215			1.68642e+06	Light	Unique	Used	0.482104	2	430.755	860.502	-0.331872	8.04094	617	617	MS2	7/60	120914_TFujita_3_2u.raw
	Low	qLATKAAR	P84229	2	1	CID	N-Term(Acetyl)	12.52	0.335855	1	1	31					119267		No Quan Values	Not Used		2	450.766	900.526	-0.627379	8.24911	624	624	MS2	3/70	120914_TFujita_1_2u.raw
	Low	KLPFQR	P84229	2	1	CID		12.2	0.313331	1	1	30	17				6977.65		No Quan Values	Not Used		2	394.743	788.478	0.230282	16.2827	1363	1363	MS2	4/52	120914_TFujita_5_2u.raw
	Low	YRPGTVALR	P84229	2	1	CID		12	0.350181	1	1	30	14	2491			413125	Light	Unique	Used	0.517897	2	516.801	1032.59	-0.50683	14.7842	1229	1229	MS2	4/78	120914_TFujita_5_2u.raw
	Low	RVTIMPK	P84229	2	1	CID		11.97	0.355785		2	30		1281			4.24032e+06	Light	Redundant	Not Used	0.57718	2	422.757	844.506	-1.73394	11.9854	966	966	MS2	5/60	120914_TFujita_3_2u.raw
	Low	KLPFQR	P84229	2	1	CID		11.94	0.358252	1	1	30	18						No Quan Values	Not Used		2	394.742	788.478	-0.31158	15.8732	1316	1316	MS2	4/52	120914_TFujita_4_2u.raw
	Low	KLPFQR	P84229	2	1	CID		11.89	0.3624	1	1	30	18	779			4.68136e+06	Light	Redundant	Not Used	0.602835	2	394.742	788.478	-0.234171	15.366	1259	1259	MS2	4/52	120914_TFujita_2_2u.raw
	Low	YRPGTVALR	P84229	2	1	CID		11.4	0.427417	1	1	31							No Quan Values	Not Used		2	516.801	1032.59	-0.152179	14.6864	1201	1201	MS2	9/78	120914_TFujita_3_2u.raw
	Low	QTArkSTGGK	P84229	2	1	CID	R4(Label:13C(6)15N(4)), K5(Label:13C(6))	11.34	0.547213		2	32					104758		Inconsistently Labeled	Not Used		2	525.304	1049.6	-1.75426	28.5845	2375	2375	MS2	6/100	120914_TFujita_1_2u.raw
	Low	YRPGTVALR	P84229	2	1	CID		11.26	0.415234	1	1	30							No Quan Values	Not Used		2	516.801	1032.59	-0.50683	14.417	1164	1164	MS2	4/78	120914_TFujita_1_2u.raw
	Low	YRPGTVALR	P84229	2	1	CID		11.2	0.462732	1	1	31							No Quan Values	Not Used		2	516.801	1032.59	-0.979699	14.6035	1192	1192	MS2	4/78	120914_TFujita_2_2u.raw
	Low	YRPGTVALr	P84229	2	1	CID	R9(Label:13C(6)15N(4))	11.05	0.530034	1	1	31					320799		Inconsistently Labeled	Not Used		2	521.805	1042.6	-0.471482	12.7491	1044	1044	MS2	10/78	120914_TFujita_5_2u.raw
	Low	KLPFQR	P84229	2	1	CID		10.97	0.391919	1	1	30	17				26583.8		No Quan Values	Not Used		2	394.743	788.478	0.772143	15.9127	1307	1307	MS2	4/52	120914_TFujita_3_2u.raw
	Low	RVTIMPK	P84229	2	1	CID		10.83	0.462581	0	1	30	20	2411			4.33137e+06	Light	Redundant	Not Used	0.562119	2	422.757	844.507	-0.722119	12.0642	982	982	MS2	4/60	120914_TFujita_5_2u.raw
	Low	YrPGTVALr	P84229	2	1	CID	R2(Label:13C(6)15N(4)), R9(Label:13C(6)15N(4))	10.75	0.496423	1	1	31		1831			195195	Heavy	Unique	Used	0.538817	2	526.809	1052.61	-0.436806	9.50381	747	747	MS2	4/78	120914_TFujita_4_2u.raw
	Low	VTImPK	P84229	2	1	CID	M4(Oxidation)	10.7	0.357478	0	1	29		681	1		245280	Light	Excluded by Method	Not Used		2	352.704	704.401	-0.340424	9.30062	723	723	MS2	2/40	120914_TFujita_2_2u.raw
	Low	KLPFQR	P84229	2	1	CID		10.64	0.483268	1	1	30	17				11918.4		No Quan Values	Not Used		2	394.742	788.477	-0.466398	15.8643	1290	1290	MS2	4/52	120914_TFujita_1_2u.raw
	Low	VTImPK	P84229	2	1	CID	M4(Oxidation)	10.28	0.482844		2	30		1827	1		167720	Light	Excluded by Method	Not Used		2	352.704	704.401	-0.773666	9.29656	728	728	MS2	2/40	120914_TFujita_4_2u.raw
	Low	YrPGTVALr	P84229	2	1	CID	R2(Label:13C(6)15N(4)), R9(Label:13C(6)15N(4))	10.17	0.567351		2	31		164	1		460672	Heavy	Excluded by Method	Not Used		3	351.542	1052.61	0.130265	12.7948	1025	1025	MS2	4/78	120914_TFujita_1_2u.raw
P0C1H3	58.73	181	10	126	13.9136	10.272	4646.38	9.21875e+06	0.568643	16	4.33908	Histone H2B 1/2/3/4/6 OS=Gallus gallus GN=H2B-I PE=1 SV=2 - [H2B1_CHICK]
	High	AmGIMNSFVNDIFEr	P0C1H3	3	1	CID	M2(Oxidation), R15(Label:13C(6)15N(4))	122.62	2.16071e-12	0.422764	1	29		2280			211727	Heavy	Unique	Used	0.590166	2	885.415	1769.82	-0.286027	35.8658	3061	3061	MS2	13/144	120914_TFujita_4_2u.raw
	High	AMGIMNSFVNDIFER	P0C1H3	3	1	CID		113.11	2.46769e-11	1	1	30		1717			1.72524e+06	Light	Unique	Used	0.565429	2	872.413	1743.82	-0.284459	37.9837	3188	3188	MS2	11/144	120914_TFujita_3_2u.raw
	High	AmGIMNSFVNDIFER	P0C1H3	3	1	CID	M2(Oxidation)	112.71	2.3843e-11	0.327434	1	29		2791			376661	Light	Unique	Used	0.691758	2	880.41	1759.81	-0.51381	36.1438	3084	3084	MS2	11/144	120914_TFujita_5_2u.raw
	High	AmGIMNSFVNDIFER	P0C1H3	3	1	CID	M2(Oxidation)	112.51	2.49666e-11	0.327434	1	29		2280			362938	Light	Redundant	Not Used	0.590166	2	880.41	1759.81	-0.721906	35.793	3055	3055	MS2	11/144	120914_TFujita_4_2u.raw
	High	AMGIMNSFVNDIFER	P0C1H3	3	1	CID		112.42	2.83534e-11	1	1	30		2292			2.30824e+06	Light	Unique	Used	0.556628	2	872.412	1743.82	-1.12448	38.1402	3234	3234	MS2	11/144	120914_TFujita_4_2u.raw
	High	AmGIMNSFVNDIFER	P0C1H3	3	1	CID	M2(Oxidation)	112.41	2.52611e-11	0.330357	1	29		564			446539	Light	Unique	Used	0.568832	2	880.411	1759.81	-0.236348	35.8328	2982	2982	MS2	11/144	120914_TFujita_1_2u.raw
	High	AmGIMNSFVNDIFER	P0C1H3	3	1	CID	M2(Oxidation)	112.11	2.73754e-11	0.330357	1	29		2283			114784	Light	Unique	Used	0.601723	2	880.41	1759.81	-0.444444	36.5469	3112	3112	MS2	11/144	120914_TFujita_4_2u.raw
	High	AmGIMNSFVNDIFEr	P0C1H3	3	1	CID	M2(Oxidation), R15(Label:13C(6)15N(4))	108.91	5.01262e-11	0.449541	1	29		2791			260559	Heavy	Redundant	Not Used	0.691758	2	885.414	1769.82	-0.76884	35.9298	3068	3068	MS2	12/144	120914_TFujita_5_2u.raw
	High	AMGIMNSFVNDIFEr	P0C1H3	3	1	CID	R15(Label:13C(6)15N(4))	108.83	6.80775e-11	0.87156	1	30		2802			1.18853e+06	Heavy	Unique	Used	0.565623	2	877.417	1753.83	-1.09994	38.1317	3230	3230	MS2	12/144	120914_TFujita_5_2u.raw
	High	AmGIMNSFVNDIFER	P0C1H3	3	1	CID	M2(Oxidation)	106.81	9.17176e-11	0.364486	1	29		1703			295700	Light	Unique	Used	0.560039	2	880.41	1759.81	-0.930003	36.0847	3040	3040	MS2	11/144	120914_TFujita_3_2u.raw
	High	AMGIMNSFVNDIFER	P0C1H3	3	1	CID		106.77	1.07293e-10	1	1	30		583			1.04851e+06	Light	Unique	Used	0.573159	2	872.413	1743.82	-0.494464	38.3151	3175	3175	MS2	11/144	120914_TFujita_1_2u.raw
	High	AmGIMNSFVNDIFER	P0C1H3	3	1	CID	M2(Oxidation)	106.5	9.96231e-11	0.320755	1	29		1703			295700	Light	Redundant	Not Used	0.560039	2	880.41	1759.81	-0.444444	35.5799	2999	2999	MS2	11/144	120914_TFujita_3_2u.raw
	High	AMGIMNSFVNDIFER	P0C1H3	3	1	CID		105.49	1.44069e-10	1	1	30		1150			1.12841e+06	Light	Unique	Used	0.546568	2	872.413	1743.82	-0.0744539	38.6408	3210	3210	MS2	10/144	120914_TFujita_2_2u.raw
	High	AMGIMNSFVNDIFER	P0C1H3	3	1	CID		103.91	2.01189e-10	1	1	30		2802			2.09987e+06	Light	Redundant	Not Used	0.565623	2	872.412	1743.82	-1.05448	38.1701	3233	3233	MS2	13/144	120914_TFujita_5_2u.raw
	High	AmGIMNSFVNDIFEr	P0C1H3	3	1	CID	M2(Oxidation), R15(Label:13C(6)15N(4))	101.69	2.84609e-10	0.411765	1	29		564			234040	Heavy	Redundant	Not Used	0.568832	2	885.416	1769.83	1.71419	35.8459	2983	2983	MS2	11/144	120914_TFujita_1_2u.raw
	High	AmGIMNSFVNDIFER	P0C1H3	3	1	CID	M2(Oxidation)	101.57	3.27414e-10	0.333333	1	30		2287		1	39437.9	Light	Excluded by Method	Not Used		2	880.411	1759.82	0.596037	36.9715	3145	3145	MS2	11/144	120914_TFujita_4_2u.raw
	High	AMGImNSFVNDIFER	P0C1H3	3	1	CID	M5(Oxidation)	98.68	6.16611e-10	0.232323	1	29		2258			141742	Light	Unique	Used	0.568453	2	880.411	1759.81	-0.0976167	33.374	2863	2863	MS2	10/144	120914_TFujita_4_2u.raw
	High	AMGIMNSFVNDIFEr	P0C1H3	3	1	CID	R15(Label:13C(6)15N(4))	97.1	9.74922e-10	1	1	30		2292			1.28684e+06	Heavy	Redundant	Not Used	0.556628	2	877.418	1753.83	0.292103	38.1772	3237	3237	MS2	12/144	120914_TFujita_4_2u.raw
	High	AmGIMNSFVNDIFEr	P0C1H3	3	1	CID	M2(Oxidation), R15(Label:13C(6)15N(4))	96.09	1.04566e-09	0.34375	1	29					10097.1		No Quan Values	Not Used		2	885.416	1769.82	0.95549	36.5286	3076	3076	MS2	11/144	120914_TFujita_3_2u.raw
	High	AMGIMNSFVNDIFEr	P0C1H3	3	1	CID	R15(Label:13C(6)15N(4))	95.52	1.45883e-09	0.875	1	30		1150			613700	Heavy	Redundant	Not Used	0.546568	2	877.417	1753.83	-0.751931	37.9331	3160	3160	MS2	11/144	120914_TFujita_2_2u.raw
	High	AmGIMNSFVNDIFEr	P0C1H3	3	1	CID	M2(Oxidation), R15(Label:13C(6)15N(4))	95.45	1.12615e-09	0.378947	1	29		564			234040	Heavy	Redundant	Not Used	0.568832	2	885.415	1769.82	-0.355	35.9868	2995	2995	MS2	11/144	120914_TFujita_1_2u.raw
	High	AMGIMNSFVNDIFEr	P0C1H3	3	1	CID	R15(Label:13C(6)15N(4))	95.19	1.51346e-09	0.852632	1	30		1150			613700	Heavy	Redundant	Not Used	0.546568	2	877.418	1753.83	0.0832966	37.9679	3163	3163	MS2	11/144	120914_TFujita_2_2u.raw
	High	AMGIMNSFVNDIFER	P0C1H3	3	1	CID		93.43	2.29241e-09	1	1	30		1150			1.12841e+06	Light	Redundant	Not Used	0.546568	2	872.412	1743.82	-1.61449	37.9548	3162	3162	MS2	10/144	120914_TFujita_2_2u.raw
	High	AMGImNSFVNDIFER	P0C1H3	3	1	CID	M5(Oxidation)	93.36	2.0298e-09	0.182796	1	29		1682			145714	Light	Unique	Used	0.567363	2	880.41	1759.81	-1.06873	33.1921	2801	2801	MS2	10/144	120914_TFujita_3_2u.raw
	High	AmGIMNSFVNDIFEr	P0C1H3	3	1	CID	M2(Oxidation), R15(Label:13C(6)15N(4))	92.97	1.96818e-09	0.365591	1	29		1703			163847	Heavy	Redundant	Not Used	0.560039	2	885.414	1769.82	-0.76884	35.741	3013	3013	MS2	10/144	120914_TFujita_3_2u.raw
	High	AmGIMNSFVNDIFEr	P0C1H3	3	1	CID	M2(Oxidation), R15(Label:13C(6)15N(4))	92.87	2.11731e-09	0.419355	1	29		1137			139441	Heavy	Unique	Used	0.614552	2	885.415	1769.82	0.265759	35.8634	3001	3001	MS2	10/144	120914_TFujita_2_2u.raw
	High	AmGIMNSFVNDIFER	P0C1H3	3	1	CID	M2(Oxidation)	92.82	2.32466e-09	0.354839	1	29		1137			229725	Light	Redundant	Not Used	0.614552	2	880.41	1759.81	-0.583175	35.5485	2974	2974	MS2	10/144	120914_TFujita_2_2u.raw
	High	AmGIMNSFVNDIFER	P0C1H3	3	1	CID	M2(Oxidation)	92.36	2.5844e-09	0.184783	1	29	19	574			10893.6	Light	Unique	Used	0.909433	2	880.41	1759.81	-0.583175	37.2092	3092	3092	MS2	10/144	120914_TFujita_1_2u.raw
	High	AmGIMNSFVNDIFEr	P0C1H3	3	1	CID	M2(Oxidation), R15(Label:13C(6)15N(4))	92.03	2.47512e-09	0.23913	1	29		1137			139441	Heavy	Redundant	Not Used	0.614552	2	885.414	1769.82	-1.25165	35.5616	2975	2975	MS2	11/144	120914_TFujita_2_2u.raw
	High	AMGIMNSFVNDIFEr	P0C1H3	3	1	CID	R15(Label:13C(6)15N(4))	90.36	4.69429e-09	0.811111	1	30		583			599095	Heavy	Redundant	Not Used	0.573159	2	877.417	1753.83	-0.682328	38.8764	3213	3213	MS2	12/144	120914_TFujita_1_2u.raw
	High	AmGIMNSFVNDIFEr	P0C1H3	3	1	CID	M2(Oxidation), R15(Label:13C(6)15N(4))	88.76	5.18877e-09	0.303371	1	29		2791			260559	Heavy	Redundant	Not Used	0.691758	2	885.414	1769.82	-0.630893	35.7813	3055	3055	MS2	10/144	120914_TFujita_5_2u.raw
	High	AMGImNSFVNDIFEr	P0C1H3	3	1	CID	M5(Oxidation), R15(Label:13C(6)15N(4))	88.19	5.99235e-09	0.409091	1	29		1682			82672.6	Heavy	Redundant	Not Used	0.567363	2	885.414	1769.82	-1.52755	33.1715	2799	2799	MS2	12/144	120914_TFujita_3_2u.raw
	High	AMGIMNSFVNDIFEr	P0C1H3	3	1	CID	R15(Label:13C(6)15N(4))	87.08	1.00881e-08	1	1	30		583			599095	Heavy	Redundant	Not Used	0.573159	2	877.417	1753.83	-0.543124	38.2667	3171	3171	MS2	11/144	120914_TFujita_1_2u.raw
	High	AMGIMNSFVNDIFER	P0C1H3	3	1	CID		79.78	5.31241e-08	1	1	30							No Quan Values	Not Used		2	872.413	1743.82	-0.144456	39.0517	3224	3224	MS2	9/144	120914_TFujita_1_2u.raw
	High	AMGIMNSFVNDIFEr	P0C1H3	3	1	CID	R15(Label:13C(6)15N(4))	76.26	1.19479e-07	0.75	1	30		1717			973368	Heavy	Redundant	Not Used	0.565429	2	877.417	1753.83	-0.0559079	37.9627	3186	3186	MS2	9/144	120914_TFujita_3_2u.raw
	High	AMGImNSFVNDIFER	P0C1H3	3	1	CID	M5(Oxidation)	75.8	1.17047e-07		2	29		2791			376661	Light	Redundant	Not Used	0.691758	2	880.41	1759.81	-0.51381	36.1438	3084	3084	MS2	9/144	120914_TFujita_5_2u.raw
	High	AmGIMNSFVNDIFER	P0C1H3	3	1	CID	M2(Oxidation)	75.78	1.16266e-07		2	29		1682			145714	Light	Redundant	Not Used	0.567363	2	880.41	1759.81	-1.06873	33.1921	2801	2801	MS2	9/144	120914_TFujita_3_2u.raw
	High	AMGImNSFVNDIFER	P0C1H3	3	1	CID	M5(Oxidation)	75.69	1.20049e-07		2	29		2280			362938	Light	Redundant	Not Used	0.590166	2	880.41	1759.81	-0.721906	35.793	3055	3055	MS2	9/144	120914_TFujita_4_2u.raw
	High	AmGIMNSFVNDIFER	P0C1H3	3	1	CID	M2(Oxidation)	75.69	1.22747e-07		2	29		2258			141742	Light	Redundant	Not Used	0.568453	2	880.411	1759.81	-0.0976167	33.374	2863	2863	MS2	9/144	120914_TFujita_4_2u.raw
	High	AMGImNSFVNDIFER	P0C1H3	3	1	CID	M5(Oxidation)	75.47	1.24868e-07		2	29		564			446539	Light	Redundant	Not Used	0.568832	2	880.411	1759.81	-0.236348	35.8328	2982	2982	MS2	9/144	120914_TFujita_1_2u.raw
	High	AMGImNSFVNDIFER	P0C1H3	3	1	CID	M5(Oxidation)	75.29	1.31632e-07		2	29		2283			114784	Light	Redundant	Not Used	0.601723	2	880.41	1759.81	-0.444444	36.5469	3112	3112	MS2	9/144	120914_TFujita_4_2u.raw
	High	AMGImNSFVNDIFER	P0C1H3	3	1	CID	M5(Oxidation)	75.16	1.44775e-07	0.213333	1	30	19						No Quan Values	Not Used		2	880.411	1759.81	0.179845	35.317	3018	3018	MS2	9/144	120914_TFujita_5_2u.raw
	High	AMGImNSFVNDIFER	P0C1H3	3	1	CID	M5(Oxidation)	74.83	1.46339e-07	0.213333	1	29		1118		1	104592	Light	Excluded by Method	Not Used		2	880.41	1759.81	-0.721906	33.2954	2796	2796	MS2	9/144	120914_TFujita_2_2u.raw
	High	AMGImNSFVNDIFER	P0C1H3	3	1	CID	M5(Oxidation)	74.69	1.51133e-07		2	29	19	574			10893.6	Light	Redundant	Not Used	0.909433	2	880.41	1759.81	-0.583175	37.2092	3092	3092	MS2	9/144	120914_TFujita_1_2u.raw
	High	AMGImNSFVNDIFER	P0C1H3	3	1	CID	M5(Oxidation)	72.54	2.45162e-07	0.191781	1	29		2258			141742	Light	Redundant	Not Used	0.568453	2	880.41	1759.81	-0.930003	33.5161	2875	2875	MS2	9/144	120914_TFujita_4_2u.raw
	High	AMGImNSFVNDIFER	P0C1H3	3	1	CID	M5(Oxidation)	71.54	3.12148e-07		2	29		1703			295700	Light	Redundant	Not Used	0.560039	2	880.41	1759.81	-0.444444	35.5799	2999	2999	MS2	9/144	120914_TFujita_3_2u.raw
	High	AMGImNSFVNDIFEr	P0C1H3	3	1	CID	M5(Oxidation), R15(Label:13C(6)15N(4))	71.31	2.92144e-07		2	29		2280			211727	Heavy	Redundant	Not Used	0.590166	2	885.415	1769.82	-0.286027	35.8658	3061	3061	MS2	9/144	120914_TFujita_4_2u.raw
	High	AmGIMNSFVNDIFER	P0C1H3	3	1	CID	M2(Oxidation)	70.95	3.53551e-07	0.239437	1	29							No Quan Values	Not Used		2	880.409	1759.81	-2.45605	36.703	3067	3067	MS2	11/144	120914_TFujita_2_2u.raw
	High	AMGImNSFVNDIFEr	P0C1H3	3	1	CID	M5(Oxidation), R15(Label:13C(6)15N(4))	70.13	3.83351e-07		2	29		1137			139441	Heavy	Redundant	Not Used	0.614552	2	885.414	1769.82	-1.25165	35.5616	2975	2975	MS2	10/144	120914_TFujita_2_2u.raw
	High	AMGImNSFVNDIFER	P0C1H3	3	1	CID	M5(Oxidation)	69.65	4.76928e-07	0.257143	1	29		538			214443	Light	Unique	Used	0.60207	2	880.409	1759.81	-1.62366	33.3332	2777	2777	MS2	11/144	120914_TFujita_1_2u.raw
	High	AMGImNSFVNDIFER	P0C1H3	3	1	CID	M5(Oxidation)	69.33	5.1923e-07	0.188406	1	29		1118		1	104592	Light	Excluded by Method	Not Used		2	880.411	1759.81	-0.305713	33.1136	2781	2781	MS2	10/144	120914_TFujita_2_2u.raw
	High	AMGImNSFVNDIFER	P0C1H3	3	1	CID	M5(Oxidation)	67.64	7.57622e-07		2	29		1703			295700	Light	Redundant	Not Used	0.560039	2	880.41	1759.81	-0.930003	36.0847	3040	3040	MS2	9/144	120914_TFujita_3_2u.raw
	High	AMGImNSFVNDIFER	P0C1H3	3	1	CID	M5(Oxidation)	67.52	8.31951e-07		2	30		2287		1	39437.9	Light	Excluded by Method	Not Used		2	880.411	1759.82	0.596037	36.9715	3145	3145	MS2	9/144	120914_TFujita_4_2u.raw
	High	AMGImNSFVNDIFER	P0C1H3	3	1	CID	M5(Oxidation)	67.09	8.69681e-07	0.179104	1	29		2773			159529	Light	Unique	Used	0.519069	2	880.41	1759.81	-0.721906	33.2169	2852	2852	MS2	11/144	120914_TFujita_5_2u.raw
	High	AMGImNSFVNDIFER	P0C1H3	3	1	CID	M5(Oxidation)	64.86	1.45332e-06	0.261538	1	29							No Quan Values	Not Used		2	880.411	1759.81	-0.305713	34.2781	2857	2857	MS2	10/144	120914_TFujita_1_2u.raw
	High	AMGImNSFVNDIFEr	P0C1H3	3	1	CID	M5(Oxidation), R15(Label:13C(6)15N(4))	62.96	2.14975e-06		2	29					10097.1		No Quan Values	Not Used		2	885.416	1769.82	0.95549	36.5286	3076	3076	MS2	9/144	120914_TFujita_3_2u.raw
	High	AMGImNSFVNDIFEr	P0C1H3	3	1	CID	M5(Oxidation), R15(Label:13C(6)15N(4))	62.06	2.42697e-06		2	29		2791			260559	Heavy	Redundant	Not Used	0.691758	2	885.414	1769.82	-0.630893	35.7813	3055	3055	MS2	12/144	120914_TFujita_5_2u.raw
	High	AMGImNSFVNDIFEr	P0C1H3	3	1	CID	M5(Oxidation), R15(Label:13C(6)15N(4))	60.43	3.80408e-06		2	29		564			234040	Heavy	Redundant	Not Used	0.568832	2	885.416	1769.83	1.71419	35.8459	2983	2983	MS2	9/144	120914_TFujita_1_2u.raw
	High	AMGImNSFVNDIFER	P0C1H3	3	1	CID	M5(Oxidation)	59.95	4.50153e-06		2	29		1137			229725	Light	Redundant	Not Used	0.614552	2	880.41	1759.81	-0.583175	35.5485	2974	2974	MS2	10/144	120914_TFujita_2_2u.raw
	High	AMGImNSFVNDIFEr	P0C1H3	3	1	CID	M5(Oxidation), R15(Label:13C(6)15N(4))	59.58	4.296e-06		2	29		2791			260559	Heavy	Redundant	Not Used	0.691758	2	885.414	1769.82	-0.76884	35.9298	3068	3068	MS2	8/144	120914_TFujita_5_2u.raw
	High	AmGIMNSFVNDIFER	P0C1H3	3	1	CID	M2(Oxidation)	59.48	4.95967e-06		2	29		2258			141742	Light	Redundant	Not Used	0.568453	2	880.41	1759.81	-0.930003	33.5161	2875	2875	MS2	12/144	120914_TFujita_4_2u.raw
	High	AMGImNSFVNDIFEr	P0C1H3	3	1	CID	M5(Oxidation), R15(Label:13C(6)15N(4))	59.43	4.44697e-06		2	29		1703			163847	Heavy	Redundant	Not Used	0.560039	2	885.414	1769.82	-0.76884	35.741	3013	3013	MS2	8/144	120914_TFujita_3_2u.raw
	High	AMGImNSFVNDIFEr	P0C1H3	3	1	CID	M5(Oxidation), R15(Label:13C(6)15N(4))	59.41	4.52478e-06		2	29		564			234040	Heavy	Redundant	Not Used	0.568832	2	885.415	1769.82	-0.355	35.9868	2995	2995	MS2	8/144	120914_TFujita_1_2u.raw
	High	AmGIMNSFVNDIFER	P0C1H3	3	1	CID	M2(Oxidation)	59.26	5.6324e-06		2	30	19						No Quan Values	Not Used		2	880.411	1759.81	0.179845	35.317	3018	3018	MS2	8/144	120914_TFujita_5_2u.raw
	High	AmGIMNSFVNDIFER	P0C1H3	3	1	CID	M2(Oxidation)	58.88	5.75917e-06		2	29		1118		1	104592	Light	Excluded by Method	Not Used		2	880.41	1759.81	-0.721906	33.2954	2796	2796	MS2	8/144	120914_TFujita_2_2u.raw
	High	kESYSIYVYk	P0C1H3;P0C1H5	4	2	CID	K1(Label:13C(6)), K10(Label:13C(6))	56.06	1.94478e-05	1	1	32	17	1423			3.06723e+06	Heavy	Not Unique	Not Used	0.607249	2	646.352	1291.7	-0.534621	17.5653	1452	1452	MS2	8/96	120914_TFujita_3_2u.raw
	High	AmGIMNSFVNDIFER	P0C1H3	3	1	CID	M2(Oxidation)	55.64	1.2144e-05		2	29		1118		1	104592	Light	Excluded by Method	Not Used		2	880.411	1759.81	-0.305713	33.1136	2781	2781	MS2	8/144	120914_TFujita_2_2u.raw
	High	kESYSIYVYk	P0C1H3;P0C1H5	4	2	CID	K1(Label:13C(6)), K10(Label:13C(6))	55.55	2.24283e-05	1	1	32	17						No Quan Values	Not Used		2	646.352	1291.7	-0.723629	17.6883	1478	1478	MS2	14/96	120914_TFujita_4_2u.raw
	High	AmGIMNSFVNDIFER	P0C1H3	3	1	CID	M2(Oxidation)	55.25	1.3285e-05		2	29		2773			159529	Light	Redundant	Not Used	0.519069	2	880.41	1759.81	-0.721906	33.2169	2852	2852	MS2	8/144	120914_TFujita_5_2u.raw
	High	KESYSIYVYK	P0C1H3;P0C1H5	4	2	CID		54.73	2.75939e-05	1	1	32					24542		No Quan Values	Not Used		2	640.332	1279.66	-0.559347	17.6644	1476	1476	MS2	6/96	120914_TFujita_4_2u.raw
	High	kESYSIYVYk	P0C1H3;P0C1H5	4	2	CID	K1(Label:13C(6)), K10(Label:13C(6))	54.69	2.73398e-05	1	1	32	17	2545			2.88622e+06	Heavy	Not Unique	Not Used	0.609841	2	646.352	1291.7	-0.723629	17.7302	1493	1493	MS2	6/96	120914_TFujita_5_2u.raw
	High	KESYSIYVYK	P0C1H3;P0C1H5	4	2	CID		54.56	2.86955e-05	1	1	32		2545			4.75533e+06	Light	Redundant	Not Used	0.609841	2	640.332	1279.66	-0.559347	17.675	1488	1488	MS2	6/96	120914_TFujita_5_2u.raw
	High	AMGIMNSFVNDIFEr	P0C1H3	3	1	CID	R15(Label:13C(6)15N(4))	54.45	1.79461e-05	1	1	30	20				552.407		No Quan Values	Not Used		2	877.418	1753.83	0.779318	38.9313	3255	3255	MS2	11/144	120914_TFujita_3_2u.raw
	High	KESYSIYVYK	P0C1H3;P0C1H5	4	2	CID		54.33	3.00717e-05	1	1	32		284			4.32542e+06	Light	Not Unique	Not Used	0.575266	2	640.332	1279.66	-0.65474	17.701	1448	1448	MS2	6/96	120914_TFujita_1_2u.raw
	High	AMGImNSFVNDIFEr	P0C1H3	3	1	CID	M5(Oxidation), R15(Label:13C(6)15N(4))	54.27	1.53385e-05		2	29		1137			139441	Heavy	Redundant	Not Used	0.614552	2	885.415	1769.82	0.265759	35.8634	3001	3001	MS2	9/144	120914_TFujita_2_2u.raw
	High	AMGImNSFVNDIFER	P0C1H3	3	1	CID	M5(Oxidation)	54.21	1.66899e-05		2	29							No Quan Values	Not Used		2	880.409	1759.81	-2.45605	36.703	3067	3067	MS2	9/144	120914_TFujita_2_2u.raw
	High	KESYSIYVYK	P0C1H3;P0C1H5	4	2	CID		54	3.22467e-05	1	1	32		855			4.94637e+06	Light	Not Unique	Not Used	0.597693	2	640.332	1279.66	-0.750133	17.5536	1450	1450	MS2	6/96	120914_TFujita_2_2u.raw
	High	kESYSIYVYk	P0C1H3;P0C1H5	4	2	CID	K1(Label:13C(6)), K10(Label:13C(6))	53.92	3.26434e-05	1	1	32	17	855			2.96954e+06	Heavy	Redundant	Not Used	0.597693	2	646.352	1291.7	-0.818133	17.5781	1452	1452	MS2	6/96	120914_TFujita_2_2u.raw
	High	AmGIMNSFVNDIFER	P0C1H3	3	1	CID	M2(Oxidation)	52.5	2.4743e-05		2	29		538			214443	Light	Redundant	Not Used	0.60207	2	880.409	1759.81	-1.62366	33.3332	2777	2777	MS2	8/144	120914_TFujita_1_2u.raw
	High	AmGIMNSFVNDIFEr	P0C1H3	3	1	CID	M2(Oxidation), R15(Label:13C(6)15N(4))	51.84	2.58581e-05		2	29		1682			82672.6	Heavy	Redundant	Not Used	0.567363	2	885.414	1769.82	-1.52755	33.1715	2799	2799	MS2	9/144	120914_TFujita_3_2u.raw
	High	kESYSIYVYk	P0C1H3;P0C1H5	4	2	CID	K1(Label:13C(6)), K10(Label:13C(6))	50.57	6.88446e-05	1	1	32	16	284			2.47943e+06	Heavy	Redundant	Not Used	0.575266	2	646.352	1291.7	-0.534621	17.7249	1450	1450	MS2	6/96	120914_TFujita_1_2u.raw
	High	AmGIMNSFVNDIFER	P0C1H3	3	1	CID	M2(Oxidation)	48.05	6.97204e-05		2	29							No Quan Values	Not Used		2	880.411	1759.81	-0.305713	34.2781	2857	2857	MS2	9/144	120914_TFujita_1_2u.raw
	High	IAGEASR	P0C1H3;P0C1H5	4	2	CID		46.95	0.000115047	0.574468	1	30		1729			1671217	Light	Not Unique	Not Used	0.587944	2	352.19	703.373	-0.306795	4.76291	310	310	MS2	5/52	120914_TFujita_4_2u.raw
	High	IAGEASr	P0C1H3;P0C1H5	4	2	CID	R7(Label:13C(6)15N(4))	46.63	9.45125e-05	0.468085	1	29		1729			905110	Heavy	Redundant	Not Used	0.587944	2	357.194	713.381	-0.25794	4.76989	311	311	MS2	5/52	120914_TFujita_4_2u.raw
	High	KESYSIYVYK	P0C1H3;P0C1H5	4	2	CID		45.47	0.00023129	1	1	32	16	284			4.32542e+06	Light	Redundant	Not Used	0.575266	2	640.332	1279.66	-0.65474	18.4147	1511	1511	MS2	7/96	120914_TFujita_1_2u.raw
	High	HAVSEGTK	P0C1H3;P0C1H5	4	2	CID		43.77	0.000180496	0.727273	1	29		1156			1.25226e+06	Light	Not Unique	Not Used	0.550232	2	414.714	828.421	-0.0413179	4.60566	298	298	MS2	7/62	120914_TFujita_3_2u.raw
	High	HAVSEGTk	P0C1H3;P0C1H5	4	2	CID	K8(Label:13C(6))	43.73	0.00023724	1	1	30		1156			722920	Heavy	Redundant	Not Used	0.550232	2	417.724	834.441	-0.318498	4.61322	299	299	MS2	7/62	120914_TFujita_3_2u.raw
	High	IAGEASR	P0C1H3;P0C1H5	4	2	CID		43.7	0.00024315	0.545455	1	30		2304			835929	Light	Not Unique	Not Used	0.515663	2	352.19	703.373	-0.39357	4.86254	320	320	MS2	6/52	120914_TFujita_5_2u.raw
	High	LLLPGELAk	P0C1H3;P0C1H5	4	2	CID	K9(Label:13C(6))	43.42	4.54988e-05	1	1	23		2150			5.73861e+06	Heavy	Not Unique	Not Used	0.551452	2	480.315	959.623	-0.598264	24.4377	2079	2079	MS2	8/64	120914_TFujita_4_2u.raw
	High	HAVSEGTk	P0C1H3;P0C1H5	4	2	CID	K8(Label:13C(6))	41.56	0.00039101	1	1	30	18	596			287016	Heavy	Not Unique	Not Used	0.777668	2	417.724	834.441	0.047227	4.60345	296	296	MS2	7/62	120914_TFujita_2_2u.raw
	High	KESYSIYVYK	P0C1H3;P0C1H5	4	2	CID		41.52	0.000577848	1	1	32	15	1423			5.07301e+06	Light	Redundant	Not Used	0.607249	2	640.331	1279.66	-1.03631	17.4964	1446	1446	MS2	6/96	120914_TFujita_3_2u.raw
	High	IAGEASR	P0C1H3;P0C1H5	4	2	CID		40.94	0.000459066	0.414634	1	30		602			483800	Light	Not Unique	Not Used	0.589734	2	352.19	703.373	-0.306795	4.88316	323	323	MS2	6/52	120914_TFujita_2_2u.raw
	High	IAGEASR	P0C1H3;P0C1H5	4	2	CID		40.31	0.000530731	0.6	1	30		1160			1.31494e+06	Light	Not Unique	Not Used	0.593477	2	352.19	703.373	-0.306795	4.85828	322	322	MS2	6/52	120914_TFujita_3_2u.raw
	High	QVHPDTGISSK	P0C1H3;P0C1H5	4	2	CID		39.92	0.000687549	1	1	31	20	1208			1.02829e+07	Light	Not Unique	Not Used	0.590641	2	584.801	1168.6	-0.601575	7.67963	584	584	MS2	7/110	120914_TFujita_3_2u.raw
	High	EIQTAVR	P0C1H3;P0C1H5	4	2	CID		39.19	0.000710971	0.589744	1	31		1227			6.4427e+06	Light	Not Unique	Not Used	0.550312	2	408.732	816.457	-0.282171	8.35255	645	645	MS2	6/62	120914_TFujita_3_2u.raw
	High	LLLPGELAk	P0C1H3;P0C1H5	4	2	CID	K9(Label:13C(6))	38.84	0.000117555	1	1	22		1569			4.39412e+06	Heavy	Not Unique	Not Used	0.555755	2	480.315	959.623	-0.534661	24.3216	2037	2037	MS2	8/64	120914_TFujita_3_2u.raw
	High	EIQTAVR	P0C1H3;P0C1H5	4	2	CID		38.48	0.000830149	0.578947	1	31		2364			5.8449e+06	Light	Not Unique	Not Used	0.572006	2	408.732	816.457	-0.132659	8.41396	643	643	MS2	6/62	120914_TFujita_5_2u.raw
	High	KESYSIYVYK	P0C1H3;P0C1H5	4	2	CID		38.1	0.00130101	1	1	32	16	2605			163862	Light	Not Unique	Not Used	0.588641	2	640.332	1279.66	-0.273168	20.3156	1724	1724	MS2	7/96	120914_TFujita_5_2u.raw
	High	KESYSIYVYK	P0C1H3;P0C1H5	4	2	CID		38.03	0.00129067	1	1	32		2605			163862	Light	Redundant	Not Used	0.588641	2	640.331	1279.66	-0.940919	20.4911	1739	1739	MS2	7/96	120914_TFujita_5_2u.raw
	High	QVHPDTGISSK	P0C1H3;P0C1H5	4	2	CID		37.87	0.00109414	1	1	31	19	52			7.70455e+06	Light	Not Unique	Not Used	0.578468	2	584.801	1168.6	-0.497116	7.36735	545	545	MS2	7/110	120914_TFujita_1_2u.raw
	High	LLLPGELAk	P0C1H3;P0C1H5	4	2	CID	K9(Label:13C(6))	36.82	0.000187173	1	1	22		2674			5.28564e+06	Heavy	Not Unique	Not Used	0.549284	2	480.315	959.623	-0.343851	24.4197	2094	2094	MS2	8/64	120914_TFujita_5_2u.raw
	High	LAHYNk	P0C1H3;P0C1H5	4	2	CID	K6(Label:13C(6))	36.61	0.000873092	0.540541	1	29		603			1.26718e+06	Heavy	Not Unique	Not Used	0.61786	2	376.213	751.419	-0.314543	4.95635	330	330	MS2	5/44	120914_TFujita_2_2u.raw
	High	EIQTAVr	P0C1H3;P0C1H5	4	2	CID	R7(Label:13C(6)15N(4))	36.26	0.00113564	0.638889	1	30		1227			3.50537e+06	Heavy	Redundant	Not Used	0.550312	2	413.736	826.466	-0.0925984	8.40095	649	649	MS2	5/62	120914_TFujita_3_2u.raw
	High	KESYSIYVYK	P0C1H3;P0C1H5	4	2	CID		36.23	0.00192968	1	1	32					12737.4		No Quan Values	Not Used		2	640.332	1279.66	-0.750133	19.1457	1619	1619	MS2	7/96	120914_TFujita_5_2u.raw
	High	LAHYNK	P0C1H3;P0C1H5	4	2	CID		35.27	0.00148583	0.457143	1	30		2306			4.44405e+06	Light	Not Unique	Not Used	0.585721	2	373.203	745.399	0.321071	4.93664	327	327	MS2	5/44	120914_TFujita_5_2u.raw
	High	LAHYNk	P0C1H3;P0C1H5	4	2	CID	K6(Label:13C(6))	34.94	0.00128251	0.514286	1	29		2306			2.59522e+06	Heavy	Redundant	Not Used	0.585721	2	376.213	751.419	-0.314543	4.94233	328	328	MS2	7/44	120914_TFujita_5_2u.raw
	High	EIQTAVR	P0C1H3;P0C1H5	4	2	CID		34.79	0.00195818	0.342857	1	31		1799			6.95816e+06	Light	Not Unique	Not Used	0.59482	2	408.732	816.457	-0.207415	8.31769	640	640	MS2	6/62	120914_TFujita_4_2u.raw
	High	EIQTAVR	P0C1H3;P0C1H5	4	2	CID		34.59	0.00205046	0.6	1	31		662			5.0326e+06	Light	Not Unique	Not Used	0.568971	2	408.732	816.457	-0.282171	8.35251	638	638	MS2	6/62	120914_TFujita_2_2u.raw
	High	EIQTAVr	P0C1H3;P0C1H5	4	2	CID	R7(Label:13C(6)15N(4))	34.56	0.00167974	0.6	1	30		1799			3.88538e+06	Heavy	Redundant	Not Used	0.59482	2	413.736	826.466	-0.0925984	8.38451	646	646	MS2	5/62	120914_TFujita_4_2u.raw
	High	LAHYNK	P0C1H3;P0C1H5	4	2	CID		34.09	0.00194971	0.441176	1	30		7			2.2211e+06	Light	Not Unique	Not Used	0.648303	2	373.203	745.399	0.0754235	4.82166	316	316	MS2	5/44	120914_TFujita_1_2u.raw
	High	LAHYNk	P0C1H3;P0C1H5	4	2	CID	K6(Label:13C(6))	32.91	0.00204673	0.545455	1	29		1163	1		2.26615e+06	Heavy	Excluded by Method	Not Used		2	376.213	751.419	-0.233316	4.97485	334	334	MS2	7/44	120914_TFujita_3_2u.raw
	High	LAHYNKR	P0C1H3;P0C1H5	4	2	CID		32.89	0.00310996	0.666667	1	31		1728			2.94154e+06	Light	Not Unique	Not Used	0.600282	2	451.254	901.5	-0.259236	4.74954	308	308	MS2	6/54	120914_TFujita_4_2u.raw
	High	ESYSIYVYk	P0C1H3;P0C1H5	4	2	CID	K9(Label:13C(6))	32.78	0.00292613	1	1	30	19	2065			2.89218e+06	Heavy	Not Unique	Not Used	0.623412	2	579.294	1157.58	-0.608055	20.2808	1709	1709	MS2	5/70	120914_TFujita_4_2u.raw
	High	HAVSEGTk	P0C1H3;P0C1H5	4	2	CID	K8(Label:13C(6))	32.55	0.00311306	1	1	30	15	3			230068	Heavy	Not Unique	Not Used	0.67346	2	417.724	834.441	-0.245353	4.59025	295	295	MS2	7/62	120914_TFujita_1_2u.raw
	High	LAHYNK	P0C1H3;P0C1H5	4	2	CID		32.14	0.00314635	0.46875	1	30		1732			1.88636e+06	Light	Not Unique	Not Used	0.626783	2	373.203	745.399	-0.0883415	4.87204	322	322	MS2	5/44	120914_TFujita_4_2u.raw
	High	ESYSIYVYk	P0C1H3;P0C1H5	4	2	CID	K9(Label:13C(6))	31.66	0.00365051	1	1	30	18	334			2.47826e+06	Heavy	Not Unique	Not Used	0.589974	2	579.294	1157.58	-0.291696	20.2546	1669	1669	MS2	5/70	120914_TFujita_1_2u.raw
	High	LLLPGELAK	P0C1H3;P0C1H5	4	2	CID		31.47	0.00103364	1	1	24		997			7.94038e+06	Light	Not Unique	Not Used	0.570226	2	477.305	953.603	-0.423241	24.2735	2030	2030	MS2	4/64	120914_TFujita_2_2u.raw
	High	LLLPGELAK	P0C1H3;P0C1H5	4	2	CID		31.33	0.0010675	1	1	24		1569			7.91446e+06	Light	Redundant	Not Used	0.555755	2	477.305	953.603	-0.551251	25.5707	2145	2145	MS2	4/64	120914_TFujita_3_2u.raw
	High	LLLPGELAK	P0C1H3;P0C1H5	4	2	CID		31.27	0.00108235	1	1	24							No Quan Values	Not Used		2	477.305	953.603	-0.551251	26.2332	2255	2255	MS2	4/64	120914_TFujita_5_2u.raw
	High	LLLPGELAK	P0C1H3;P0C1H5	4	2	CID		31.15	0.00111267	1	1	24		428			6.59639e+06	Light	Not Unique	Not Used	0.570473	2	477.305	953.603	-0.423241	25.7062	2130	2130	MS2	4/64	120914_TFujita_1_2u.raw
	High	LAHYNk	P0C1H3;P0C1H5	4	2	CID	K6(Label:13C(6))	31.05	0.00314094	0.516129	1	29		1732			1.18234e+06	Heavy	Redundant	Not Used	0.626783	2	376.213	751.419	-0.0708634	4.88722	324	324	MS2	5/44	120914_TFujita_4_2u.raw
	High	EIQTAVR	P0C1H3;P0C1H5	4	2	CID		31.05	0.00447584	0.451613	1	30		71			4.68362e+06	Light	Not Unique	Not Used	0.551128	2	408.732	816.458	0.091609	8.20185	620	620	MS2	6/62	120914_TFujita_1_2u.raw
	High	LLLPGELAK	P0C1H3;P0C1H5	4	2	CID		31.02	0.00114648	1	1	24							No Quan Values	Not Used		2	477.305	953.603	-0.487246	25.8273	2167	2167	MS2	4/64	120914_TFujita_3_2u.raw
	High	LAHYNK	P0C1H3;P0C1H5	4	2	CID		30.9	0.00418608	0.451613	1	30							No Quan Values	Not Used		2	373.203	745.399	-0.0883415	4.96077	332	332	MS2	5/44	120914_TFujita_3_2u.raw
	High	LAHYNkr	P0C1H3;P0C1H5	4	2	CID	K6(Label:13C(6)), R7(Label:13C(6)15N(4))	30.81	0.00385881	0.483871	1	30		1728			1.65433e+06	Heavy	Redundant	Not Used	0.600282	2	459.268	917.528	-0.538942	4.75582	309	309	MS2	6/54	120914_TFujita_4_2u.raw
	High	LLLPGELAK	P0C1H3;P0C1H5	4	2	CID		30.75	0.00122002	1	1	24		428			6.59639e+06	Light	Redundant	Not Used	0.570473	2	477.305	953.602	-0.615255	24.4335	2024	2024	MS2	4/64	120914_TFujita_1_2u.raw
	High	LLLPGELAK	P0C1H3;P0C1H5	4	2	CID		30.09	0.00142026	1	1	24		2150			1.04152e+07	Light	Redundant	Not Used	0.551452	2	477.305	953.603	-0.167222	24.3803	2074	2074	MS2	8/64	120914_TFujita_4_2u.raw
	High	LLLPGELAK	P0C1H3;P0C1H5	4	2	CID		29.74	0.00153946	1	1	24		2674			9.49883e+06	Light	Redundant	Not Used	0.549284	2	477.305	953.603	-0.103217	24.3758	2090	2090	MS2	6/64	120914_TFujita_5_2u.raw
	High	LLLPGELAK	P0C1H3;P0C1H5	4	2	CID		29.69	0.00161098	1	1	25							No Quan Values	Not Used		2	477.305	953.603	-0.039212	27.7345	2301	2301	MS2	4/64	120914_TFujita_1_2u.raw
	Medium	LAHYNK	P0C1H3;P0C1H5	4	2	CID		29.43	0.00587229	0.448276	1	30		603			1.9176e+06	Light	Redundant	Not Used	0.61786	2	373.203	745.399	-0.006459	4.94961	329	329	MS2	5/44	120914_TFujita_2_2u.raw
	High	LLLPGELAK	P0C1H3;P0C1H5	4	2	CID		29.34	0.00168798	1	1	24		1569			7.91446e+06	Light	Redundant	Not Used	0.555755	2	477.305	953.603	-0.359236	24.2661	2032	2032	MS2	6/64	120914_TFujita_3_2u.raw
	High	LAHYNk	P0C1H3;P0C1H5	4	2	CID	K6(Label:13C(6))	29.08	0.00494379	0.655172	1	29		7			1.43995e+06	Heavy	Redundant	Not Used	0.648303	2	376.213	751.419	-0.233316	4.82795	317	317	MS2	5/44	120914_TFujita_1_2u.raw
	Medium	KESYSIYVYK	P0C1H3;P0C1H5	4	2	CID		28.73	0.0109853	1	1	32		2545			4.75533e+06	Light	Redundant	Not Used	0.609841	2	640.331	1279.66	-0.940919	18.9428	1601	1601	MS2	10/96	120914_TFujita_5_2u.raw
	High	LLLPGELAk	P0C1H3;P0C1H5	4	2	CID	K9(Label:13C(6))	28.58	0.00124808	1	1	22		428			3.76306e+06	Heavy	Redundant	Not Used	0.570473	2	480.315	959.623	-0.153041	24.4899	2029	2029	MS2	12/64	120914_TFujita_1_2u.raw
	Medium	kESYSIYVYk	P0C1H3;P0C1H5	4	2	CID	K1(Label:13C(6)), K10(Label:13C(6))	27.52	0.0137183	1	1	32		1423			3.06723e+06	Heavy	Redundant	Not Used	0.607249	2	646.353	1291.7	0.504921	18.2475	1512	1512	MS2	6/96	120914_TFujita_3_2u.raw
	Medium	EIQTAVr	P0C1H3;P0C1H5	4	2	CID	R7(Label:13C(6)15N(4))	27.45	0.00863458	0.518519	1	30		662			2.8634e+06	Heavy	Redundant	Not Used	0.568971	2	413.736	826.466	-0.2403	8.39503	642	642	MS2	5/62	120914_TFujita_2_2u.raw
	High	LLLPGELAK	P0C1H3;P0C1H5	4	2	CID		26.64	0.0036851	1	1	25							No Quan Values	Not Used		2	477.304	953.6	-3.43148	27.0189	2260	2260	MS2	4/64	120914_TFujita_2_2u.raw
	Medium	ESYSIYVYk	P0C1H3;P0C1H5	4	2	CID	K9(Label:13C(6))	26.64	0.0114888	1	1	30							No Quan Values	Not Used		2	579.294	1157.58	-0.397149	20.2279	1716	1716	MS2	6/70	120914_TFujita_5_2u.raw
	Medium	ESYSIYVYK	P0C1H3;P0C1H5	4	2	CID		25.87	0.0124234	1	1	30		908			4.47003e+06	Light	Not Unique	Not Used	0.591729	2	576.285	1151.56	-0.0921558	20.1411	1672	1672	MS2	6/70	120914_TFujita_2_2u.raw
	Medium	EIQTAVr	P0C1H3;P0C1H5	4	2	CID	R7(Label:13C(6)15N(4))	24.7	0.0159257	0.48	1	30		71			2.59509e+06	Heavy	Redundant	Not Used	0.551128	2	413.737	826.466	0.128954	8.22585	622	622	MS2	5/62	120914_TFujita_1_2u.raw
	Medium	EIQTAVr	P0C1H3;P0C1H5	4	2	CID	R7(Label:13C(6)15N(4))	24.56	0.0167974	0.24	1	30		2364			3.34332e+06	Heavy	Redundant	Not Used	0.572006	2	413.736	826.466	-0.0925984	8.42543	644	644	MS2	5/62	120914_TFujita_5_2u.raw
	Low	QVHPDTGISSk	P0C1H3;P0C1H5	4	2	CID	K11(Label:13C(6))	23.75	0.0309947	1	1	32	20	2335			57694.6	Heavy	Not Unique	Not Used	0.471086	2	587.811	1174.61	-1.00346	6.97509	511	511	MS2	7/110	120914_TFujita_5_2u.raw
	Medium	HAVSEGTk	P0C1H3;P0C1H5	4	2	CID	K8(Label:13C(6))	23.66	0.0241095	1	1	30	15	2300			156354	Heavy	Not Unique	Not Used	0.466885	2	417.724	834.441	-0.0990629	4.61473	296	296	MS2	6/62	120914_TFujita_5_2u.raw
	High	LLLPGELAk	P0C1H3;P0C1H5	4	2	CID	K9(Label:13C(6))	23.28	0.00469894	1	1	23		997			4.52082e+06	Heavy	Redundant	Not Used	0.570226	2	480.315	959.623	-0.661867	24.2988	2032	2032	MS2	7/64	120914_TFujita_2_2u.raw
	Medium	LLLPGELAK	P0C1H3;P0C1H5	4	2	CID		22.84	0.00753994	1	1	24							No Quan Values	Not Used		2	477.305	953.603	-0.423241	26.3108	2247	2247	MS2	11/64	120914_TFujita_4_2u.raw
	Low	QVHPDTGISSk	P0C1H3;P0C1H5	4	2	CID	K11(Label:13C(6))	22.09	0.0448062	1	1	31	21	2335			57694.6	Heavy	Redundant	Not Used	0.471086	2	587.811	1174.61	-1.41915	6.93704	507	507	MS2	8/110	120914_TFujita_5_2u.raw
	Low	ESYSIYVYK	P0C1H3;P0C1H5	4	2	CID		21.87	0.0312062	1	1	30	14	334			4.20064e+06	Light	Redundant	Not Used	0.589974	2	576.285	1151.56	-0.0921558	20.1738	1662	1662	MS2	6/70	120914_TFujita_1_2u.raw
	Medium	LLLPGELAk	P0C1H3;P0C1H5	4	2	CID	K9(Label:13C(6))	21.58	0.00625522	1	1	22		997			4.52082e+06	Heavy	Redundant	Not Used	0.570226	2	480.315	959.623	-0.216644	25.1486	2104	2104	MS2	3/64	120914_TFujita_2_2u.raw
	Medium	LLLPGELAK	P0C1H3;P0C1H5	4	2	CID		21.38	0.0105528	1	1	24		2230	1	1	4501.23	Light	Excluded by Method	Not Used		2	477.305	953.602	-0.615255	30.1231	2586	2586	MS2	4/64	120914_TFujita_4_2u.raw
	Low	QVHPDTGISSk	P0C1H3;P0C1H5	4	2	CID	K11(Label:13C(6))	20.96	0.0581217	1	1	31	17	1772			5.68816e+06	Heavy	Not Unique	Not Used	0.546817	2	587.812	1174.62	0.347549	7.07573	525	525	MS2	7/110	120914_TFujita_4_2u.raw
	Low	IAGEASr	P0C1H3;P0C1H5	4	2	CID	R7(Label:13C(6)15N(4))	20.88	0.0355213	0.142857	1	29		1160			699849	Heavy	Redundant	Not Used	0.593477	2	357.194	713.381	-0.25794	4.8667	323	323	MS2	6/52	120914_TFujita_3_2u.raw
	Medium	LLLPGELAk	P0C1H3;P0C1H5	4	2	CID	K9(Label:13C(6))	20.85	0.00822243	1	1	23							No Quan Values	Not Used		2	480.315	959.622	-1.17069	26.4007	2269	2269	MS2	3/64	120914_TFujita_5_2u.raw
	Medium	LLLPGELAk	P0C1H3;P0C1H5	4	2	CID	K9(Label:13C(6))	20.84	0.00824138	1	1	23		997			4.52082e+06	Heavy	Redundant	Not Used	0.570226	2	480.315	959.622	-0.789074	25.4864	2132	2132	MS2	3/64	120914_TFujita_2_2u.raw
	Medium	LLLPGELAk	P0C1H3;P0C1H5	4	2	CID	K9(Label:13C(6))	20.66	0.00730161	1	1	22		428			3.76306e+06	Heavy	Redundant	Not Used	0.570473	2	480.315	959.623	0.0377691	25.7179	2131	2131	MS2	3/64	120914_TFujita_1_2u.raw
	Medium	LLLPGELAk	P0C1H3;P0C1H5	4	2	CID	K9(Label:13C(6))	20.6	0.00783867	1	1	22		997			4.52082e+06	Heavy	Redundant	Not Used	0.570226	2	480.315	959.623	-0.407454	25.6303	2144	2144	MS2	3/64	120914_TFujita_2_2u.raw
	Low	LAHYNkr	P0C1H3;P0C1H5	4	2	CID	K6(Label:13C(6)), R7(Label:13C(6)15N(4))	20.55	0.0383256	0.428571	1	29		2303			584225	Heavy	Not Unique	Not Used	0.659312	2	459.268	917.528	-0.405899	4.85134	319	319	MS2	4/54	120914_TFujita_5_2u.raw
	Low	ESYSIYVYK	P0C1H3;P0C1H5	4	2	CID		20.55	0.0422903	1	1	30	14						No Quan Values	Not Used		2	576.285	1151.56	0.119852	20.1849	1712	1712	MS2	6/70	120914_TFujita_5_2u.raw
	Low	LAHYNKR	P0C1H3;P0C1H5	4	2	CID		20.29	0.0561243	1	1	31		1159			1.68612e+06	Light	Not Unique	Not Used	0.617462	2	451.254	901.5	-0.462348	4.85088	321	321	MS2	6/54	120914_TFujita_3_2u.raw
	Low	ESYSIYVYk	P0C1H3;P0C1H5	4	2	CID	K9(Label:13C(6))	19.37	0.061852	1	1	30	16	1476			2.88158e+06	Heavy	Not Unique	Not Used	0.590968	2	579.295	1157.58	0.657379	20.1328	1676	1676	MS2	4/70	120914_TFujita_3_2u.raw
	Low	IAGEASr	P0C1H3;P0C1H5	4	2	CID	R7(Label:13C(6)15N(4))	19.19	0.0524191	0.0526316	1	29		2304			377955	Heavy	Redundant	Not Used	0.515663	2	357.194	713.381	-0.343498	4.88418	322	322	MS2	6/52	120914_TFujita_5_2u.raw
	Low	ESYSIYVYk	P0C1H3;P0C1H5	4	2	CID	K9(Label:13C(6))	18.85	0.0690678	1	1	30	18	908			2.64505e+06	Heavy	Redundant	Not Used	0.591729	2	579.294	1157.58	-0.397149	20.1532	1673	1673	MS2	4/70	120914_TFujita_2_2u.raw
	Low	ESYSIYVYK	P0C1H3;P0C1H5	4	2	CID		18.65	0.0668646	1	1	30	15	1476			4.87604e+06	Light	Redundant	Not Used	0.590968	2	576.284	1151.56	-0.410168	20.1521	1678	1678	MS2	4/70	120914_TFujita_3_2u.raw
	Medium	LLLPGELAK	P0C1H3;P0C1H5	4	2	CID		18.57	0.0201543	1	1	24							No Quan Values	Not Used		2	477.305	953.603	-0.231226	26.4064	2256	2256	MS2	3/64	120914_TFujita_4_2u.raw
	Medium	LLLPGELAk	P0C1H3;P0C1H5	4	2	CID	K9(Label:13C(6))	18.01	0.0142312	1	1	22					14395.5		No Quan Values	Not Used		2	480.315	959.623	-0.280247	25.9048	2146	2146	MS2	3/64	120914_TFujita_1_2u.raw
	Low	LAHYNk	P0C1H3;P0C1H5	4	2	CID	K6(Label:13C(6))	17.99	0.0643361	1	1	29		2327		1	200931	Heavy	Excluded by Method	Not Used		2	376.213	751.419	-0.558223	6.19827	441	441	MS2	3/44	120914_TFujita_5_2u.raw
	Low	EIQTAVR	P0C1H3;P0C1H5	4	2	CID		17.27	0.110625	1	1	31		1197		1	206222	Light	Excluded by Method	Not Used		2	408.732	816.457	-0.207415	7.16079	535	535	MS2	5/62	120914_TFujita_3_2u.raw
	Low	LLLPGELAK	P0C1H3;P0C1H5	4	2	CID		17.14	0.0280135	1	1	24					8016.8		No Quan Values	Not Used		2	477.305	953.603	-0.295231	26.3718	2206	2206	MS2	4/64	120914_TFujita_2_2u.raw
	Low	IAGEASR	P0C1H3;P0C1H5	4	2	CID		16.89	0.116647	0.352941	1	30		1160			1.31494e+06	Light	Redundant	Not Used	0.593477	2	352.19	703.373	-0.133245	5.26274	360	360	MS2	5/52	120914_TFujita_3_2u.raw
	Low	QVHPDTGISSk	P0C1H3;P0C1H5	4	2	CID	K11(Label:13C(6))	16.67	0.160382	1	1	32		2346			3.57063e+06	Heavy	Not Unique	Not Used	0.551712	2	587.811	1174.62	-0.587764	7.67763	576	576	MS2	10/110	120914_TFujita_5_2u.raw
	Low	QVHPDTGISSK	P0C1H3;P0C1H5	4	2	CID		16.46	0.155901	0.3125	1	31							No Quan Values	Not Used		2	584.801	1168.59	-0.914953	6.9903	519	519	MS2	6/110	120914_TFujita_3_2u.raw
	Low	QVHPDTGISSk	P0C1H3;P0C1H5	4	2	CID	K11(Label:13C(6))	16.36	0.169937	1	1	32	16	2335			57694.6	Heavy	Redundant	Not Used	0.471086	2	587.811	1174.61	-1.10738	6.99414	513	513	MS2	6/110	120914_TFujita_5_2u.raw
	Low	ESYSIYVYK	P0C1H3;P0C1H5	4	2	CID		16.31	0.112264	1	1	30		2065			4.63929e+06	Light	Redundant	Not Used	0.623412	2	576.285	1151.56	-0.0921558	20.1805	1700	1700	MS2	5/70	120914_TFujita_4_2u.raw
	Low	KESYSIYVYK	P0C1H3;P0C1H5	4	2	CID		16.15	0.197769	1	1	32		855			4.94637e+06	Light	Redundant	Not Used	0.597693	2	640.332	1279.66	-0.65474	18.7178	1551	1551	MS2	4/96	120914_TFujita_2_2u.raw
	Low	QVHPDTGISSK	P0C1H3;P0C1H5	4	2	CID		15.93	0.17486	1	1	31	17	2335			129494	Light	Redundant	Not Used	0.471086	2	584.801	1168.59	-1.33279	6.81711	496	496	MS2	5/110	120914_TFujita_5_2u.raw
	Low	QVHPDTGISSK	P0C1H3;P0C1H5	4	2	CID		15.78	0.181005	0.3125	1	31		36	1		106837	Light	Excluded by Method	Not Used		2	584.802	1168.6	0.0251787	6.18611	437	437	MS2	8/110	120914_TFujita_1_2u.raw
	Low	LLLPGELAK	P0C1H3;P0C1H5	4	2	CID		14.88	0.0585157	1	1	25							No Quan Values	Not Used		2	477.304	953.601	-2.21538	27.1694	2337	2337	MS2	4/64	120914_TFujita_5_2u.raw
	Low	IAGEASR	P0C1H3;P0C1H5	4	2	CID		12.57	0.31541		2	30					81510.8		No Quan Values	Not Used		2	352.19	703.373	-0.306795	6.36844	457	457	MS2	3/52	120914_TFujita_2_2u.raw
	Low	EIQTAVR	P0C1H3;P0C1H5	4	2	CID		12.13	0.361287	1	1	31		1771		1	218225	Light	Excluded by Method	Not Used		2	408.732	816.457	-0.356928	7.01613	519	519	MS2	3/62	120914_TFujita_4_2u.raw
	Low	QVHPDTGISSk	P0C1H3;P0C1H5	4	2	CID	K11(Label:13C(6))	11.03	0.579812	1	1	32	19	635		1	21940.5	Heavy	Excluded by Method	Not Used		2	587.811	1174.61	-1.10738	6.90663	506	506	MS2	7/110	120914_TFujita_2_2u.raw
	Low	EIQTAVR	P0C1H3;P0C1H5	4	2	CID		10.96	0.436915	1	1	30	19	2338			160248	Light	Not Unique	Not Used	0.335502	2	408.733	816.458	0.913925	7.07665	521	521	MS2	4/62	120914_TFujita_5_2u.raw
	Low	ESYSIYVYk	P0C1H3;P0C1H5	4	2	CID	K9(Label:13C(6))	10.13	0.51437	1	1	30	18						No Quan Values	Not Used		2	579.295	1157.58	-0.0807904	21.2469	1808	1808	MS2	5/70	120914_TFujita_5_2u.raw
Q98UI9	0.38	7	1	2108	233.395	5.60498	28.2773	247369	0.5639	4	14.4605	Mucin-5B OS=Gallus gallus GN=MUC5B PE=1 SV=1 - [MUC5B_CHICK]
	Medium	NVLVTLGr	Q98UI9	1	1	CID	R8(Label:13C(6)15N(4))	25.15	0.010234	0.4	1	28		859			129344	Heavy	Unique	Used	0.759654	2	441.276	881.544	-0.198877	17.7172	1464	1464	MS2	5/70	120914_TFujita_2_2u.raw
	Low	NVLVTLGr	Q98UI9	1	1	CID	R8(Label:13C(6)15N(4))	19.95	0.0308532	0.15	1	28		2017			114181	Heavy	Unique	Used	0.55898	2	441.275	881.544	-0.891244	17.7496	1483	1483	MS2	5/70	120914_TFujita_4_2u.raw
	Low	NVLVTLGr	Q98UI9	1	1	CID	R8(Label:13C(6)15N(4))	17.92	0.054081	0.0555556	1	28	16	286			53284.9	Heavy	Unique	Used	0.46852	2	441.276	881.544	0.07807	17.7853	1455	1455	MS2	5/70	120914_TFujita_1_2u.raw
	Low	NVLVTLGr	Q98UI9	1	1	CID	R8(Label:13C(6)15N(4))	17.43	0.0551188		2	28					131479		No Quan Values	Not Used		2	441.275	881.544	-0.891244	17.651	1486	1486	MS2	9/70	120914_TFujita_5_2u.raw
	Low	NVLVTLGr	Q98UI9	1	1	CID	R8(Label:13C(6)15N(4))	15.92	0.0780369		2	28					121836		No Quan Values	Not Used		2	441.275	881.543	-1.02972	17.6487	1459	1459	MS2	10/70	120914_TFujita_3_2u.raw
	Low	NVLVTLGR	Q98UI9	1	1	CID		12.93	0.216466	1	1	29	15	2017			216685	Light	Redundant	Not Used	0.55898	2	436.271	871.535	-0.79788	17.7138	1480	1480	MS2	5/70	120914_TFujita_4_2u.raw
	Low	NVLVTLGR	Q98UI9	1	1	CID		12.41	0.243999	1	1	29	18	2548			247369	Light	Unique	Used	0.568863	2	436.271	871.535	-0.727849	17.7542	1495	1495	MS2	5/70	120914_TFujita_5_2u.raw
P07322	5.53	3	2	434	47.1664	7.60596	135.995	168102	0.56379	2	1.1571	Beta-enolase OS=Gallus gallus GN=ENO3 PE=1 SV=3 - [ENOB_CHICK]
	High	VNQIGSVTESIQAcK	P07322	1	1	CID	C14(Carbamidomethyl)	85.97	1.75786e-08	1	1	31		326			179263	Light	Unique	Used	0.568207	2	817.414	1633.82	-0.751167	19.7482	1624	1624	MS2	12/146	120914_TFujita_1_2u.raw
	High	VNQIGSVTESIQAcK	P07322	1	1	CID	C14(Carbamidomethyl)	70.74	5.98768e-07	1	1	31	20	901			184097	Light	Unique	Used	0.559407	2	817.413	1633.82	-1.49831	19.6623	1631	1631	MS2	20/146	120914_TFujita_2_2u.raw
	Low	mSIQkIHAR	P07322	1	1	CID	N-Term(Acetyl), M1(Oxidation), K5(Label:13C(6))	12.99	0.344105		2	31					152106		Inconsistently Labeled	Not Used		2	574.327	1147.65	9.56676	16.3765	1334	1334	MS2	5/74	120914_TFujita_1_2u.raw
P08287	35.11	72	9	225	22.5145	10.9604	1865.12	2.0349e+06	0.556699	4	9.11268	Histone H1.11L OS=Gallus gallus PE=1 SV=2 - [H11L_CHICK]
	High	kPAGPSVTELITk	P08284;P08286;P08287;P08288;P09987	6	5	CID	K1(Label:13C(6)), K13(Label:13C(6))	75.63	7.38523e-08	1	1	27		323			1.98865e+06	Heavy	Not Unique	Not Used	0.605759	2	676.912	1352.82	-0.952744	19.6672	1617	1617	MS2	11/132	120914_TFujita_1_2u.raw
	High	KGLSLAALK	P08284;P08286;P08287;P08288;P09987	6	5	CID		75.27	6.2405e-08	1	1	26		313			1.31631e+06	Light	Not Unique	Not Used	0.634588	2	450.797	900.587	-0.447961	19.2567	1582	1582	MS2	8/80	120914_TFujita_1_2u.raw
	High	kPAGPSVTELITk	P08284;P08286;P08287;P08288;P09987	6	5	CID	K1(Label:13C(6)), K13(Label:13C(6))	74.69	9.16988e-08	1	1	27	17	2591			1.11763e+06	Heavy	Not Unique	Not Used	0.581979	2	676.912	1352.82	-0.772276	19.6165	1661	1661	MS2	11/132	120914_TFujita_5_2u.raw
	High	kGLSLAALk	P08284;P08286;P08287;P08288;P09987	6	5	CID	K1(Label:13C(6)), K9(Label:13C(6))	72.72	6.94934e-08	1	1	24		1455			962391	Heavy	Not Unique	Not Used	0.643409	2	456.817	912.628	-0.347556	19.2116	1596	1596	MS2	8/80	120914_TFujita_3_2u.raw
	High	kPAGPSVTELITk	P08284;P08286;P08287;P08288;P09987	6	5	CID	K1(Label:13C(6)), K13(Label:13C(6))	71.7	1.82542e-07	1	1	27	17	897			1.66511e+06	Heavy	Not Unique	Not Used	0.620878	2	676.912	1352.82	-0.86251	19.5995	1626	1626	MS2	11/132	120914_TFujita_2_2u.raw
	High	kPAGPSVTELITk	P08284;P08286;P08287;P08288;P09987	6	5	CID	K1(Label:13C(6)), K13(Label:13C(6))	70.65	2.32468e-07	1	1	27		1465			1.91942e+06	Heavy	Not Unique	Not Used	0.539145	2	676.912	1352.82	-0.86251	19.5296	1624	1624	MS2	11/132	120914_TFujita_3_2u.raw
	High	ALAAGGYDVEK	P08284;P08286;P08287;P08288;P09987	6	5	CID		70.21	4.4305e-07	0.842857	1	30		2457			625646	Light	Not Unique	Not Used	0.351996	2	547.279	1093.55	-0.72055	13.1961	1086	1086	MS2	9/84	120914_TFujita_5_2u.raw
	High	kPAGPSVTELITk	P08284;P08286;P08287;P08288;P09987	6	5	CID	K1(Label:13C(6)), K13(Label:13C(6))	70.14	2.61435e-07	1	1	27		2057			1.63423e+06	Heavy	Not Unique	Not Used	0.553875	2	676.912	1352.82	-0.86251	19.6102	1648	1648	MS2	11/132	120914_TFujita_4_2u.raw
	High	KPAGPSVTELITK	P08284;P08286;P08287;P08288;P09987	6	5	CID		67.96	8.55764e-07	1	1	30	20	897			2.68186e+06	Light	Redundant	Not Used	0.620878	2	670.893	1340.78	-0.524875	19.4829	1616	1616	MS2	14/132	120914_TFujita_2_2u.raw
	High	KPAGPSVTELITK	P08284;P08286;P08287;P08288;P09987	6	5	CID		67.89	8.77796e-07	1	1	30		2591			1.93434e+06	Light	Redundant	Not Used	0.581979	2	670.892	1340.78	-0.615919	19.6041	1660	1660	MS2	19/132	120914_TFujita_5_2u.raw
	High	KPAGPSVTELITK	P08284;P08286;P08287;P08288;P09987	6	5	CID		66.72	1.13855e-06	1	1	30		1465			3.58094e+06	Light	Redundant	Not Used	0.539145	2	670.892	1340.78	-0.889053	19.4716	1619	1619	MS2	18/132	120914_TFujita_3_2u.raw
	High	kGLSLAALk	P08284;P08286;P08287;P08288;P09987	6	5	CID	K1(Label:13C(6)), K9(Label:13C(6))	66.71	2.77296e-07	1	1	24		2046			709890	Heavy	Not Unique	Not Used	0.582519	2	456.818	912.628	-0.280678	19.341	1625	1625	MS2	8/80	120914_TFujita_4_2u.raw
	High	KGLSLAALK	P08284;P08286;P08287;P08288;P09987	6	5	CID		66.51	4.6905e-07	1	1	26		885			1.19182e+06	Light	Not Unique	Not Used	0.643724	2	450.797	900.587	-0.380188	19.1187	1585	1585	MS2	8/80	120914_TFujita_2_2u.raw
	High	KPAGPSVTELITK	P08284;P08286;P08287;P08288;P09987	6	5	CID		65.87	1.38469e-06	1	1	30		2057			2.93195e+06	Light	Redundant	Not Used	0.553875	2	670.892	1340.78	-0.706964	19.5979	1647	1647	MS2	17/132	120914_TFujita_4_2u.raw
	High	KGLSLAALK	P08284;P08286;P08287;P08288;P09987	6	5	CID		64.8	6.95375e-07	1	1	26		2046			1.28699e+06	Light	Redundant	Not Used	0.582519	2	450.797	900.587	-0.312416	19.2255	1615	1615	MS2	8/80	120914_TFujita_4_2u.raw
	High	kGLSLAALk	P08284;P08286;P08287;P08288;P09987	6	5	CID	K1(Label:13C(6)), K9(Label:13C(6))	62.25	7.74361e-07	0.83871	1	24		885			767203	Heavy	Redundant	Not Used	0.643724	2	456.818	912.628	-0.280678	19.2108	1593	1593	MS2	8/80	120914_TFujita_2_2u.raw
	High	ALAAGGYDVEK	P08284;P08286;P08287;P08288;P09987	6	5	CID		61.33	3.42336e-06	0.836066	1	30		1914			789402	Light	Not Unique	Not Used	0.376117	2	547.279	1093.55	-0.72055	13.2294	1083	1083	MS2	18/84	120914_TFujita_4_2u.raw
	High	ALAAGGYDVEK	P08284;P08286;P08287;P08288;P09987	6	5	CID		61.07	3.59549e-06	0.819672	1	29		1324			998772	Light	Not Unique	Not Used	0.508198	2	547.28	1093.55	-0.608923	13.2715	1078	1078	MS2	18/84	120914_TFujita_3_2u.raw
	High	kGLSLAALk	P08284;P08286;P08287;P08288;P09987	6	5	CID	K1(Label:13C(6)), K9(Label:13C(6))	60.73	1.09886e-06	1	1	24		2582			702649	Heavy	Not Unique	Not Used	0.630677	2	456.817	912.627	-0.548192	19.2947	1632	1632	MS2	8/80	120914_TFujita_5_2u.raw
	High	KGLSLAALK	P08284;P08286;P08287;P08288;P09987	6	5	CID		60.72	1.27084e-06	1	1	25		2582			1.11412e+06	Light	Redundant	Not Used	0.630677	2	450.797	900.587	-0.92237	19.2375	1627	1627	MS2	7/80	120914_TFujita_5_2u.raw
	High	ALAAGGYDVEK	P08284;P08286;P08287;P08288;P09987	6	5	CID		60.67	3.94237e-06	0.786885	1	29		178			953206	Light	Not Unique	Not Used	0.471042	2	547.28	1093.55	-0.385668	13.1987	1059	1059	MS2	8/84	120914_TFujita_1_2u.raw
	High	KPAGPSVTELITK	P08284;P08286;P08287;P08288;P09987	6	5	CID		60.48	4.7902e-06	1	1	30	18	2057			2.93195e+06	Light	Redundant	Not Used	0.553875	2	670.892	1340.78	-0.706964	19.5668	1644	1644	MS2	7/132	120914_TFujita_4_2u.raw
	High	GLSLAALK	P08284;P08286;P08287;P08288;P09987	6	5	CID		59.83	3.27575e-06	0.783333	1	28		2117			246721	Light	Not Unique	Not Used	0.562598	2	386.75	772.493	0.345965	22.2637	1884	1884	MS2	7/56	120914_TFujita_4_2u.raw
	High	KGLSLAALK	P08284;P08286;P08287;P08288;P09987	6	5	CID		59.21	2.51895e-06	1	1	26		1455			1.52497e+06	Light	Redundant	Not Used	0.643409	2	450.797	900.587	-0.312416	19.0917	1586	1586	MS2	8/80	120914_TFujita_3_2u.raw
	High	KPAGPSVTELITK	P08284;P08286;P08287;P08288;P09987	6	5	CID		58.59	7.47126e-06	1	1	30	20	323			3.2829e+06	Light	Redundant	Not Used	0.605759	2	670.892	1340.78	-0.615919	19.5616	1608	1608	MS2	8/132	120914_TFujita_1_2u.raw
	High	ALAAGGYDVEK	P08284;P08286;P08287;P08288;P09987	6	5	CID		58.04	7.30219e-06	0.775862	1	30		761			777260	Light	Not Unique	Not Used	0.395391	2	547.279	1093.55	-0.72055	13.2966	1077	1077	MS2	9/84	120914_TFujita_2_2u.raw
	High	ALAAGGYDVEk	P08284;P08286;P08287;P08288;P09987	6	5	CID	K11(Label:13C(6))	55.86	1.336e-05	0.803571	1	30		2457			201188	Heavy	Redundant	Not Used	0.351996	2	550.29	1099.57	-0.483112	13.4192	1105	1105	MS2	9/84	120914_TFujita_5_2u.raw
	High	kGLSLAALk	P08284;P08286;P08287;P08288;P09987	6	5	CID	K1(Label:13C(6)), K9(Label:13C(6))	55.17	3.95315e-06	0.818182	1	24		313			835313	Heavy	Redundant	Not Used	0.634588	2	456.817	912.628	-0.347556	19.2807	1584	1584	MS2	8/80	120914_TFujita_1_2u.raw
	High	ALAAGGYDVEk	P08284;P08286;P08287;P08288;P09987	6	5	CID	K11(Label:13C(6))	54.52	1.81889e-05	1	1	30		761			307321	Heavy	Redundant	Not Used	0.395391	2	550.29	1099.57	-0.594129	13.2295	1071	1071	MS2	9/84	120914_TFujita_2_2u.raw
	High	ALAAGGYDVEk	P08284;P08286;P08287;P08288;P09987	6	5	CID	K11(Label:13C(6))	54.5	1.82729e-05	0.796296	1	30		1914			296908	Heavy	Redundant	Not Used	0.376117	2	550.29	1099.57	-0.483112	13.3584	1094	1094	MS2	9/84	120914_TFujita_4_2u.raw
	High	ALAAGGYDVEk	P08284;P08286;P08287;P08288;P09987	6	5	CID	K11(Label:13C(6))	52.19	3.17073e-05	0.769231	1	30		1324			469538	Heavy	Redundant	Not Used	0.508198	2	550.29	1099.57	-0.150064	13.3081	1081	1081	MS2	9/84	120914_TFujita_3_2u.raw
	High	ALAAGGYDVEk	P08284;P08286;P08287;P08288;P09987	6	5	CID	K11(Label:13C(6))	51.96	3.2795e-05	0.769231	1	30		178			449000	Heavy	Redundant	Not Used	0.471042	2	550.29	1099.57	-0.483112	13.2232	1061	1061	MS2	9/84	120914_TFujita_1_2u.raw
	High	GLSLAALK	P08284;P08286;P08287;P08288;P09987	6	5	CID		49.53	3.51003e-05	0.76	1	28		2647			217406	Light	Not Unique	Not Used	0.632518	2	386.75	772.493	0.108933	22.2604	1899	1899	MS2	7/56	120914_TFujita_5_2u.raw
	High	kALAAGGYDVEk	P08284;P08286;P08287;P08288;P09987	6	5	CID	K1(Label:13C(6)), K12(Label:13C(6))	47.32	0.000132528	1	1	31		1874			63181.5	Heavy	Not Unique	Not Used	0.403564	2	617.347	1233.69	-0.122966	11.4307	921	921	MS2	7/114	120914_TFujita_4_2u.raw
	High	GLSLAALK	P08284;P08286;P08287;P08288;P09987	6	5	CID		47.03	6.24181e-05	0.702128	1	28		1531			285802	Light	Not Unique	Not Used	0.591656	2	386.75	772.493	-0.207109	22.2219	1856	1856	MS2	6/56	120914_TFujita_3_2u.raw
	High	kPAGPSVTELITk	P08284;P08286;P08287;P08288;P09987	6	5	CID	K1(Label:13C(6)), K13(Label:13C(6))	42.51	0.000157093	1	1	27		900			234417	Heavy	Not Unique	Not Used	0.759546	3	451.611	1352.82	-0.488954	19.6498	1630	1630	MS2	9/132	120914_TFujita_2_2u.raw
	High	KPAGPSVTELITK	P08284;P08286;P08287;P08288;P09987	6	5	CID		41.52	0.00036644	1	1	30	16	900			308628	Light	Redundant	Not Used	0.759546	3	447.598	1340.78	-0.375576	19.6369	1629	1629	MS2	14/132	120914_TFujita_2_2u.raw
	High	KPAGPSVTELITK	P08284;P08286;P08287;P08288;P09987	6	5	CID		40.95	0.000421851	1	1	30	18	1467			484222	Light	Not Unique	Not Used	0.562317	3	447.598	1340.78	0.034124	19.5421	1625	1625	MS2	15/132	120914_TFujita_3_2u.raw
	High	kPAGPSVTELITk	P08284;P08286;P08287;P08288;P09987	6	5	CID	K1(Label:13C(6)), K13(Label:13C(6))	40.48	0.000241748	1	1	27		1465			1.91942e+06	Heavy	Redundant	Not Used	0.539145	2	676.912	1352.82	-0.86251	19.9228	1658	1658	MS2	8/132	120914_TFujita_3_2u.raw
	High	GLSLAALK	P08284;P08286;P08287;P08288;P09987	6	5	CID		37.71	0.000533716	0.631579	1	28		958			244179	Light	Not Unique	Not Used	0.728642	2	386.75	772.493	0.424976	22.1746	1848	1848	MS2	6/56	120914_TFujita_2_2u.raw
	High	GLSLAALK	P08284;P08286;P08287;P08288;P09987	6	5	CID		36.3	0.000738432	1	1	28		391			260284	Light	Not Unique	Not Used	0.698276	2	386.75	772.493	0.187944	22.3306	1846	1846	MS2	6/56	120914_TFujita_1_2u.raw
	High	KPAGPSVTELITK	P08284;P08286;P08287;P08288;P09987	6	5	CID		35.91	0.001372	1	1	30	16	2058			376204	Light	Not Unique	Not Used	0.687312	3	447.597	1340.78	-0.443859	19.7345	1659	1659	MS2	15/132	120914_TFujita_4_2u.raw
	High	sETAPAPAAEAAPAAAPAPAK	P08287	1	1	CID	N-Term(Acetyl)	34.66	0.00253065	1	1	32	17	2503			192365	Light	Unique	Used	0.516005	2	951.483	1901.96	-0.62051	15.4425	1288	1288	MS2	12/178	120914_TFujita_5_2u.raw
	High	sETAPAPAAEAAPAAAPAPAK	P08287	1	1	CID	N-Term(Acetyl)	34.18	0.00282639	1	1	32	17	1375			329296	Light	Unique	Used	0.531264	2	951.482	1901.96	-2.0325	15.3881	1262	1262	MS2	16/178	120914_TFujita_3_2u.raw
	High	GTLVQTk	P08284;P08286;P08287;P08288;P09987	6	5	CID	K7(Label:13C(6))	32.89	0.0023646	0.363636	1	29		2345			438821	Heavy	Not Unique	Not Used	0.714819	2	376.734	752.461	-0.132023	7.70798	579	579	MS2	4/60	120914_TFujita_5_2u.raw
	High	KPAGPSVTELITK	P08284;P08286;P08287;P08288;P09987	6	5	CID		32.26	0.00309032	1	1	30	19	2592			292873	Light	Not Unique	Not Used	0.602598	3	447.598	1340.78	-0.307292	19.7267	1671	1671	MS2	13/132	120914_TFujita_5_2u.raw
	High	GTLVQTk	P08284;P08286;P08287;P08288;P09987	6	5	CID	K7(Label:13C(6))	31.19	0.0034975	0.419355	1	29		1780			567152	Heavy	Not Unique	Not Used	0.638838	2	376.734	752.461	-0.213137	7.56261	571	571	MS2	5/60	120914_TFujita_4_2u.raw
	Medium	sETAPAPAAEAAPAAAPAPAk	P08287	1	1	CID	N-Term(Acetyl), K21(Label:13C(6))	29.26	0.0104941	1	1	32		229			200729	Heavy	Unique	Used	0.719622	2	954.494	1907.98	-0.0361383	15.4568	1255	1255	MS2	22/178	120914_TFujita_1_2u.raw
	Medium	GTLVQTk	P08284;P08286;P08287;P08288;P09987	6	5	CID	K7(Label:13C(6))	28.66	0.00626265	0.310345	1	29		647			516072	Heavy	Not Unique	Not Used	0.698033	2	376.734	752.461	-0.0509086	7.69817	579	579	MS2	5/60	120914_TFujita_2_2u.raw
	Medium	sETAPAPAAEAAPAAAPAPAK	P08287	1	1	CID	N-Term(Acetyl)	27.44	0.0133423	1	1	32	15	806			235285	Light	Unique	Used	0.583352	2	951.483	1901.96	-0.62051	15.3776	1260	1260	MS2	21/178	120914_TFujita_2_2u.raw
	Medium	GTLVQTk	P08284;P08286;P08287;P08288;P09987	6	5	CID	K7(Label:13C(6))	26.72	0.00978944	0.296296	1	29		53	1		591218	Heavy	Excluded by Method	Not Used		2	376.734	752.461	-0.132023	7.42931	551	551	MS2	5/60	120914_TFujita_1_2u.raw
	Medium	sETAPAPAAEAAPAAAPAPAK	P08287	1	1	CID	N-Term(Acetyl)	25.1	0.0222501	1	1	31	15	229			278936	Light	Redundant	Not Used	0.719622	2	951.483	1901.96	-1.13396	15.4192	1252	1252	MS2	20/178	120914_TFujita_1_2u.raw
	Medium	GTGASGSFr	P08284;P08286;P08287;P08288	5	4	CID	R9(Label:13C(6)15N(4))	24.69	0.0149435	0.44	1	29		639			382737	Heavy	Not Unique	Not Used	0.59768	2	425.208	849.408	-1.21942	7.18461	532	532	MS2	6/74	120914_TFujita_2_2u.raw
	Medium	GTGASGSFr	P08284;P08286;P08287;P08288	5	4	CID	R9(Label:13C(6)15N(4))	23.59	0.0170634	1	1	29		1783		1	91892.5	Heavy	Excluded by Method	Not Used		2	425.208	849.409	0.0739875	7.66381	581	581	MS2	6/74	120914_TFujita_4_2u.raw
	Medium	kPAGPSVTELITk	P08284;P08286;P08287;P08288;P09987	6	5	CID	K1(Label:13C(6)), K13(Label:13C(6))	22.43	0.0160014	1	1	27		327			261072	Heavy	Not Unique	Not Used	0.572622	3	451.611	1352.82	-0.488954	19.7813	1627	1627	MS2	14/132	120914_TFujita_1_2u.raw
	Low	aVSASKEr	P08284;P08286;P08287;P08288;P09987	6	5	CID	N-Term(Acetyl), R8(Label:13C(6)15N(4))	22.27	0.0400225	0.454545	1	31					139637		Inconsistently Labeled	Not Used		2	450.242	899.476	-6.35852	5.98777	421	421	MS2	4/68	120914_TFujita_2_2u.raw
	Medium	GTLVQTK	P08284;P08286;P08287;P08288;P09987	6	5	CID		22.18	0.0223976	1	1	29		647			739323	Light	Redundant	Not Used	0.698033	2	373.724	746.441	0.177103	7.6439	574	574	MS2	6/60	120914_TFujita_2_2u.raw
	Low	GTLVQTk	P08284;P08286;P08287;P08288;P09987	6	5	CID	K7(Label:13C(6))	22.16	0.0279742	0.363636	1	29		1207			683894	Heavy	Not Unique	Not Used	0.709608	2	376.734	752.461	0.273548	7.66172	582	582	MS2	3/60	120914_TFujita_3_2u.raw
	Low	GTLVQTK	P08284;P08286;P08287;P08288;P09987	6	5	CID		21.75	0.0247287	0.409091	1	29		1780			887786	Light	Redundant	Not Used	0.638838	2	373.724	746.441	-0.0682014	7.57407	572	572	MS2	4/60	120914_TFujita_4_2u.raw
	Low	GTGASGSFR	P08284;P08286;P08287;P08288	5	4	CID		18.85	0.0430045	1	1	28		639			646843	Light	Redundant	Not Used	0.59768	2	420.204	839.401	0.255146	7.74043	583	583	MS2	4/74	120914_TFujita_2_2u.raw
	Low	aVSASKEr	P08284;P08286;P08287;P08288;P09987	6	5	CID	N-Term(Acetyl), R8(Label:13C(6)15N(4))	18.03	0.106244	1	1	31					166293		Inconsistently Labeled	Not Used		2	450.242	899.476	-6.29067	5.68779	398	398	MS2	4/68	120914_TFujita_4_2u.raw
	Low	aVSASKEr	P08284;P08286;P08287;P08288;P09987	6	5	CID	N-Term(Acetyl), R8(Label:13C(6)15N(4))	17.67	0.112006	1	1	31					226743		Inconsistently Labeled	Not Used		2	450.242	899.477	-5.95138	6.18075	443	443	MS2	4/68	120914_TFujita_3_2u.raw
	Low	GTLVQTK	P08284;P08286;P08287;P08288;P09987	6	5	CID		17.6	0.0642986	0.444444	1	29		2345			642911	Light	Redundant	Not Used	0.714819	2	373.724	746.441	0.0135669	7.62136	571	571	MS2	5/60	120914_TFujita_5_2u.raw
	Low	GTLVQTK	P08284;P08286;P08287;P08288;P09987	6	5	CID		17.54	0.0651931	0.388889	1	29		1207			963763	Light	Redundant	Not Used	0.709608	2	373.724	746.441	-0.0682014	7.62588	579	579	MS2	4/60	120914_TFujita_3_2u.raw
	Low	GTLVQTK	P08284;P08286;P08287;P08288;P09987	6	5	CID		16.52	0.0824521	0.176471	1	29							No Quan Values	Not Used		2	373.724	746.441	0.0953351	7.41063	549	549	MS2	4/60	120914_TFujita_1_2u.raw
	Low	aVSASkEr	P08284;P08286;P08287;P08288;P09987	6	5	CID	N-Term(Acetyl), K6(Label:13C(6)), R8(Label:13C(6)15N(4))	15.23	0.173951	1	1	31					54035.6		No Quan Values	Not Used		2	453.253	905.498	-4.6172	5.24855	355	355	MS2	5/68	120914_TFujita_1_2u.raw
	Low	GTGASGSFr	P08284;P08286;P08287;P08288	5	4	CID	R9(Label:13C(6)15N(4))	14.87	0.141739	1	1	29		43			477656	Heavy	Not Unique	Not Used	0.699633	2	425.208	849.409	-0.429005	6.9917	509	509	MS2	5/74	120914_TFujita_1_2u.raw
	Low	aVSASKEr	P08284;P08286;P08287;P08288;P09987	6	5	CID	N-Term(Acetyl), R8(Label:13C(6)15N(4))	14.11	0.25812	0.142857	1	31					139637		Inconsistently Labeled	Not Used		2	450.242	899.476	-6.83352	5.80349	405	405	MS2	4/68	120914_TFujita_2_2u.raw
	Low	aVSASkEr	P08284;P08286;P08287;P08288;P09987	6	5	CID	N-Term(Acetyl), K6(Label:13C(6)), R8(Label:13C(6)15N(4))	13.74	0.226128	1	1	30		1184	1		88445.1	Heavy	Excluded by Method	Not Used		2	453.252	905.497	-5.69568	6.22223	447	447	MS2	4/68	120914_TFujita_3_2u.raw
	Low	aVSASKEr	P08284;P08286;P08287;P08288;P09987	6	5	CID	N-Term(Acetyl), R8(Label:13C(6)15N(4))	13.73	0.277486	1	1	31	20				164443		Inconsistently Labeled	Not Used		2	450.242	899.477	-6.01924	5.32636	362	362	MS2	4/68	120914_TFujita_1_2u.raw
	Low	sETAPAPAAEAAPAAAPAPAk	P08287	1	1	CID	N-Term(Acetyl), K21(Label:13C(6))	12.17	0.521793	1	1	32		806			94395.4	Heavy	Redundant	Not Used	0.583352	2	954.493	1907.98	-1.31572	15.3909	1261	1261	MS2	11/178	120914_TFujita_2_2u.raw
	Low	aVSASkEr	P08284;P08286;P08287;P08288;P09987	6	5	CID	N-Term(Acetyl), K6(Label:13C(6)), R8(Label:13C(6)15N(4))	11.87	0.347819	1	1	30		1184	1		88445.1	Heavy	Excluded by Method	Not Used		2	453.252	905.497	-5.56087	6.16228	441	441	MS2	3/68	120914_TFujita_3_2u.raw
P02263	37.98	71	5	129	13.9319	10.9019	1858.86	7.92403e+06	0.552888	17	3.66377	Histone H2A-IV OS=Gallus gallus PE=1 SV=2 - [H2A4_CHICK]
	High	VTIAQGGVLPNIQAVLLPK	P02263	3	1	CID		94.06	3.92645e-10	1	1	23		1142			1.32277e+06	Light	Unique	Used	0.553651	2	966.087	1931.17	-0.96911	36.5523	3055	3055	MS2	26/172	120914_TFujita_2_2u.raw
	High	VTIAQGGVLPNIQAVLLPK	P02263	3	1	CID		89.21	1.1995e-09	1	1	23		2285			3.13644e+06	Light	Unique	Used	0.539397	2	966.087	1931.17	-0.96911	36.788	3131	3131	MS2	22/172	120914_TFujita_4_2u.raw
	High	VTIAQGGVLPNIQAVLLPK	P02263	3	1	CID		86.45	2.37788e-09	1	1	23		2793			2.90781e+06	Light	Unique	Used	0.540936	2	966.088	1931.17	0.04226	36.6985	3125	3125	MS2	21/172	120914_TFujita_5_2u.raw
	High	VTIAQGGVLPNIQAVLLPK	P02263	3	1	CID		83.35	4.62381e-09	1	1	23		1710			2.5243e+06	Light	Unique	Used	0.540711	2	966.087	1931.17	-1.22195	36.5839	3081	3081	MS2	20/172	120914_TFujita_3_2u.raw
	High	VTIAQGGVLPNIQAVLLPK	P02263	3	1	CID		78.14	1.53462e-08	1	1	23		573			149603	Light	Unique	Used	0.487371	3	644.394	1931.17	-0.596809	36.9533	3073	3073	MS2	23/172	120914_TFujita_1_2u.raw
	High	VTIAQGGVLPNIQAVLLPK	P02263	3	1	CID		77.16	1.92309e-08	1	1	23		572			1.5633e+06	Light	Unique	Used	0.537503	2	966.087	1931.17	-1.34837	36.8318	3063	3063	MS2	24/172	120914_TFujita_1_2u.raw
	High	VTIAQGGVLPNIQAVLLPk	P02263	3	1	CID	K19(Label:13C(6))	72.67	2.97415e-08	1	1	20		572			840275	Heavy	Redundant	Not Used	0.537503	2	969.098	1937.19	-0.644522	36.998	3077	3077	MS2	16/172	120914_TFujita_1_2u.raw
	High	VTIAQGGVLPNIQAVLLPk	P02263	3	1	CID	K19(Label:13C(6))	70.65	4.73547e-08	1	1	20		2285			1.69178e+06	Heavy	Redundant	Not Used	0.539397	2	969.097	1937.19	-0.707536	36.8095	3133	3133	MS2	24/172	120914_TFujita_4_2u.raw
	High	VTIAQGGVLPNIQAVLLPk	P02263	3	1	CID	K19(Label:13C(6))	69.55	6.10046e-08	1	1	20		1710			1.36492e+06	Heavy	Redundant	Not Used	0.540711	2	969.098	1937.19	-0.644522	36.6266	3085	3085	MS2	13/172	120914_TFujita_3_2u.raw
	High	VTIAQGGVLPNIQAVLLPK	P02263	3	1	CID		64.16	3.83707e-07	1	1	23		2286			317011	Light	Unique	Used	0.556119	3	644.394	1931.17	-0.407177	36.8892	3139	3139	MS2	20/172	120914_TFujita_4_2u.raw
	High	AGLQFPVGr	P02272;P02263	5	2	CID	R9(Label:13C(6)15N(4))	61.4	4.52772e-06	0.508197	1	31		2092			6.85596e+06	Heavy	Not Unique	Not Used	0.559697	2	477.773	954.539	-0.716935	21.2377	1793	1793	MS2	7/76	120914_TFujita_4_2u.raw
	High	AGLQFPVGr	P02272;P02263	5	2	CID	R9(Label:13C(6)15N(4))	59.3	7.28436e-06	0.610169	1	31		363			4.55669e+06	Heavy	Not Unique	Not Used	0.572984	2	477.773	954.539	-0.525108	21.3163	1760	1760	MS2	7/76	120914_TFujita_1_2u.raw
	High	AGLQFPVGr	P02272;P02263	5	2	CID	R9(Label:13C(6)15N(4))	55.75	1.64965e-05	0.517857	1	31		2628			5.8385e+06	Heavy	Not Unique	Not Used	0.577403	2	477.773	954.539	-0.333282	21.2785	1811	1811	MS2	13/76	120914_TFujita_5_2u.raw
	High	VTIAQGGVLPNIQAVLLPk	P02263	3	1	CID	K19(Label:13C(6))	55.39	1.58987e-06	1	1	20		2286			173482	Heavy	Redundant	Not Used	0.556119	3	646.401	1937.19	-0.493928	36.9923	3147	3147	MS2	21/172	120914_TFujita_4_2u.raw
	High	AGLQFPVGR	P02272;P02263	5	2	CID		54.6	1.88972e-05	1	1	30		2092			1.22592e+07	Light	Redundant	Not Used	0.559697	2	472.769	944.53	-0.952038	21.2192	1791	1791	MS2	8/76	120914_TFujita_4_2u.raw
	High	VTIAQGGVLPNIQAVLLPK	P02263	3	1	CID		54.45	3.58922e-06	1	1	23		2794			403963	Light	Unique	Used	0.516238	3	644.394	1931.17	-1.07089	36.7924	3133	3133	MS2	18/172	120914_TFujita_5_2u.raw
	High	AGLQFPVGr	P02272;P02263	5	2	CID	R9(Label:13C(6)15N(4))	54.22	2.34634e-05	0.518519	1	31		936			5.18679e+06	Heavy	Not Unique	Not Used	0.571262	2	477.773	954.539	-0.333282	21.2332	1768	1768	MS2	13/76	120914_TFujita_2_2u.raw
	High	VTIAQGGVLPNIQAVLLPk	P02263	3	1	CID	K19(Label:13C(6))	54.17	2.10554e-06	1	1	20		1711			129187	Heavy	Unique	Used	0.569152	3	646.401	1937.19	-0.872013	36.8238	3099	3099	MS2	10/172	120914_TFujita_3_2u.raw
	High	VTIAQGGVLPNIQAVLLPk	P02263	3	1	CID	K19(Label:13C(6))	53.88	2.25093e-06	1	1	20		1143			83420	Heavy	Unique	Used	0.50064	3	646.401	1937.19	-0.966535	36.7822	3074	3074	MS2	10/172	120914_TFujita_2_2u.raw
	High	VTIAQGGVLPNIQAVLLPK	P02263	3	1	CID		53.66	4.30527e-06	1	1	23		1711			229261	Light	Redundant	Not Used	0.569152	3	644.394	1931.17	-0.217545	36.648	3087	3087	MS2	28/172	120914_TFujita_3_2u.raw
	High	VTIAQGGVLPNIQAVLLPk	P02263	3	1	CID	K19(Label:13C(6))	53.2	2.63247e-06	1	1	20		2793			1.57294e+06	Heavy	Redundant	Not Used	0.540936	2	969.097	1937.19	-1.65275	36.7334	3128	3128	MS2	13/172	120914_TFujita_5_2u.raw
	High	AGLQFPVGr	P02272;P02263	5	2	CID	R9(Label:13C(6)15N(4))	52.65	3.39531e-05	0.45283	1	31		1507			5.26883e+06	Heavy	Not Unique	Not Used	0.552751	2	477.773	954.539	-0.58905	21.2416	1772	1772	MS2	13/76	120914_TFujita_3_2u.raw
	High	AGLQFPVGR	P02272;P02263	5	2	CID		51.8	3.69988e-05	1	1	30		1507			9.55374e+06	Light	Redundant	Not Used	0.552751	2	472.769	944.531	-0.241222	21.1857	1767	1767	MS2	7/76	120914_TFujita_3_2u.raw
	High	AGLQFPVGR	P02272;P02263	5	2	CID		51.48	4.01836e-05	0.784314	1	30		2092			1.22592e+07	Light	Redundant	Not Used	0.559697	2	472.769	944.531	-0.4997	21.3052	1799	1799	MS2	7/76	120914_TFujita_4_2u.raw
	High	VTIAQGGVLPNIQAVLLPk	P02263	3	1	CID	K19(Label:13C(6))	51.4	3.9844e-06	1	1	20		573			72296.4	Heavy	Redundant	Not Used	0.487371	3	646.401	1937.19	-0.304885	37.0115	3078	3078	MS2	15/172	120914_TFujita_1_2u.raw
	High	AGLQFPVGR	P02272;P02263	5	2	CID		50.83	4.66711e-05	1	1	30		936			9.07952e+06	Light	Redundant	Not Used	0.571262	2	472.769	944.531	-0.370461	21.2214	1767	1767	MS2	11/76	120914_TFujita_2_2u.raw
	High	AGLQFPVGR	P02272;P02263	5	2	CID		50.57	4.95505e-05	1	1	30		363			7.95256e+06	Light	Redundant	Not Used	0.572984	2	472.769	944.531	-0.305842	21.293	1758	1758	MS2	11/76	120914_TFujita_1_2u.raw
	High	VTIAQGGVLPNIQAVLLPk	P02263	3	1	CID	K19(Label:13C(6))	50.27	5.16848e-06	1	1	20		1142			732354	Heavy	Redundant	Not Used	0.553651	2	969.097	1937.19	-1.40069	36.5749	3057	3057	MS2	14/172	120914_TFujita_2_2u.raw
	High	VTIAQGGVLPNIQAVLLPk	P02263	3	1	CID	K19(Label:13C(6))	49.87	5.66712e-06	1	1	20		572			840275	Heavy	Redundant	Not Used	0.537503	2	969.097	1937.19	-0.833565	36.8541	3065	3065	MS2	12/172	120914_TFujita_1_2u.raw
	High	VTIAQGGVLPNIQAVLLPk	P02263	3	1	CID	K19(Label:13C(6))	47.11	1.06995e-05	1	1	20		2794			204800	Heavy	Redundant	Not Used	0.516238	3	646.401	1937.19	-0.966535	36.8719	3140	3140	MS2	19/172	120914_TFujita_5_2u.raw
	High	KGNYAER	P02263	3	1	CID		43.7	0.000140771	1	1	28		2302			1.0703e+06	Light	Unique	Used	0.602126	2	419.214	837.421	-0.0705174	4.72199	306	306	MS2	6/60	120914_TFujita_5_2u.raw
	High	AGLQFPVGR	P02272;P02263	5	2	CID		40.86	0.000463499	1	1	30		2628			1.01117e+07	Light	Redundant	Not Used	0.577403	2	472.769	944.531	-0.305842	21.2225	1806	1806	MS2	7/76	120914_TFujita_5_2u.raw
	High	VTIAQGGVLPNIQAVLLPk	P02263	3	1	CID	K19(Label:13C(6))	38.23	6.76414e-05	1	1	19		1142			732354	Heavy	Redundant	Not Used	0.553651	2	969.095	1937.18	-3.66921	37.1779	3105	3105	MS2	13/172	120914_TFujita_2_2u.raw
	High	kGNYAEr	P02263	3	1	CID	K1(Label:13C(6)), R7(Label:13C(6)15N(4))	35.44	0.0014288	1	1	30	17	1157		1	450672	Heavy	Excluded by Method	Not Used		2	427.228	853.449	-0.374768	4.72194	309	309	MS2	6/60	120914_TFujita_3_2u.raw
	High	HLQLAIR	P02272;P02263	5	2	CID		34.78	0.00106451	1	1	28	15	2026	1		28323.4	Light	Excluded by Method	Not Used		2	425.766	850.525	-0.475132	18.0386	1510	1510	MS2	6/58	120914_TFujita_4_2u.raw
	High	NDEELNk	P02263	3	1	CID	K7(Label:13C(6))	33.96	0.00148663	1	1	29		1734			548236	Heavy	Unique	Used	0.643042	2	434.211	867.415	-0.275318	4.97159	332	332	MS2	6/64	120914_TFujita_4_2u.raw
	High	HLQLAIR	P02272;P02263	5	2	CID		33.54	0.00168184	1	1	29	16						No Quan Values	Not Used		2	425.766	850.526	-0.259846	17.8885	1481	1481	MS2	6/58	120914_TFujita_3_2u.raw
	High	VTIAQGGVLPNIQAVLLPK	P02263	3	1	CID		33.31	0.000466659	1	1	23		1143			170057	Light	Redundant	Not Used	0.50064	3	644.394	1931.17	-0.407177	36.5971	3059	3059	MS2	11/172	120914_TFujita_2_2u.raw
	High	HLQLAIR	P02272;P02263	5	2	CID		32.86	0.00196691	1	1	29	17						No Quan Values	Not Used		2	425.766	850.526	-0.259846	17.9726	1487	1487	MS2	6/58	120914_TFujita_2_2u.raw
	High	HLQLAIR	P02272;P02263	5	2	CID		32.51	0.00213198	1	1	29	18						No Quan Values	Not Used		2	425.767	850.526	0.0272005	19.784	1676	1676	MS2	6/58	120914_TFujita_5_2u.raw
	High	VTIAQGGVLPNIQAVLLPK	P02263	3	1	CID		32.39	0.000576766	1	1	23		573			149603	Light	Redundant	Not Used	0.487371	3	644.394	1931.17	-1.45015	36.8676	3066	3066	MS2	12/172	120914_TFujita_1_2u.raw
	High	HLQLAIR	P02272;P02263	5	2	CID		32.29	0.00224276	1	1	29							No Quan Values	Not Used		2	425.767	850.526	0.170724	19.3898	1629	1629	MS2	6/58	120914_TFujita_4_2u.raw
	High	HLQLAIr	P02272;P02263	5	2	CID	R7(Label:13C(6)15N(4))	31.79	0.00271509	1	1	29		2527			4.44576e+06	Heavy	Not Unique	Not Used	0.595815	2	430.771	860.534	-0.219892	16.7741	1407	1407	MS2	6/58	120914_TFujita_5_2u.raw
	High	HLQLAIR	P02272;P02263	5	2	CID		31.62	0.00261688	1	1	29	17	1995			8376468	Light	Not Unique	Not Used	0.552961	2	425.767	850.526	0.0272005	17.5379	1465	1465	MS2	6/58	120914_TFujita_4_2u.raw
	High	HLQLAIR	P02272;P02263	5	2	CID		31.38	0.00276556	1	1	29	16	259			5.86049e+06	Light	Not Unique	Not Used	0.54587	2	425.767	850.526	0.0989621	16.6588	1358	1358	MS2	6/58	120914_TFujita_1_2u.raw
	High	NDEELNK	P02263	3	1	CID		31.23	0.00207173	1	1	27		2310			625669	Light	Unique	Used	0.560994	2	431.201	861.395	-0.433583	5.051	338	338	MS2	6/64	120914_TFujita_5_2u.raw
	High	HLQLAIR	P02272;P02263	5	2	CID		31.12	0.00293619	1	1	29	17	833			6.43178e+06	Light	Not Unique	Not Used	0.556483	2	425.767	850.526	-0.0445612	16.575	1364	1364	MS2	6/58	120914_TFujita_2_2u.raw
	High	HLQLAIR	P02272;P02263	5	2	CID		31.12	0.00293619	1	1	29		1405			7.49326e+06	Light	Not Unique	Not Used	0.575757	2	425.767	850.526	0.170724	16.5918	1366	1366	MS2	6/58	120914_TFujita_3_2u.raw
	High	HLQLAIR	P02272;P02263	5	2	CID		30.47	0.00341023	1	1	29	15	2527			7.46165e+06	Light	Redundant	Not Used	0.595815	2	425.766	850.526	-0.116323	16.6757	1398	1398	MS2	6/58	120914_TFujita_5_2u.raw
	High	NDEELNk	P02263	3	1	CID	K7(Label:13C(6))	29.72	0.0035731	1	1	28	18	2310			350997	Heavy	Redundant	Not Used	0.560994	2	434.211	867.414	-0.767869	5.16658	348	348	MS2	6/64	120914_TFujita_5_2u.raw
	High	HLQLAIr	P02272;P02263	5	2	CID	R7(Label:13C(6)15N(4))	29.28	0.00483931	1	1	29		1405			4.3143e+06	Heavy	Redundant	Not Used	0.575757	2	430.771	860.534	-0.219892	16.6932	1375	1375	MS2	6/58	120914_TFujita_3_2u.raw
	High	NDEELNK	P02263	3	1	CID		29.17	0.00332914	1	1	27		604			619328	Light	Unique	Used	0.548684	2	431.201	861.395	-0.0793023	5.00002	334	334	MS2	6/64	120914_TFujita_2_2u.raw
	Medium	HLQLAIr	P02272;P02263	5	2	CID	R7(Label:13C(6)15N(4))	28.25	0.00598494	1	1	29		259			3.148e+06	Heavy	Redundant	Not Used	0.54587	2	430.77	860.534	-0.432674	16.7878	1369	1369	MS2	6/58	120914_TFujita_1_2u.raw
	High	NDEELNK	P02263	3	1	CID		28.05	0.00430857	1	1	27		1165			763786	Light	Unique	Used	0.553389	2	431.201	861.394	-0.50444	5.07249	343	343	MS2	6/64	120914_TFujita_3_2u.raw
	High	NDEELNK	P02263	3	1	CID		27.52	0.0048678	1	1	27		1734			891418	Light	Redundant	Not Used	0.643042	2	431.201	861.394	-0.50444	4.94738	330	330	MS2	6/64	120914_TFujita_4_2u.raw
	Medium	HLQLAIR	P02272;P02263	5	2	CID		27.48	0.00616338	1	1	28	17	1995			8376468	Light	Redundant	Not Used	0.552961	2	425.766	850.524	-2.12565	16.5687	1379	1379	MS2	6/58	120914_TFujita_4_2u.raw
	Medium	NDEELNk	P02263	3	1	CID	K7(Label:13C(6))	27.2	0.00638329	1	1	28		1165			401254	Heavy	Redundant	Not Used	0.553389	2	434.211	867.415	-0.416047	5.09573	345	345	MS2	6/64	120914_TFujita_3_2u.raw
	Medium	KGNYAER	P02263	3	1	CID		26.25	0.00782553	1	1	28		597			673539	Light	Unique	Used	0.571681	2	419.214	837.421	0.0023672	4.73567	308	308	MS2	6/60	120914_TFujita_2_2u.raw
	Medium	NDEELNK	P02263	3	1	CID		24.19	0.0104793	1	1	27		11			563790	Light	Unique	Used	0.552888	2	431.201	861.395	-0.150159	4.9545	329	329	MS2	6/64	120914_TFujita_1_2u.raw
	Medium	HLQLAIR	P02272;P02263	5	2	CID		23.6	0.0165876	1	1	29		2611	1		62740.6	Light	Excluded by Method	Not Used		2	425.767	850.527	0.960101	20.4796	1738	1738	MS2	4/58	120914_TFujita_5_2u.raw
	Medium	HLQLAIr	P02272;P02263	5	2	CID	R7(Label:13C(6)15N(4))	22.99	0.0200937	1	1	29	14	1995			4.59614e+06	Heavy	Redundant	Not Used	0.552961	2	430.77	860.534	-0.574528	16.6548	1387	1387	MS2	6/58	120914_TFujita_4_2u.raw
	Medium	HLQLAIR	P02272;P02263	5	2	CID		22.41	0.0218164	1	1	29	14						No Quan Values	Not Used		2	425.766	850.526	-0.116323	19.829	1645	1645	MS2	5/58	120914_TFujita_2_2u.raw
	Low	HLQLAIr	P02272;P02263	5	2	CID	R7(Label:13C(6)15N(4))	21.88	0.0259454	1	1	29		833			3.57918e+06	Heavy	Redundant	Not Used	0.556483	2	430.771	860.534	-0.361746	16.6664	1372	1372	MS2	6/58	120914_TFujita_2_2u.raw
	Low	HLQLAIR	P02272;P02263	5	2	CID		20.26	0.0301405	1	1	28							No Quan Values	Not Used		2	425.766	850.525	-0.546893	21.1156	1743	1743	MS2	6/58	120914_TFujita_1_2u.raw
	Low	HLQLAIr	P02272;P02263	5	2	CID	R7(Label:13C(6)15N(4))	19.88	0.0411207	1	1	29		1995			4.59614e+06	Heavy	Redundant	Not Used	0.552961	2	430.77	860.533	-0.716382	17.4604	1458	1458	MS2	6/58	120914_TFujita_4_2u.raw
	Low	HLQLAIR	P02272;P02263	5	2	CID		19.24	0.0452672	1	1	29	14						No Quan Values	Not Used		2	425.766	850.526	-0.116323	18.4512	1514	1514	MS2	9/58	120914_TFujita_1_2u.raw
	Low	HLQLAIR	P02272;P02263	5	2	CID		19.24	0.0452672	1	1	29	16						No Quan Values	Not Used		2	425.767	850.526	0.0272005	19.4267	1611	1611	MS2	4/58	120914_TFujita_2_2u.raw
	Low	HLQLAIR	P02272;P02263	5	2	CID		18.11	0.0587197	1	1	29	18						No Quan Values	Not Used		2	425.767	850.526	0.242485	19.6484	1615	1615	MS2	6/58	120914_TFujita_1_2u.raw
	Low	NDEELNk	P02263	3	1	CID	K7(Label:13C(6))	15.84	0.0873061	1	1	28		2328		1	61051.6	Heavy	Excluded by Method	Not Used		2	434.211	867.414	-0.62714	6.23287	444	444	MS2	8/64	120914_TFujita_5_2u.raw
	Low	NDEELNk	P02263	3	1	CID	K7(Label:13C(6))	13.81	0.13933	1	1	28	18	11			311713	Heavy	Redundant	Not Used	0.552888	2	434.211	867.415	-0.345682	4.9903	332	332	MS2	5/64	120914_TFujita_1_2u.raw
	Low	NDEELNk	P02263	3	1	CID	K7(Label:13C(6))	11.45	0.239908	1	1	28	15	604			339815	Heavy	Redundant	Not Used	0.548684	2	434.211	867.415	-0.556775	5.17157	349	349	MS2	4/64	120914_TFujita_2_2u.raw
P08636	22.96	9	4	135	15.5284	9.84717	185.151	104718	0.548958	4	36.7535	40S ribosomal protein S17 OS=Gallus gallus GN=RPS17 PE=2 SV=3 - [RS17_CHICK]
	High	VcEEIAIIPSK	P08636	1	1	CID	C2(Carbamidomethyl)	54.35	3.25045e-05	0.759259	1	32		2099			159016	Light	Unique	Used	0.40961	2	629.839	1258.67	-0.504878	21.511	1818	1818	MS2	6/94	120914_TFujita_4_2u.raw
	High	VcEEIAIIPSK	P08636	1	1	CID	C2(Carbamidomethyl)	54.24	3.33383e-05	0.703704	1	32		2634			132419	Light	Unique	Used	0.455166	2	629.839	1258.67	-0.504878	21.5646	1836	1836	MS2	15/94	120914_TFujita_5_2u.raw
	High	VcEEIAIIPSK	P08636	1	1	CID	C2(Carbamidomethyl)	50.42	8.12499e-05	0.68	1	32		2634			132419	Light	Redundant	Not Used	0.455166	2	629.838	1258.67	-2.7355	21.4837	1829	1829	MS2	8/94	120914_TFujita_5_2u.raw
	High	IAGYVTHLMK	P08636	1	1	CID		38.94	0.000944565	1	1	32	19	2040			78852	Light	Unique	Used	0.986566	2	566.812	1132.62	-0.679833	18.874	1584	1584	MS2	10/72	120914_TFujita_4_2u.raw
	High	IAGYVTHLMK	P08636	1	1	CID		37.41	0.00144333	1	1	32	18	2579			83972.2	Light	Unique	Used	0.662078	2	566.811	1132.62	-2.83538	19.0097	1607	1607	MS2	8/72	120914_TFujita_5_2u.raw
	High	LGNDFHTNK	P08636	1	1	CID		35.94	0.000967795	1	1	29		2359		1	71164.1	Light	Excluded by Method	Not Used		2	523.256	1045.5	-1.30364	8.22659	626	626	MS2	7/82	120914_TFujita_5_2u.raw
	High	VcEEIAIIPSK	P08636	1	1	CID	C2(Carbamidomethyl)	32.05	0.00552005	0.625	1	32		375	1		111985	Light	Excluded by Method	Not Used		2	629.839	1258.67	-0.892812	21.6527	1789	1789	MS2	14/94	120914_TFujita_1_2u.raw
	Low	IAGYVTHLMK	P08636	1	1	CID		23.12	0.0360771	1	1	32	18	883		1	66358.5	Light	Excluded by Method	Not Used		2	566.812	1132.62	-0.78761	18.9185	1568	1568	MS2	7/72	120914_TFujita_2_2u.raw
	Low	LGNDFHTNKR	P08636	1	1	CID		20.26	0.0602809	1	1	31	18	2344		1	44415.4	Light	Excluded by Method	Not Used		2	601.307	1201.61	-0.0548989	7.59056	568	568	MS2	10/92	120914_TFujita_5_2u.raw
O57535	6.54	7	1	153	17.2768	7.89893	114.676	104514	0.54409	5	6.4143	Nucleoside diphosphate kinase OS=Gallus gallus PE=2 SV=1 - [NDK_CHICK]
	High	FVHASEDLLK	O57535	1	1	CID		41.76	0.000476767	1	1	31		2543			104514	Light	Unique	Used	0.577853	2	579.811	1158.61	-0.629785	17.6133	1483	1483	MS2	7/76	120914_TFujita_5_2u.raw
	High	FVHASEDLLk	O57535	1	1	CID	K10(Label:13C(6))	35.43	0.00187604	1	1	31	15	2543			60393.6	Heavy	Redundant	Not Used	0.577853	2	582.821	1164.64	-0.0916379	17.6994	1490	1490	MS2	8/76	120914_TFujita_5_2u.raw
	High	FVHASEDLLK	O57535	1	1	CID		32.83	0.00377866	1	1	31	16	1422			82540.8	Light	Unique	Used	1.12483	2	579.811	1158.61	-1.3673	17.4775	1444	1444	MS2	11/76	120914_TFujita_3_2u.raw
	High	FVHASEDLLK	O57535	1	1	CID		31.27	0.00526246	1	1	31	16	2014			97229.6	Light	Unique	Used	0.526886	2	579.811	1158.62	-0.313708	17.6333	1473	1473	MS2	7/76	120914_TFujita_4_2u.raw
	Medium	FVHASEDLLK	O57535	1	1	CID		26.15	0.0169863	1	1	31	14	282			77573.9	Light	Unique	Used	0.521075	2	579.81	1158.61	-1.57802	17.67	1445	1445	MS2	12/76	120914_TFujita_1_2u.raw
	Low	FVHASEDLLK	O57535	1	1	CID		24.23	0.0269964	1	1	31	16	852			89275.4	Light	Unique	Used	0.54409	2	579.811	1158.61	-0.735144	17.4867	1444	1444	MS2	12/76	120914_TFujita_2_2u.raw
	Low	FVHASEDLLk	O57535	1	1	CID	K10(Label:13C(6))	19.48	0.0760858	1	1	31	14	2014			51228.9	Heavy	Redundant	Not Used	0.526886	2	582.821	1164.64	-0.406081	17.6456	1474	1474	MS2	11/76	120914_TFujita_4_2u.raw
P00337	5.11	2	2	333	36.295	7.43018	24.3725	29246.3	0.525172	1		L-lactate dehydrogenase B chain OS=Gallus gallus GN=LDHB PE=1 SV=3 - [LDHB_CHICK]
	Medium	IVVVTAGVR	P00337	1	1	CID		21.85	0.0205736	1	1	28					35449.8		No Quan Values	Not Used		2	457.295	913.582	-0.987816	16.7687	1367	1367	MS2	9/64	120914_TFujita_1_2u.raw
	Low	FIIPQIVK	P00337	1	1	CID		20.41	0.0272974	0.4	1	28		2748			23042.9	Light	Unique	Used	0.525172	2	479.31	957.614	0.505172	29.2195	2518	2518	MS2	3/64	120914_TFujita_5_2u.raw
Q5ZHQ1	12.77	1	1	94	10.7043	5.50342	30.59	279691	0.522368	1		Small ubiquitin-related modifier 3 OS=Gallus gallus GN=SUMO3 PE=3 SV=1 - [SUMO3_CHICK]
	Medium	VAGQDGSVVQFK	Q5ZHQ1	2	1	CID		30.59	0.00672188	1	1	32	21	239			279691	Light	Unique	Used	0.522368	2	617.824	1234.64	-0.942953	15.7366	1279	1279	MS2	9/108	120914_TFujita_1_2u.raw
Q5ZJC8	1.98	2	1	405	45.6043	8.70459	21.91	137441	0.514968	1		mTERF domain-containing protein 1, mitochondrial OS=Gallus gallus GN=MTERFD1 PE=2 SV=1 - [MTER1_CHICK]
	Low	NELGLSVk	Q5ZJC8	1	1	CID	K8(Label:13C(6))	21.91	0.0235122	1	1	28					113719		No Quan Values	Not Used		2	433.258	865.508	-0.492266	13.0806	1076	1076	MS2	7/78	120914_TFujita_5_2u.raw
	Low	NELGLSVk	Q5ZJC8	1	1	CID	K8(Label:13C(6))	15.05	0.121917	1	1	29	17	1913			137441	Heavy	Unique	Used	0.514968	2	433.258	865.508	-0.280708	13.162	1077	1077	MS2	5/78	120914_TFujita_4_2u.raw
P51417	36.97	25	7	165	19.2935	11.7661	342.79	545630	0.511367	12	18.2233	60S ribosomal protein L15 (Fragment) OS=Gallus gallus GN=RPL15 PE=3 SV=1 - [RL15_CHICK]
	High	VLNSYWVGEDSTYK	P51417	1	1	CID		70.75	3.32351e-07	1	1	29		2664			101907	Light	Unique	Used	0.3336	2	830.895	1660.78	-1.57086	23.6109	2020	2020	MS2	10/142	120914_TFujita_5_2u.raw
	High	SLQSVAEER	P51417	1	1	CID		47.28	9.25988e-05	1	1	30		2417			281179	Light	Unique	Used	0.543483	2	509.762	1018.52	0.113686	11.4386	925	925	MS2	7/90	120914_TFujita_5_2u.raw
	High	FFEVILIDPFHK	P51417	1	1	CID		43.96	0.000273218	1	1	31		2799			39668.3	Light	Unique	Used	0.323238	2	752.913	1504.82	-0.688485	37.6588	3197	3197	MS2	8/98	120914_TFujita_5_2u.raw
	High	SLQSVAEER	P51417	1	1	CID		43.22	0.000216776	1	1	29		1288			361985	Light	Unique	Used	0.506598	2	509.761	1018.52	-0.845124	11.4353	918	918	MS2	7/90	120914_TFujita_3_2u.raw
	High	NTLQLHR	P51417	1	1	CID		43.13	0.000260228	1	1	30	20	1829			313506	Light	Unique	Used	0.376573	2	441.251	881.495	-0.318385	9.48043	745	745	MS2	6/60	120914_TFujita_4_2u.raw
	High	NTLQLHR	P51417	1	1	CID		42.87	0.000276283	1	1	30		686			253169	Light	Unique	Used	0.428954	2	441.251	881.495	-0.179904	9.57757	748	748	MS2	6/60	120914_TFujita_2_2u.raw
	High	NTLQLHR	P51417	1	1	CID		42.16	0.000322312	1	1	30		1249			369795	Light	Unique	Used	0.36638	2	441.251	881.495	-0.110663	9.46976	744	744	MS2	6/60	120914_TFujita_3_2u.raw
	High	SLQSVAEER	P51417	1	1	CID		41.67	0.00030975	1	1	29		727		1	254445	Light	Excluded by Method	Not Used		2	509.762	1018.52	-0.665347	11.4722	917	917	MS2	7/90	120914_TFujita_2_2u.raw
	High	NTLQLHR	P51417	1	1	CID		38.81	0.000703645	0.74359	1	30		2384			263662	Light	Unique	Used	0.51618	2	441.251	881.495	-0.595347	9.55878	749	749	MS2	6/60	120914_TFujita_5_2u.raw
	High	FHHTIGGSR	P51417	1	1	CID		33.66	0.00200195	1	1	30		2330			217140	Light	Unique	Used	0.563231	2	506.259	1011.51	-0.696253	6.68437	484	484	MS2	11/72	120914_TFujita_5_2u.raw
	High	SLQSVAEEr	P51417	1	1	CID	R9(Label:13C(6)15N(4))	31.85	0.00303706	0.6875	1	30		2417			146423	Heavy	Redundant	Not Used	0.543483	2	514.766	1028.52	-0.449945	11.4628	927	927	MS2	6/90	120914_TFujita_5_2u.raw
	Medium	FHHTIGGSR	P51417	1	1	CID		29.2	0.00571076	1	1	30	15	1762			243867	Light	Unique	Used	0.554375	2	506.259	1011.51	-0.997956	6.3429	457	457	MS2	9/72	120914_TFujita_4_2u.raw
	Medium	FHHTIGGSR	P51417	1	1	CID		27.68	0.00810389	1	1	30	17	631			128928	Light	Unique	Used	0.592475	2	506.259	1011.51	-0.937615	6.56438	476	476	MS2	6/72	120914_TFujita_2_2u.raw
	Medium	FHHTIGGSR	P51417	1	1	CID		26.76	0.0104377	1	1	30		2330			217140	Light	Redundant	Not Used	0.563231	2	506.26	1011.51	-0.0325067	6.60275	476	476	MS2	11/72	120914_TFujita_5_2u.raw
	Medium	SLQSVAEEr	P51417	1	1	CID	R9(Label:13C(6)15N(4))	26.34	0.0109169	0.153846	1	30		1288			183380	Heavy	Redundant	Not Used	0.506598	2	514.765	1028.52	-1.28074	11.472	921	921	MS2	6/90	120914_TFujita_3_2u.raw
	Medium	SLQSVAEEr	P51417	1	1	CID	R9(Label:13C(6)15N(4))	24.84	0.0154205		2	30					264449		No Quan Values	Not Used		2	514.766	1028.52	-0.806	11.566	933	933	MS2	6/90	120914_TFujita_4_2u.raw
	Medium	FHHTIGGSr	P51417	1	1	CID	R9(Label:13C(6)15N(4))	24.8	0.0172188	1	1	30		2330			122300	Heavy	Redundant	Not Used	0.563231	2	511.263	1021.52	-0.718069	6.63318	479	479	MS2	7/72	120914_TFujita_5_2u.raw
	Medium	FHHTIGGSr	P51417	1	1	CID	R9(Label:13C(6)15N(4))	23.86	0.0213798	1	1	30	18	1762			135194	Heavy	Redundant	Not Used	0.554375	2	511.263	1021.52	-0.538821	6.36163	459	459	MS2	6/72	120914_TFujita_4_2u.raw
	Low	FHHTIGGSR	P51417	1	1	CID		23	0.0238064	1	1	30							No Quan Values	Not Used		2	506.259	1011.51	-0.756594	6.69691	491	491	MS2	5/72	120914_TFujita_3_2u.raw
	Low	SLQSVAEEr	P51417	1	1	CID	R9(Label:13C(6)15N(4))	22.69	0.0250295		2	30					89270		No Quan Values	Not Used		2	514.766	1028.52	-0.56863	11.5555	924	924	MS2	6/90	120914_TFujita_2_2u.raw
	Low	SLQSVAEEr	P51417	1	1	CID	R9(Label:13C(6)15N(4))	22.26	0.0270403	0.0909091	1	29		138		1	66398.7	Heavy	Excluded by Method	Not Used		2	514.766	1028.52	-0.687315	11.3408	897	897	MS2	5/90	120914_TFujita_1_2u.raw
	Low	FHHTIGGSr	P51417	1	1	CID	R9(Label:13C(6)15N(4))	16.06	0.130065	1	1	30	15	32			62698.1	Heavy	Unique	Used	0.517547	2	511.263	1021.52	-1.19606	5.93322	414	414	MS2	9/72	120914_TFujita_1_2u.raw
	Low	FHHTIGGSr	P51417	1	1	CID	R9(Label:13C(6)15N(4))	13.52	0.231208	1	1	30	16	631			79626.5	Heavy	Redundant	Not Used	0.592475	2	511.263	1021.52	-0.957067	6.53047	473	473	MS2	3/72	120914_TFujita_2_2u.raw
	Low	emrGLTSAGR	P51417	1	1	CID	N-Term(Acetyl), M2(Oxidation), R3(Label:13C(6)15N(4))	12.12	0.300743	1	1	30	16				57273.4		Inconsistently Labeled	Not Used		2	573.289	1145.57	8.79743	16.501	1373	1373	MS2	6/98	120914_TFujita_4_2u.raw
	Low	gLTSAGr	P51417	1	1	CID	N-Term(Acetyl), R7(Label:13C(6)15N(4))	11.14	0.334572		9	29		1729			905110	Heavy	Redundant	Not Used	0.587944	2	357.194	713.381	-0.250931	4.76989	311	311	MS2	4/50	120914_TFujita_4_2u.raw
P18359	31.52	10	4	165	18.5205	7.59131	257.413	120895	0.506039	6	10.1604	Destrin OS=Gallus gallus GN=DSTN PE=1 SV=3 - [DEST_CHICK]
	High	EILVGDVGVTVTDPFK	P18359	1	1	CID		83.56	3.98702e-08	1	1	32	19	2253			67433.4	Light	Unique	Used	0.526398	2	844.957	1688.91	-2.34323	32.6969	2804	2804	MS2	10/144	120914_TFujita_4_2u.raw
	High	YALYDASFETk	P18359	1	1	CID	K11(Label:13C(6))	50.11	3.60746e-05	1	1	29		2646			93827.1	Heavy	Unique	Used	0.495208	2	657.32	1313.63	-1.41265	22.2409	1897	1897	MS2	6/90	120914_TFujita_5_2u.raw
	High	YALYDASFETK	P18359	1	1	CID		49.99	2.80645e-05	1	1	27		2646			189470	Light	Redundant	Not Used	0.495208	2	654.311	1307.61	-0.868673	22.217	1895	1895	MS2	16/90	120914_TFujita_5_2u.raw
	High	LGGSLVVAFEGSPV	P18359	1	1	CID		47.99	0.000125495	1	1	32					11728.1		Indistinguishable Channels	Not Used		2	666.363	1331.72	-1.27777	33.7331	2896	2896	MS2	8/122	120914_TFujita_5_2u.raw
	High	AVIFcLSPDKK	P18359	1	1	CID	C5(Carbamidomethyl)	40.01	0.000748275	1	1	32	19	2639			96834.6	Light	Unique	Used	0.517107	2	639.349	1277.69	-0.746285	21.835	1860	1860	MS2	8/86	120914_TFujita_5_2u.raw
	High	YALYDASFETk	P18359	1	1	CID	K11(Label:13C(6))	38.45	0.000535835	1	1	29		2118			71397.1	Heavy	Unique	Used	0.43008	2	657.321	1313.64	0.0741575	22.275	1885	1885	MS2	5/90	120914_TFujita_4_2u.raw
	High	YALYDASFETK	P18359	1	1	CID		33.49	0.0012536	1	1	27	16	960			198417	Light	Unique	Used	0.557733	2	654.311	1307.61	-0.962026	22.2426	1854	1854	MS2	9/90	120914_TFujita_2_2u.raw
	High	YALYDASFETK	P18359	1	1	CID		30.45	0.0025244	1	1	27	16				98529.5		No Quan Values	Not Used		2	654.311	1307.62	-0.215198	22.2857	1842	1842	MS2	11/90	120914_TFujita_1_2u.raw
	High	YALYDASFETK	P18359	1	1	CID		29.49	0.00314889	1	1	27		1532			165813	Light	Unique	Used	0.394942	2	654.311	1307.62	-0.215198	22.3102	1864	1864	MS2	15/90	120914_TFujita_3_2u.raw
	Low	YALYDASFETk	P18359	1	1	CID	K11(Label:13C(6))	11.49	0.255448	1	1	28					14485.1		No Quan Values	Not Used		2	657.321	1313.63	-1.2268	22.5647	1866	1866	MS2	4/90	120914_TFujita_1_2u.raw
P47836	57.41	76	16	263	29.5761	10.1548	1146.02	345098	0.495213	40	16.8052	40S ribosomal protein S4 OS=Gallus gallus GN=RPS4 PE=2 SV=2 - [RS4_CHICK]
	High	TDITYPAGFMDVISIEK	P47836	1	1	CID		84.15	2.84598e-08	1	1	32	20						No Quan Values	Not Used		2	950.474	1899.94	-0.56021	35.2171	3009	3009	MS2	22/158	120914_TFujita_5_2u.raw
	High	FDTGNLcMVTGGANLGR	P47836	1	1	CID	C7(Carbamidomethyl)	80.47	3.09613e-08	1	1	28		2170			88197.2	Light	Unique	Used	0.676365	2	891.916	1782.82	-0.915817	25.3801	2165	2165	MS2	12/168	120914_TFujita_4_2u.raw
	High	TDITYPAGFMDVISIEK	P47836	1	1	CID		70.66	6.1849e-07	1	1	31							No Quan Values	Not Used		2	950.473	1899.94	-1.5882	35.1953	3007	3007	MS2	13/158	120914_TFujita_5_2u.raw
	High	VNDTIQIDLETGK	P47836	1	1	CID		70.15	7.29368e-07	1	1	32		957			224032	Light	Unique	Used	0.600677	2	723.378	1445.75	0.630681	22.1503	1846	1846	MS2	10/134	120914_TFujita_2_2u.raw
	High	TDITYPAGFMDVISIEk	P47836	1	1	CID	K17(Label:13C(6))	69.97	8.25684e-07	1	1	32	19	2787	1		38116.9	Heavy	Excluded by Method	Not Used		2	953.484	1905.96	0.152684	35.2835	3015	3015	MS2	21/158	120914_TFujita_5_2u.raw
	High	VNDTIQIDLETGK	P47836	1	1	CID		65.55	2.14531e-06	1	1	32		386			321134	Light	Unique	Used	0.502199	2	723.377	1445.75	-0.720263	22.1681	1832	1832	MS2	9/134	120914_TFujita_1_2u.raw
	High	VNDTIQIDLETGK	P47836	1	1	CID		65.34	2.2516e-06	1	1	32		2114			206255	Light	Unique	Used	0.412927	2	723.377	1445.75	-0.889131	22.1306	1872	1872	MS2	9/134	120914_TFujita_4_2u.raw
	High	TDITYPAGFMDVISIEK	P47836	1	1	CID		64.97	2.29262e-06	1	1	31	18	2276			128894	Light	Unique	Used	0.464808	2	950.473	1899.94	-1.65245	35.1746	3007	3007	MS2	14/158	120914_TFujita_4_2u.raw
	High	TDITYPAGFMDVISIEK	P47836	1	1	CID		64.02	2.87302e-06	1	1	31		1699			114964	Light	Unique	Used	0.502793	2	950.473	1899.94	-0.817208	35.1127	2962	2962	MS2	22/158	120914_TFujita_3_2u.raw
	High	LSNIFVIGk	P47836	1	1	CID	K9(Label:13C(6))	63.54	1.41628e-06	1	1	28		2185			118368	Heavy	Unique	Used	0.550117	2	498.813	996.619	0.158107	26.3741	2253	2253	MS2	7/76	120914_TFujita_4_2u.raw
	High	VNDTIQIDLETGK	P47836	1	1	CID		62.7	4.13514e-06	1	1	32		1530		1	90951.6	Light	Excluded by Method	Not Used		2	723.376	1445.75	-1.81791	22.1535	1850	1850	MS2	10/134	120914_TFujita_3_2u.raw
	High	LSNIFVIGk	P47836	1	1	CID	K9(Label:13C(6))	59.98	3.06408e-06	1	1	28		1033			148874	Heavy	Unique	Used	0.727705	2	498.813	996.618	-0.454316	26.3009	2200	2200	MS2	7/76	120914_TFujita_2_2u.raw
	High	VNDTIQIDLETGK	P47836	1	1	CID		54.61	2.66373e-05	1	1	32		2649			158186	Light	Unique	Used	0.426388	2	723.377	1445.75	-1.14243	22.3295	1905	1905	MS2	7/134	120914_TFujita_5_2u.raw
	High	EcLPLIIFLR	P47836	1	1	CID	C2(Carbamidomethyl)	44.43	0.000225362	1	1	31	15	1154			129444	Light	Unique	Used	0.509952	2	637.37	1273.73	-0.242801	39.8267	3286	3286	MS2	8/72	120914_TFujita_2_2u.raw
	High	EcLPLIIFLr	P47836	1	1	CID	C2(Carbamidomethyl), R10(Label:13C(6)15N(4))	43.36	0.000253725	1	1	30	19	2296			77240.7	Heavy	Unique	Used	0.434441	2	642.374	1283.74	-0.691599	40.0625	3365	3365	MS2	8/72	120914_TFujita_4_2u.raw
	High	EcLPLIIFLR	P47836	1	1	CID	C2(Carbamidomethyl)	39.85	0.000600382	1	1	31	17	2804			157712	Light	Unique	Used	0.440617	2	637.371	1273.74	1.00307	39.9718	3354	3354	MS2	6/72	120914_TFujita_5_2u.raw
	High	IGVITNR	P47836	1	1	CID		39.83	0.000681148	0.65	1	31		2419			261016	Light	Unique	Used	0.54194	2	386.738	772.468	0.363473	11.5593	936	936	MS2	6/50	120914_TFujita_5_2u.raw
	High	EcLPLIIFLR	P47836	1	1	CID	C2(Carbamidomethyl)	39.66	0.000692118	1	1	31	15	2296			177793	Light	Redundant	Not Used	0.434441	2	637.37	1273.73	-0.817821	40.0192	3361	3361	MS2	7/72	120914_TFujita_4_2u.raw
	High	GIPHLVTHDAR	P47836	1	1	CID		39.36	0.000886465	1	1	32	16	2452			261885	Light	Unique	Used	0.54357	2	608.333	1215.66	-0.688051	13.0684	1075	1075	MS2	8/84	120914_TFujita_5_2u.raw
	High	VNDTIQIDLETGK	P47836	1	1	CID		39.18	0.000942095	1	1	32	18	386			321134	Light	Redundant	Not Used	0.502199	2	723.378	1445.75	-0.129225	22.4456	1856	1856	MS2	10/134	120914_TFujita_1_2u.raw
	High	TDITYPAGFMDVISIEK	P47836	1	1	CID		37.78	0.00125044	1	1	32	20	560			116681	Light	Unique	Used	0.413797	2	950.475	1899.94	0.467783	35.4031	2947	2947	MS2	11/158	120914_TFujita_1_2u.raw
	High	GIPHLVTHDAR	P47836	1	1	CID		37.59	0.00134119	1	1	32	21	170			391400	Light	Unique	Used	0.370733	2	608.333	1215.66	-0.788467	12.9327	1037	1037	MS2	8/84	120914_TFujita_1_2u.raw
	High	EcLPLIIFLr	P47836	1	1	CID	C2(Carbamidomethyl), R10(Label:13C(6)15N(4))	37	0.00111735	1	1	30	20	1723			72589.8	Heavy	Unique	Used	0.500405	2	642.374	1283.74	-0.40633	39.8443	3316	3316	MS2	8/72	120914_TFujita_3_2u.raw
	High	IGVITNR	P47836	1	1	CID		36.92	0.00147346	0.594595	1	31		1873			316958	Light	Unique	Used	0.567836	2	386.737	772.468	-0.0315927	11.4193	920	920	MS2	6/50	120914_TFujita_4_2u.raw
	High	EcLPLIIFLR	P47836	1	1	CID	C2(Carbamidomethyl)	36.18	0.00154234	1	1	31	15	1723			146298	Light	Redundant	Not Used	0.500405	2	637.37	1273.73	-0.913658	39.8319	3315	3315	MS2	7/72	120914_TFujita_3_2u.raw
	High	EcLPLIIFLr	P47836	1	1	CID	C2(Carbamidomethyl), R10(Label:13C(6)15N(4))	35.6	0.00163877	1	1	31		2804			68684.1	Heavy	Redundant	Not Used	0.440617	2	642.374	1283.74	-1.6425	40.0097	3357	3357	MS2	4/72	120914_TFujita_5_2u.raw
	High	EcLPLIIFLr	P47836	1	1	CID	C2(Carbamidomethyl), R10(Label:13C(6)15N(4))	35.47	0.00157505	0.685714	1	30		589			61074	Heavy	Unique	Used	0.487432	2	642.374	1283.74	-0.976868	40.1654	3299	3299	MS2	8/72	120914_TFujita_1_2u.raw
	High	YALTGDEVKK	P47836	1	1	CID		35.37	0.0019457	1	1	31		2410		1	99910.8	Light	Excluded by Method	Not Used		2	562.303	1123.6	-0.759132	11.0909	893	893	MS2	12/80	120914_TFujita_5_2u.raw
	High	EcLPLIIFLR	P47836	1	1	CID	C2(Carbamidomethyl)	34.56	0.00225715	1	1	31		589			125297	Light	Redundant	Not Used	0.487432	2	637.37	1273.73	-0.530311	40.2044	3302	3302	MS2	7/72	120914_TFujita_1_2u.raw
	High	EcLPLIIFLr	P47836	1	1	CID	C2(Carbamidomethyl), R10(Label:13C(6)15N(4))	33.23	0.00261434	1	1	30		1154			66010.5	Heavy	Redundant	Not Used	0.509952	2	642.374	1283.74	-0.691599	39.8051	3284	3284	MS2	7/72	120914_TFujita_2_2u.raw
	High	GIPHLVTHDAR	P47836	1	1	CID		33.16	0.0036954	1	1	32	15	1905			376067	Light	Unique	Used	0.411559	2	608.333	1215.66	-0.587636	12.9054	1055	1055	MS2	14/84	120914_TFujita_4_2u.raw
	High	IGVITNR	P47836	1	1	CID		32.96	0.00366723	0.545455	1	31		1290		1	322759	Light	Excluded by Method	Not Used		2	386.737	772.468	-0.0315927	11.5723	930	930	MS2	6/50	120914_TFujita_3_2u.raw
	High	LSNIFVIGK	P47836	1	1	CID		32.9	0.00205145	1	1	29		462			268560	Light	Unique	Used	0.551862	2	495.802	990.598	-0.716256	26.4226	2190	2190	MS2	7/76	120914_TFujita_1_2u.raw
	High	IGVITNR	P47836	1	1	CID		31.64	0.00394156	0.5	1	30		1873			316958	Light	Redundant	Not Used	0.567836	2	386.738	772.468	0.442486	11.6684	942	942	MS2	4/50	120914_TFujita_4_2u.raw
	High	IGVITNR	P47836	1	1	CID		31.45	0.00411782	0.548387	1	30		137			275717	Light	Unique	Used	0.577353	2	386.738	772.468	0.442486	11.3292	896	896	MS2	4/50	120914_TFujita_1_2u.raw
	Medium	IGVITNR	P47836	1	1	CID		30.85	0.0060846	0.580645	1	32		729			251697	Light	Unique	Used	0.50224	2	386.738	772.468	0.205447	11.544	923	923	MS2	6/50	120914_TFujita_2_2u.raw
	Medium	YALTGDEVKK	P47836	1	1	CID		29.84	0.00705519	1	1	31	18	1863			113881	Light	Unique	Used	0.567329	2	562.303	1123.6	-0.976416	11.0292	885	885	MS2	12/80	120914_TFujita_4_2u.raw
	Medium	YALTGDEVKK	P47836	1	1	CID		28.54	0.00937724	1	1	31		122			102778	Light	Unique	Used	0.547039	2	562.303	1123.6	-0.541847	10.8269	851	851	MS2	14/80	120914_TFujita_1_2u.raw
	High	TGEHFr	P47836	1	1	CID	R6(Label:13C(6)15N(4))	28.21	0.00317117	1	1	26		2322			81587.7	Heavy	Unique	Used	0.533113	2	378.687	756.366	-0.149133	5.59584	388	388	MS2	5/44	120914_TFujita_5_2u.raw
	High	TGEHFr	P47836	1	1	CID	R6(Label:13C(6)15N(4))	27.84	0.00345318	1	1	26		1749			106308	Heavy	Unique	Used	0.476326	2	378.687	756.366	-0.229828	5.45622	376	376	MS2	5/44	120914_TFujita_4_2u.raw
	Medium	GNKPWISLPR	P47836	1	1	CID		27.73	0.00902306	1	1	30		954			244514	Light	Unique	Used	0.527037	2	584.335	1167.66	-0.299602	22.0687	1839	1839	MS2	7/88	120914_TFujita_2_2u.raw
	Medium	LSNIFVIGK	P47836	1	1	CID		25.71	0.0107414	1	1	29	14	2185			215168	Light	Redundant	Not Used	0.550117	2	495.802	990.598	-0.593027	26.2801	2244	2244	MS2	14/76	120914_TFujita_4_2u.raw
	Low	GIPHLVTHDAr	P47836	1	1	CID	R11(Label:13C(6)15N(4))	24.7	0.0262604	1	1	32	15	754			108091	Heavy	Unique	Used	0.485425	2	613.337	1225.67	-0.357718	12.9754	1050	1050	MS2	12/84	120914_TFujita_2_2u.raw
	Medium	GNKPWISLPR	P47836	1	1	CID		23.99	0.0211483	1	1	30		2645			118092	Light	Unique	Used	0.362145	2	584.334	1167.66	-1.44957	22.3755	1909	1909	MS2	7/88	120914_TFujita_5_2u.raw
	Medium	TGEHFR	P47836	1	1	CID		23.98	0.00519928	0.458333	1	24		1749			228110	Light	Redundant	Not Used	0.476326	2	373.683	746.358	-0.0301596	5.37205	368	368	MS2	5/44	120914_TFujita_4_2u.raw
	Medium	GNKPWISLPR	P47836	1	1	CID		23.5	0.0236742	1	1	30		1528			228353	Light	Unique	Used	0.456859	2	584.335	1167.66	-0.822314	22.105	1846	1846	MS2	6/88	120914_TFujita_3_2u.raw
	Low	GIPHLVTHDAr	P47836	1	1	CID	R11(Label:13C(6)15N(4))	22.46	0.0437009	1	1	32	15	1905			154774	Heavy	Redundant	Not Used	0.411559	2	613.337	1225.67	-1.15448	13.0417	1067	1067	MS2	8/84	120914_TFujita_4_2u.raw
	Low	GNKPWISLPR	P47836	1	1	CID		21.62	0.0364986	1	1	30	19	2645			118092	Light	Redundant	Not Used	0.362145	2	584.334	1167.66	-1.44957	22.1741	1891	1891	MS2	9/88	120914_TFujita_5_2u.raw
	Low	GNKPWISLPR	P47836	1	1	CID		21.25	0.0389945	1	1	30		389			257612	Light	Unique	Used	0.475199	2	584.335	1167.66	-0.613229	22.2619	1840	1840	MS2	6/88	120914_TFujita_1_2u.raw
	Low	YALTGDEVkk	P47836	1	1	CID	K9(Label:13C(6)), K10(Label:13C(6))	20.96	0.0633326	1	1	32	20	1863			64608.1	Heavy	Redundant	Not Used	0.567329	2	568.324	1135.64	0.346014	11.0653	888	888	MS2	11/80	120914_TFujita_4_2u.raw
	Low	KIFVGTK	P47836	1	1	CID		20.56	0.0514228	0.238095	1	31		2396		1	81508.1	Light	Excluded by Method	Not Used		2	396.753	792.498	-0.142634	10.0789	797	797	MS2	8/60	120914_TFujita_5_2u.raw
	Low	YPDPLIK	P47836	1	1	CID		19.9	0.0716305		2	31		2578			181620	Light	Redundant	Not Used	0.372461	2	423.242	845.477	-0.251026	18.931	1600	1600	MS2	10/48	120914_TFujita_5_2u.raw
	Low	GIPHLVTHDAr	P47836	1	1	CID	R11(Label:13C(6)15N(4))	19.73	0.0835352	1	1	32	15	170			145105	Heavy	Redundant	Not Used	0.370733	2	613.337	1225.67	-0.656503	12.9837	1041	1041	MS2	8/84	120914_TFujita_1_2u.raw
	Low	YALTGDEVK	P47836	1	1	CID		19.42	0.0645726	1	1	30	16	2466			180847	Light	Unique	Used	0.247149	2	498.256	995.504	-0.489653	13.7865	1139	1139	MS2	6/70	120914_TFujita_5_2u.raw
	Low	YALTGDEVK	P47836	1	1	CID		19.33	0.0670916	1	1	30	16	2466			180847	Light	Redundant	Not Used	0.247149	2	498.256	995.504	-0.183099	13.6324	1125	1125	MS2	6/70	120914_TFujita_5_2u.raw
	Low	YPDPLIK	P47836	1	1	CID		19.31	0.0820537	0.105263	1	31		882			278368	Light	Unique	Used	0.284211	2	423.242	845.477	-0.034455	18.8827	1565	1565	MS2	5/48	120914_TFujita_2_2u.raw
	Low	YALTGDEVK	P47836	1	1	CID		19.3	0.0675566	1	1	30					85623.9		No Quan Values	Not Used		2	498.256	995.504	-0.30572	13.733	1127	1127	MS2	7/70	120914_TFujita_4_2u.raw
	Low	YALTGDEVKK	P47836	1	1	CID		19.04	0.0835747	1	1	31	18	1280		1	82538.8	Light	Excluded by Method	Not Used		2	562.303	1123.6	-0.541847	11.0525	883	883	MS2	6/80	120914_TFujita_3_2u.raw
	Low	TGEHFr	P47836	1	1	CID	R6(Label:13C(6)15N(4))	18.84	0.0274296	1	1	26		620			64020.1	Heavy	Unique	Used	0.428096	2	378.687	756.366	-0.229828	5.58238	386	386	MS2	5/44	120914_TFujita_2_2u.raw
	Low	YPDPLIK	P47836	1	1	CID		18.83	0.0916427		2	31		2042			239824	Light	Redundant	Not Used	0.472926	2	423.242	845.477	-0.178836	18.9647	1592	1592	MS2	5/48	120914_TFujita_4_2u.raw
	Low	KIFVGTK	P47836	1	1	CID		18.51	0.0824434	0.105263	1	31		1841		1	77818.2	Light	Excluded by Method	Not Used		2	396.752	792.498	-0.21965	9.9135	784	784	MS2	4/60	120914_TFujita_4_2u.raw
	Low	ITDFIK	P47836	1	1	CID		16.73	0.0976692	0.294118	1	29		2000			193092	Light	Unique	Used	0.414322	2	368.716	736.424	-0.253402	16.9165	1409	1409	MS2	5/42	120914_TFujita_4_2u.raw
	Low	TGEHFR	P47836	1	1	CID		16.14	0.0316187	0.1875	1	24		2322			155623	Light	Redundant	Not Used	0.533113	2	373.683	746.358	-0.0301596	5.57275	386	386	MS2	5/44	120914_TFujita_5_2u.raw
	Low	ITDFIK	P47836	1	1	CID		15.67	0.124669	1	1	29	17	263			205336	Light	Unique	Used	0.416313	2	368.716	736.424	0.0781197	16.8366	1373	1373	MS2	4/42	120914_TFujita_1_2u.raw
	Low	YPDPLIK	P47836	1	1	CID		15.52	0.19638		3	31		1453			276707	Light	Redundant	Not Used	0.404428	2	423.242	845.477	-0.178836	18.8576	1565	1565	MS2	5/48	120914_TFujita_3_2u.raw
	Low	ITDFIK	P47836	1	1	CID		15.07	0.143139	1	1	29	18	2530			149995	Light	Unique	Used	0.512022	2	368.716	736.424	0.0781197	16.9237	1420	1420	MS2	7/42	120914_TFujita_5_2u.raw
	Low	TGEHFR	P47836	1	1	CID		14.6	0.0450758	0.133333	1	24		2322			155623	Light	Redundant	Not Used	0.533113	2	373.683	746.358	-0.357269	5.80379	407	407	MS2	5/44	120914_TFujita_5_2u.raw
	Low	YPDPLIK	P47836	1	1	CID		14.49	0.248942		4	31		308			213795	Light	Redundant	Not Used	0.52781	2	423.242	845.476	-0.395406	19.0239	1562	1562	MS2	7/48	120914_TFujita_1_2u.raw
	Low	KIFVGTK	P47836	1	1	CID		13.64	0.253021	0.285714	1	31		104		1	108325	Light	Excluded by Method	Not Used		2	396.752	792.497	-0.604732	9.84122	763	763	MS2	5/60	120914_TFujita_1_2u.raw
	Low	YPDPLIK	P47836	1	1	CID		12.57	0.387345		3	31		2042			239824	Light	Redundant	Not Used	0.472926	2	423.242	845.476	-0.467597	19.044	1599	1599	MS2	8/48	120914_TFujita_4_2u.raw
	Low	TGEHFR	P47836	1	1	CID		12.26	0.077258	1	1	24		20		1	142306	Light	Excluded by Method	Not Used		2	373.683	746.358	-0.111937	5.21302	352	352	MS2	5/44	120914_TFujita_1_2u.raw
	Low	ITDFIK	P47836	1	1	CID		11.74	0.308147	1	1	29	17	1411			151617	Light	Unique	Used	0.563395	2	368.716	736.424	-0.00476076	16.9179	1394	1394	MS2	7/42	120914_TFujita_3_2u.raw
	Low	gIRLTIAEEr	P47836	1	1	CID	N-Term(Acetyl), R10(Label:13C(6)15N(4))	11.63	0.432853		2	31					26777.3		Inconsistently Labeled	Not Used		2	605.342	1209.68	-4.28175	31.445	2710	2710	MS2	10/94	120914_TFujita_5_2u.raw
	Low	ITDFIK	P47836	1	1	CID		11.28	0.342577	1	1	29		837			153059	Light	Unique	Used	0.490075	2	368.716	736.424	-0.0876412	16.9186	1393	1393	MS2	7/42	120914_TFujita_2_2u.raw
	Low	HPGSFDVVHVK	P47836	1	1	CID		11.25	0.509928	1	1	31							No Quan Values	Not Used		3	407.884	1221.64	-0.287443	14.8379	1202	1202	MS2	5/84	120914_TFujita_1_2u.raw
	Low	YPDPLIK	P47836	1	1	CID		10.78	0.584922		4	31		1453			276707	Light	Redundant	Not Used	0.404428	2	423.242	845.477	-0.251026	19.0494	1582	1582	MS2	5/48	120914_TFujita_3_2u.raw
P98157	1.52	26	8	4543	506.8	5.24951	22.23	4.97749e+06	0.486354	2	15.4184	Low-density lipoprotein receptor-related protein 1 OS=Gallus gallus GN=LRP1 PE=2 SV=1 - [LRP1_CHICK]
	Low	gFQkVPDK	P98157	1	1	CID	N-Term(Acetyl), K4(Label:13C(6))	22.23	0.0353063	0.318182	1	31	17				155762		Inconsistently Labeled	Not Used		2	483.774	966.541	5.74283	24.1099	2015	2015	MS2	6/66	120914_TFujita_2_2u.raw
	Low	AHKTTGANK	P98157	1	1	CID		20.84	0.053981	0.333333	1	31		2434	1		201983	Light	Excluded by Method	Not Used		2	464.257	927.507	7.26846	12.369	1009	1009	MS2	5/78	120914_TFujita_5_2u.raw
	Low	gFQKVPDk	P98157	1	1	CID	N-Term(Acetyl), K8(Label:13C(6))	17.57	0.103241	1	1	31	19				202833		Inconsistently Labeled	Not Used		2	483.774	966.541	5.74283	24.1171	2066	2066	MS2	3/66	120914_TFujita_5_2u.raw
	Low	gFQkVPDK	P98157	1	1	CID	N-Term(Acetyl), K4(Label:13C(6))	17.57	0.103241	1	2	31	19				202833		Inconsistently Labeled	Not Used		2	483.774	966.541	5.74283	24.1171	2066	2066	MS2	3/66	120914_TFujita_5_2u.raw
	Low	gFQKVPDk	P98157	1	1	CID	N-Term(Acetyl), K8(Label:13C(6))	16.11	0.171434	1	1	31	17				180427		Inconsistently Labeled	Not Used		2	483.774	966.54	5.0482	24.239	2060	2060	MS2	3/66	120914_TFujita_4_2u.raw
	Low	gFQkVPDK	P98157	1	1	CID	N-Term(Acetyl), K4(Label:13C(6))	16.11	0.171434	1	2	31	17				180427		Inconsistently Labeled	Not Used		2	483.774	966.54	5.0482	24.239	2060	2060	MS2	3/66	120914_TFujita_4_2u.raw
	Low	AHKTTGANK	P98157	1	1	CID		15.94	0.165544	0.125	1	31		1889	1		293051	Light	Excluded by Method	Not Used		2	464.258	927.508	8.18973	12.1967	990	990	MS2	4/78	120914_TFujita_4_2u.raw
	Low	gFQKVPDk	P98157	1	1	CID	N-Term(Acetyl), K8(Label:13C(6))	15.71	0.146351	1	1	30	16				129049		Inconsistently Labeled	Not Used		2	483.774	966.541	5.99542	24.0998	2017	2017	MS2	3/66	120914_TFujita_3_2u.raw
	Low	gFQkVPDK	P98157	1	1	CID	N-Term(Acetyl), K4(Label:13C(6))	15.71	0.146351	1	2	30	16				129049		Inconsistently Labeled	Not Used		2	483.774	966.541	5.99542	24.0998	2017	2017	MS2	3/66	120914_TFujita_3_2u.raw
	Low	gFQKVPDk	P98157	1	1	CID	N-Term(Acetyl), K8(Label:13C(6))	15.46	0.167823		2	31	17				155762		Inconsistently Labeled	Not Used		2	483.774	966.541	5.74283	24.1099	2015	2015	MS2	3/66	120914_TFujita_2_2u.raw
	Low	gFQKVPDk	P98157	1	1	CID	N-Term(Acetyl), K8(Label:13C(6))	15.43	0.156098	1	1	30	16				148664		Inconsistently Labeled	Not Used		2	483.774	966.541	5.80598	24.2875	2012	2012	MS2	3/66	120914_TFujita_1_2u.raw
	Low	gFQkVPDK	P98157	1	1	CID	N-Term(Acetyl), K4(Label:13C(6))	15.43	0.156098	1	2	30	16				148664		Inconsistently Labeled	Not Used		2	483.774	966.541	5.80598	24.2875	2012	2012	MS2	3/66	120914_TFujita_1_2u.raw
	Low	gFQkVPDk	P98157	1	1	CID	N-Term(Acetyl), K4(Label:13C(6)), K8(Label:13C(6))	15.34	0.16229	1	1	30		2671	1		99113.5	Heavy	Excluded by Method	Not Used		2	486.784	972.56	5.02991	24.2452	2078	2078	MS2	3/66	120914_TFujita_5_2u.raw
	Low	gFQkVPDk	P98157	1	1	CID	N-Term(Acetyl), K4(Label:13C(6)), K8(Label:13C(6))	14.99	0.175911	1	1	30		2146	1		104781	Heavy	Excluded by Method	Not Used		2	486.784	972.561	5.46921	24.2078	2057	2057	MS2	3/66	120914_TFujita_4_2u.raw
	Low	AHkTTGANK	P98157	1	1	CID	K3(Label:13C(6))	13.34	0.236358		2	30	17				65008.2		Inconsistently Labeled	Not Used		2	467.267	933.528	7.36585	12.4712	1018	1018	MS2	4/78	120914_TFujita_5_2u.raw
	Low	AHKTTGANk	P98157	1	1	CID	K9(Label:13C(6))	13.1	0.249787	1	1	30					136935		Inconsistently Labeled	Not Used		2	467.268	933.528	7.56199	12.3189	1001	1001	MS2	4/78	120914_TFujita_4_2u.raw
	Low	SQLSkATALAIMGDk	P98157	1	1	CID	K5(Label:13C(6)), K15(Label:13C(6))	12.85	0.399476	1	1	32	17	366	1		855380	Heavy	Excluded by Method	Not Used		2	773.435	1545.86	-5.18075	21.3747	1765	1765	MS2	7/164	120914_TFujita_1_2u.raw
	Low	LNGAYr	P98157	1	1	CID	R6(Label:13C(6)15N(4))	11.21	0.431395		4	30					1.31494e+06		No Quan Values	Not Used		2	352.19	703.373	-4.24354	4.85828	322	322	MS2	2/50	120914_TFujita_3_2u.raw
	Low	LNGSFr	P98157	1	1	CID	R6(Label:13C(6)15N(4))	11.21	0.431395		5	30					1.31494e+06		No Quan Values	Not Used		2	352.19	703.373	-4.25776	4.85828	322	322	MS2	2/48	120914_TFujita_3_2u.raw
	Low	LDQSSKAVSLLR	P98157	1	1	CID		10.78	0.472116	1	1	30	19	1132	1		30327.1	Light	Excluded by Method	Not Used		2	658.878	1316.75	-3.39807	34.7645	2914	2914	MS2	4/120	120914_TFujita_2_2u.raw
	Low	sGSIYR	P98157	1	1	CID	N-Term(Acetyl)	10.66	0.31354	1	1	28		19			1.15511e+06	Light	Unique	Used	0.438584	2	362.685	724.362	-0.0455278	5.18989	350	350	MS2	6/44	120914_TFujita_1_2u.raw
	Low	LNGAYr	P98157	1	1	CID	R6(Label:13C(6)15N(4))	10.65	0.490766		2	30					1.31494e+06		No Quan Values	Not Used		2	352.19	703.373	-4.06999	5.26274	360	360	MS2	6/50	120914_TFujita_3_2u.raw
	Low	sGSIYR	P98157	1	1	CID	N-Term(Acetyl)	10.49	0.326057	1	1	28		619			934399	Light	Unique	Used	0.539327	2	362.685	724.362	0.0387328	5.55126	383	383	MS2	5/44	120914_TFujita_2_2u.raw
	Low	LNGAYr	P98157	1	1	CID	R6(Label:13C(6)15N(4))	10.38	0.522246		3	30					483800		No Quan Values	Not Used		2	352.19	703.373	-4.24354	4.88316	323	323	MS2	4/50	120914_TFujita_2_2u.raw
	Low	LNGSFr	P98157	1	1	CID	R6(Label:13C(6)15N(4))	10.13	0.553191		5	30					483800		No Quan Values	Not Used		2	352.19	703.373	-4.25776	4.88316	323	323	MS2	2/48	120914_TFujita_2_2u.raw
	Low	tKLVDSK	P98157	1	1	CID	N-Term(Acetyl)	10.08	0.471239		2	30					1.23026e+07		No Quan Values	Not Used		2	416.742	832.477	-0.477995	8.56882	664	664	MS2	3/68	120914_TFujita_3_2u.raw
Q08200	24.29	38	6	210	23.9715	10.1255	385.138	444517	0.484786	16	11.8499	60S ribosomal protein L10 (Fragment) OS=Gallus gallus GN=RPL10 PE=2 SV=1 - [RL10_CHICK]
	High	FNADAFEEMVAQK	Q08200	1	1	CID		74.82	9.55868e-08	1	1	27							No Quan Values	Not Used		2	750.345	1499.68	-0.617807	28.4306	2448	2448	MS2	11/126	120914_TFujita_5_2u.raw
	High	GAFGKPQGTVAR	Q08200	1	1	CID		52.81	3.71756e-05	0.773585	1	31		2388			386181	Light	Unique	Used	0.433173	2	594.828	1188.65	-0.485049	9.74874	767	767	MS2	10/102	120914_TFujita_5_2u.raw
	High	GAFGKPQGTVAR	Q08200	1	1	CID		52.78	3.87514e-05	1	1	32		1834			396118	Light	Unique	Used	0.491593	2	594.827	1188.65	-0.79314	9.65728	761	761	MS2	10/102	120914_TFujita_4_2u.raw
	High	GAFGKPQGTVAR	Q08200	1	1	CID		50.24	6.95484e-05	1	1	32		1252			488656	Light	Unique	Used	0.526876	2	594.827	1188.65	-0.895837	9.75936	770	770	MS2	16/102	120914_TFujita_3_2u.raw
	High	EHVVEALR	Q08200	1	1	CID		42.77	0.000354058	0.744186	1	31		1272			506681	Light	Unique	Used	0.497547	2	476.764	952.521	-0.509022	10.7532	857	857	MS2	7/64	120914_TFujita_3_2u.raw
	High	DGFHIr	Q08200	1	1	CID	R6(Label:13C(6)15N(4))	39.19	0.00032536	1	1	27		2437			130279	Heavy	Unique	Used	0.559679	2	377.697	754.387	-0.3764	12.4829	1019	1019	MS2	5/40	120914_TFujita_5_2u.raw
	High	EHVVEALR	Q08200	1	1	CID		36.78	0.00140629	0.702703	1	31		2405			440270	Light	Unique	Used	0.478072	2	476.764	952.521	-0.573099	10.8102	866	866	MS2	6/64	120914_TFujita_5_2u.raw
	High	GAFGkPQGTVAr	Q08200	1	1	CID	K5(Label:13C(6)), R12(Label:13C(6)15N(4))	34.5	0.00188051	1	1	30	16	2388			167283	Heavy	Redundant	Not Used	0.433173	2	602.842	1204.68	-0.239093	9.71756	764	764	MS2	11/102	120914_TFujita_5_2u.raw
	High	IFDLGR	Q08200	1	1	CID		34.31	0.00213141	0.617647	1	30		2585		1	184285	Light	Excluded by Method	Not Used		2	360.706	720.404	0.220755	19.3304	1635	1635	MS2	5/40	120914_TFujita_5_2u.raw
	High	GAFGkPQGTVAr	Q08200	1	1	CID	K5(Label:13C(6)), R12(Label:13C(6)15N(4))	34.19	0.00213397	1	1	30		95			152520	Heavy	Unique	Used	0.428649	2	602.842	1204.68	-0.644414	9.55286	738	738	MS2	9/102	120914_TFujita_1_2u.raw
	High	EHVVEALR	Q08200	1	1	CID		33.92	0.00265608	0.647059	1	31		708			447928	Light	Unique	Used	0.472689	2	476.764	952.521	-0.188634	10.775	854	854	MS2	6/64	120914_TFujita_2_2u.raw
	High	EHVVEALr	Q08200	1	1	CID	R8(Label:13C(6)15N(4))	33.03	0.00293665	1	1	31		1858			296054	Heavy	Unique	Used	0.523085	2	481.768	962.529	-0.153654	10.8813	871	871	MS2	6/64	120914_TFujita_4_2u.raw
	High	EHVVEALr	Q08200	1	1	CID	R8(Label:13C(6)15N(4))	32.56	0.00341095	0.666667	1	31		2405			208512	Heavy	Redundant	Not Used	0.478072	2	481.768	962.529	-0.724356	10.9863	883	883	MS2	6/64	120914_TFujita_5_2u.raw
	High	FNADAFEEMVAQk	Q08200	1	1	CID	K13(Label:13C(6))	31.68	0.00312434	1	1	29		2736	1		77442.8	Heavy	Excluded by Method	Not Used		2	753.357	1505.71	2.14947	28.4631	2451	2451	MS2	8/126	120914_TFujita_5_2u.raw
	Medium	EHVVEALr	Q08200	1	1	CID	R8(Label:13C(6)15N(4))	30.09	0.00621976	1	1	31		708			211731	Heavy	Redundant	Not Used	0.472689	2	481.768	962.53	0.226813	10.8298	859	859	MS2	6/64	120914_TFujita_2_2u.raw
	Medium	EHVVEALR	Q08200	1	1	CID		29.45	0.00817208	0.448276	1	31		117			415166	Light	Unique	Used	0.41225	2	476.764	952.521	0.00359851	10.5537	826	826	MS2	6/64	120914_TFujita_1_2u.raw
	Medium	EHVVEALR	Q08200	1	1	CID		28.5	0.009464	0.535714	1	31		1858			565977	Light	Redundant	Not Used	0.523085	2	476.764	952.521	-0.573099	10.7182	856	856	MS2	6/64	120914_TFujita_4_2u.raw
	Medium	GAFGkPQGTVAr	Q08200	1	1	CID	K5(Label:13C(6)), R12(Label:13C(6)15N(4))	28	0.00839993	1	1	30		1834			170219	Heavy	Redundant	Not Used	0.491593	2	602.842	1204.68	-0.137762	9.60238	756	756	MS2	14/102	120914_TFujita_4_2u.raw
	Medium	EHVVEALr	Q08200	1	1	CID	R8(Label:13C(6)15N(4))	27.73	0.00995066	0.607143	1	31		117			163814	Heavy	Redundant	Not Used	0.41225	2	481.768	962.529	-0.47071	10.6201	832	832	MS2	5/64	120914_TFujita_1_2u.raw
	Medium	IFDLGR	Q08200	1	1	CID		27.18	0.011007	0.555556	1	30		2051		1	111235	Light	Excluded by Method	Not Used		2	360.706	720.404	0.0513085	19.4133	1631	1631	MS2	5/40	120914_TFujita_4_2u.raw
	Medium	GAFGkPQGTVAr	Q08200	1	1	CID	K5(Label:13C(6)), R12(Label:13C(6)15N(4))	25.32	0.0164508	1	1	30		689			167223	Heavy	Unique	Used	0.45842	2	602.842	1204.68	-0.745745	9.6995	759	759	MS2	7/102	120914_TFujita_2_2u.raw
	Low	IFDLGR	Q08200	1	1	CID		22.17	0.0342806	0.5	1	30		2585		1	184285	Light	Excluded by Method	Not Used		2	360.705	720.404	-0.457033	19.5488	1655	1655	MS2	5/40	120914_TFujita_5_2u.raw
	Low	GAFGkPQGTVAr	Q08200	1	1	CID	K5(Label:13C(6)), R12(Label:13C(6)15N(4))	21.78	0.0371696	1	1	30		95			152520	Heavy	Redundant	Not Used	0.428649	2	602.841	1204.67	-1.55639	9.44692	729	729	MS2	7/102	120914_TFujita_1_2u.raw
	Low	FkFPGr	Q08200	1	1	CID	K2(Label:13C(6)), R6(Label:13C(6)15N(4))	21.08	0.0331428	1	1	29		226		1	52241.1	Heavy	Excluded by Method	Not Used		2	384.23	767.452	-2.13761	15.3756	1248	1248	MS2	4/50	120914_TFujita_1_2u.raw
	Low	FKFPGR	Q08200	1	1	CID		19.86	0.0557691	1	1	30		1381			212666	Light	Unique	Used	0.509882	2	376.216	751.425	-0.211616	15.4953	1271	1271	MS2	4/50	120914_TFujita_3_2u.raw
	Low	FKFPGR	Q08200	1	1	CID		19.8	0.0680634	1	1	31	21	810			130396	Light	Unique	Used	0.736906	2	376.216	751.425	0.438191	15.4865	1269	1269	MS2	4/50	120914_TFujita_2_2u.raw
	Low	FkFPGr	Q08200	1	1	CID	K2(Label:13C(6)), R6(Label:13C(6)15N(4))	19.24	0.0559884	1	1	30	15	2506			101379	Heavy	Unique	Used	0.455448	2	384.23	767.454	0.168752	15.6984	1310	1310	MS2	4/50	120914_TFujita_5_2u.raw
	Low	FkFPGr	Q08200	1	1	CID	K2(Label:13C(6)), R6(Label:13C(6)15N(4))	18.32	0.0691987	1	1	30	18	810			96089.7	Heavy	Redundant	Not Used	0.736906	2	384.23	767.453	0.089223	15.5346	1273	1273	MS2	4/50	120914_TFujita_2_2u.raw
	Low	IFDLGR	Q08200	1	1	CID		18.21	0.0853195	1	1	30	16	1938		1	278919	Light	Excluded by Method	Not Used		2	360.705	720.404	-0.372309	14.1229	1161	1161	MS2	5/40	120914_TFujita_4_2u.raw
	Low	GAFGkPQGTVAr	Q08200	1	1	CID	K5(Label:13C(6)), R12(Label:13C(6)15N(4))	18.17	0.0845849	1	1	30		1252			257461	Heavy	Redundant	Not Used	0.526876	2	602.842	1204.68	-0.543084	9.61379	757	757	MS2	6/102	120914_TFujita_3_2u.raw
	Low	FKFPGR	Q08200	1	1	CID		17.91	0.105175	1	1	31	16	2506			222592	Light	Redundant	Not Used	0.455448	2	376.216	751.425	-0.0491645	15.524	1295	1295	MS2	4/50	120914_TFujita_5_2u.raw
	Low	FkFPGr	Q08200	1	1	CID	K2(Label:13C(6)), R6(Label:13C(6)15N(4))	17.53	0.0794717	1	1	29	19	2506			101379	Heavy	Redundant	Not Used	0.455448	2	384.23	767.454	0.248282	15.5482	1297	1297	MS2	4/50	120914_TFujita_5_2u.raw
	Low	FKFPGR	Q08200	1	1	CID		13.2	0.31111	0.153846	1	31		1968			204928	Light	Unique	Used	0.60769	2	376.216	751.425	-0.0491645	15.4648	1280	1280	MS2	3/50	120914_TFujita_4_2u.raw
	Low	EHVVEALR	Q08200	1	1	CID		12.99	0.33657	1	1	31		1858			565977	Light	Redundant	Not Used	0.523085	2	476.764	952.52	-0.701254	11.0532	887	887	MS2	7/64	120914_TFujita_4_2u.raw
	Low	IFDLGR	Q08200	1	1	CID		12.22	0.338882	1	1	30	17	1344		1	221759	Light	Excluded by Method	Not Used		2	360.705	720.404	-0.372309	14.1646	1156	1156	MS2	5/40	120914_TFujita_3_2u.raw
	Low	EHVVEALr	Q08200	1	1	CID	R8(Label:13C(6)15N(4))	11.96	0.391629	1	1	31	19	1272			252097	Heavy	Redundant	Not Used	0.497547	2	481.768	962.529	-0.851178	11.0408	882	882	MS2	3/64	120914_TFujita_3_2u.raw
	Low	IFDLGr	Q08200	1	1	CID	R6(Label:13C(6)15N(4))	10.65	0.525206	1	1	31	20	2478			78508.3	Heavy	Unique	Used	0.344973	2	365.71	730.412	-0.156571	14.2876	1183	1183	MS2	5/40	120914_TFujita_5_2u.raw
	Low	FKFPGR	Q08200	1	1	CID		10.4	0.592807	1	1	31	20	226		1	144489	Light	Excluded by Method	Not Used		2	376.216	751.425	-0.13039	15.4454	1254	1254	MS2	4/50	120914_TFujita_1_2u.raw
P09987	38.07	80	10	218	21.8681	11.1216	2054.17	2.0349e+06	0.477614	5	9.07236	Histone H1 OS=Gallus gallus PE=1 SV=2 - [H1_CHICK]
	High	kPAGPSVTELITk	P08284;P08286;P08287;P08288;P09987	6	5	CID	K1(Label:13C(6)), K13(Label:13C(6))	75.63	7.38523e-08	1	1	27		323			1.98865e+06	Heavy	Not Unique	Not Used	0.605759	2	676.912	1352.82	-0.952744	19.6672	1617	1617	MS2	11/132	120914_TFujita_1_2u.raw
	High	KGLSLAALK	P08284;P08286;P08287;P08288;P09987	6	5	CID		75.27	6.2405e-08	1	1	26		313			1.31631e+06	Light	Not Unique	Not Used	0.634588	2	450.797	900.587	-0.447961	19.2567	1582	1582	MS2	8/80	120914_TFujita_1_2u.raw
	High	kPAGPSVTELITk	P08284;P08286;P08287;P08288;P09987	6	5	CID	K1(Label:13C(6)), K13(Label:13C(6))	74.69	9.16988e-08	1	1	27	17	2591			1.11763e+06	Heavy	Not Unique	Not Used	0.581979	2	676.912	1352.82	-0.772276	19.6165	1661	1661	MS2	11/132	120914_TFujita_5_2u.raw
	High	sETAPVAAPAVSAPGAk	P09987	1	1	CID	N-Term(Acetyl), K17(Label:13C(6))	73.34	4.58812e-07	1	1	33		2554			219672	Heavy	Unique	Used	0.434162	2	786.423	1571.84	0.63433	17.938	1511	1511	MS2	13/150	120914_TFujita_5_2u.raw
	High	kGLSLAALk	P08284;P08286;P08287;P08288;P09987	6	5	CID	K1(Label:13C(6)), K9(Label:13C(6))	72.72	6.94934e-08	1	1	24		1455			962391	Heavy	Not Unique	Not Used	0.643409	2	456.817	912.628	-0.347556	19.2116	1596	1596	MS2	8/80	120914_TFujita_3_2u.raw
	High	kPAGPSVTELITk	P08284;P08286;P08287;P08288;P09987	6	5	CID	K1(Label:13C(6)), K13(Label:13C(6))	71.7	1.82542e-07	1	1	27	17	897			1.66511e+06	Heavy	Not Unique	Not Used	0.620878	2	676.912	1352.82	-0.86251	19.5995	1626	1626	MS2	11/132	120914_TFujita_2_2u.raw
	High	kPAGPSVTELITk	P08284;P08286;P08287;P08288;P09987	6	5	CID	K1(Label:13C(6)), K13(Label:13C(6))	70.65	2.32468e-07	1	1	27		1465			1.91942e+06	Heavy	Not Unique	Not Used	0.539145	2	676.912	1352.82	-0.86251	19.5296	1624	1624	MS2	11/132	120914_TFujita_3_2u.raw
	High	ALAAGGYDVEK	P08284;P08286;P08287;P08288;P09987	6	5	CID		70.21	4.4305e-07	0.842857	1	30		2457			625646	Light	Not Unique	Not Used	0.351996	2	547.279	1093.55	-0.72055	13.1961	1086	1086	MS2	9/84	120914_TFujita_5_2u.raw
	High	kPAGPSVTELITk	P08284;P08286;P08287;P08288;P09987	6	5	CID	K1(Label:13C(6)), K13(Label:13C(6))	70.14	2.61435e-07	1	1	27		2057			1.63423e+06	Heavy	Not Unique	Not Used	0.553875	2	676.912	1352.82	-0.86251	19.6102	1648	1648	MS2	11/132	120914_TFujita_4_2u.raw
	High	KPAGPSVTELITK	P08284;P08286;P08287;P08288;P09987	6	5	CID		67.96	8.55764e-07	1	1	30	20	897			2.68186e+06	Light	Redundant	Not Used	0.620878	2	670.893	1340.78	-0.524875	19.4829	1616	1616	MS2	14/132	120914_TFujita_2_2u.raw
	High	KPAGPSVTELITK	P08284;P08286;P08287;P08288;P09987	6	5	CID		67.89	8.77796e-07	1	1	30		2591			1.93434e+06	Light	Redundant	Not Used	0.581979	2	670.892	1340.78	-0.615919	19.6041	1660	1660	MS2	19/132	120914_TFujita_5_2u.raw
	High	KPAGPSVTELITK	P08284;P08286;P08287;P08288;P09987	6	5	CID		66.72	1.13855e-06	1	1	30		1465			3.58094e+06	Light	Redundant	Not Used	0.539145	2	670.892	1340.78	-0.889053	19.4716	1619	1619	MS2	18/132	120914_TFujita_3_2u.raw
	High	kGLSLAALk	P08284;P08286;P08287;P08288;P09987	6	5	CID	K1(Label:13C(6)), K9(Label:13C(6))	66.71	2.77296e-07	1	1	24		2046			709890	Heavy	Not Unique	Not Used	0.582519	2	456.818	912.628	-0.280678	19.341	1625	1625	MS2	8/80	120914_TFujita_4_2u.raw
	High	KGLSLAALK	P08284;P08286;P08287;P08288;P09987	6	5	CID		66.51	4.6905e-07	1	1	26		885			1.19182e+06	Light	Not Unique	Not Used	0.643724	2	450.797	900.587	-0.380188	19.1187	1585	1585	MS2	8/80	120914_TFujita_2_2u.raw
	High	KPAGPSVTELITK	P08284;P08286;P08287;P08288;P09987	6	5	CID		65.87	1.38469e-06	1	1	30		2057			2.93195e+06	Light	Redundant	Not Used	0.553875	2	670.892	1340.78	-0.706964	19.5979	1647	1647	MS2	17/132	120914_TFujita_4_2u.raw
	High	KGLSLAALK	P08284;P08286;P08287;P08288;P09987	6	5	CID		64.8	6.95375e-07	1	1	26		2046			1.28699e+06	Light	Redundant	Not Used	0.582519	2	450.797	900.587	-0.312416	19.2255	1615	1615	MS2	8/80	120914_TFujita_4_2u.raw
	High	kGLSLAALk	P08284;P08286;P08287;P08288;P09987	6	5	CID	K1(Label:13C(6)), K9(Label:13C(6))	62.25	7.74361e-07	0.83871	1	24		885			767203	Heavy	Redundant	Not Used	0.643724	2	456.818	912.628	-0.280678	19.2108	1593	1593	MS2	8/80	120914_TFujita_2_2u.raw
	High	ALAAGGYDVEK	P08284;P08286;P08287;P08288;P09987	6	5	CID		61.33	3.42336e-06	0.836066	1	30		1914			789402	Light	Not Unique	Not Used	0.376117	2	547.279	1093.55	-0.72055	13.2294	1083	1083	MS2	18/84	120914_TFujita_4_2u.raw
	High	ALAAGGYDVEK	P08284;P08286;P08287;P08288;P09987	6	5	CID		61.07	3.59549e-06	0.819672	1	29		1324			998772	Light	Not Unique	Not Used	0.508198	2	547.28	1093.55	-0.608923	13.2715	1078	1078	MS2	18/84	120914_TFujita_3_2u.raw
	High	kGLSLAALk	P08284;P08286;P08287;P08288;P09987	6	5	CID	K1(Label:13C(6)), K9(Label:13C(6))	60.73	1.09886e-06	1	1	24		2582			702649	Heavy	Not Unique	Not Used	0.630677	2	456.817	912.627	-0.548192	19.2947	1632	1632	MS2	8/80	120914_TFujita_5_2u.raw
	High	KGLSLAALK	P08284;P08286;P08287;P08288;P09987	6	5	CID		60.72	1.27084e-06	1	1	25		2582			1.11412e+06	Light	Redundant	Not Used	0.630677	2	450.797	900.587	-0.92237	19.2375	1627	1627	MS2	7/80	120914_TFujita_5_2u.raw
	High	ALAAGGYDVEK	P08284;P08286;P08287;P08288;P09987	6	5	CID		60.67	3.94237e-06	0.786885	1	29		178			953206	Light	Not Unique	Not Used	0.471042	2	547.28	1093.55	-0.385668	13.1987	1059	1059	MS2	8/84	120914_TFujita_1_2u.raw
	High	KPAGPSVTELITK	P08284;P08286;P08287;P08288;P09987	6	5	CID		60.48	4.7902e-06	1	1	30	18	2057			2.93195e+06	Light	Redundant	Not Used	0.553875	2	670.892	1340.78	-0.706964	19.5668	1644	1644	MS2	7/132	120914_TFujita_4_2u.raw
	High	GLSLAALK	P08284;P08286;P08287;P08288;P09987	6	5	CID		59.83	3.27575e-06	0.783333	1	28		2117			246721	Light	Not Unique	Not Used	0.562598	2	386.75	772.493	0.345965	22.2637	1884	1884	MS2	7/56	120914_TFujita_4_2u.raw
	High	KGLSLAALK	P08284;P08286;P08287;P08288;P09987	6	5	CID		59.21	2.51895e-06	1	1	26		1455			1.52497e+06	Light	Redundant	Not Used	0.643409	2	450.797	900.587	-0.312416	19.0917	1586	1586	MS2	8/80	120914_TFujita_3_2u.raw
	High	KPAGPSVTELITK	P08284;P08286;P08287;P08288;P09987	6	5	CID		58.59	7.47126e-06	1	1	30	20	323			3.2829e+06	Light	Redundant	Not Used	0.605759	2	670.892	1340.78	-0.615919	19.5616	1608	1608	MS2	8/132	120914_TFujita_1_2u.raw
	High	ALAAGGYDVEK	P08284;P08286;P08287;P08288;P09987	6	5	CID		58.04	7.30219e-06	0.775862	1	30		761			777260	Light	Not Unique	Not Used	0.395391	2	547.279	1093.55	-0.72055	13.2966	1077	1077	MS2	9/84	120914_TFujita_2_2u.raw
	High	sETAPVAAPAVSAPGAK	P09987	1	1	CID	N-Term(Acetyl)	56.42	2.32595e-05	1	1	33	19	2554			505969	Light	Redundant	Not Used	0.434162	2	783.412	1565.82	-0.228833	17.9013	1508	1508	MS2	20/150	120914_TFujita_5_2u.raw
	High	ALAAGGYDVEk	P08284;P08286;P08287;P08288;P09987	6	5	CID	K11(Label:13C(6))	55.86	1.336e-05	0.803571	1	30		2457			201188	Heavy	Redundant	Not Used	0.351996	2	550.29	1099.57	-0.483112	13.4192	1105	1105	MS2	9/84	120914_TFujita_5_2u.raw
	High	kGLSLAALk	P08284;P08286;P08287;P08288;P09987	6	5	CID	K1(Label:13C(6)), K9(Label:13C(6))	55.17	3.95315e-06	0.818182	1	24		313			835313	Heavy	Redundant	Not Used	0.634588	2	456.817	912.628	-0.347556	19.2807	1584	1584	MS2	8/80	120914_TFujita_1_2u.raw
	High	ALAAGGYDVEk	P08284;P08286;P08287;P08288;P09987	6	5	CID	K11(Label:13C(6))	54.52	1.81889e-05	1	1	30		761			307321	Heavy	Redundant	Not Used	0.395391	2	550.29	1099.57	-0.594129	13.2295	1071	1071	MS2	9/84	120914_TFujita_2_2u.raw
	High	ALAAGGYDVEk	P08284;P08286;P08287;P08288;P09987	6	5	CID	K11(Label:13C(6))	54.5	1.82729e-05	0.796296	1	30		1914			296908	Heavy	Redundant	Not Used	0.376117	2	550.29	1099.57	-0.483112	13.3584	1094	1094	MS2	9/84	120914_TFujita_4_2u.raw
	High	ALAAGGYDVEk	P08284;P08286;P08287;P08288;P09987	6	5	CID	K11(Label:13C(6))	52.19	3.17073e-05	0.769231	1	30		1324			469538	Heavy	Redundant	Not Used	0.508198	2	550.29	1099.57	-0.150064	13.3081	1081	1081	MS2	9/84	120914_TFujita_3_2u.raw
	High	ALAAGGYDVEk	P08284;P08286;P08287;P08288;P09987	6	5	CID	K11(Label:13C(6))	51.96	3.2795e-05	0.769231	1	30		178			449000	Heavy	Redundant	Not Used	0.471042	2	550.29	1099.57	-0.483112	13.2232	1061	1061	MS2	9/84	120914_TFujita_1_2u.raw
	High	sETAPVAAPAVSAPGAK	P09987	1	1	CID	N-Term(Acetyl)	50	0.0001005	1	1	33	23	288			610958	Light	Unique	Used	0.477614	2	783.412	1565.82	-0.69659	17.8582	1462	1462	MS2	13/150	120914_TFujita_1_2u.raw
	High	GLSLAALK	P08284;P08286;P08287;P08288;P09987	6	5	CID		49.53	3.51003e-05	0.76	1	28		2647			217406	Light	Not Unique	Not Used	0.632518	2	386.75	772.493	0.108933	22.2604	1899	1899	MS2	7/56	120914_TFujita_5_2u.raw
	High	kALAAGGYDVEk	P08284;P08286;P08287;P08288;P09987	6	5	CID	K1(Label:13C(6)), K12(Label:13C(6))	47.32	0.000132528	1	1	31		1874			63181.5	Heavy	Not Unique	Not Used	0.403564	2	617.347	1233.69	-0.122966	11.4307	921	921	MS2	7/114	120914_TFujita_4_2u.raw
	High	GLSLAALK	P08284;P08286;P08287;P08288;P09987	6	5	CID		47.03	6.24181e-05	0.702128	1	28		1531			285802	Light	Not Unique	Not Used	0.591656	2	386.75	772.493	-0.207109	22.2219	1856	1856	MS2	6/56	120914_TFujita_3_2u.raw
	High	kPAGPSVTELITk	P08284;P08286;P08287;P08288;P09987	6	5	CID	K1(Label:13C(6)), K13(Label:13C(6))	42.51	0.000157093	1	1	27		900			234417	Heavy	Not Unique	Not Used	0.759546	3	451.611	1352.82	-0.488954	19.6498	1630	1630	MS2	9/132	120914_TFujita_2_2u.raw
	High	sETAPVAAPAVSAPGAK	P09987	1	1	CID	N-Term(Acetyl)	42.01	0.000632654	1	1	33	17	1433			667226	Light	Unique	Used	0.50425	2	783.412	1565.82	-0.618631	17.8445	1477	1477	MS2	11/150	120914_TFujita_3_2u.raw
	High	sETAPVAAPAVSAPGAk	P09987	1	1	CID	N-Term(Acetyl), K17(Label:13C(6))	41.85	0.000627005	1	1	33	17	2021			235283	Heavy	Unique	Used	0.507689	2	786.422	1571.84	-0.763566	18.0638	1512	1512	MS2	9/150	120914_TFujita_4_2u.raw
	High	KPAGPSVTELITK	P08284;P08286;P08287;P08288;P09987	6	5	CID		41.52	0.00036644	1	1	30	16	900			308628	Light	Redundant	Not Used	0.759546	3	447.598	1340.78	-0.375576	19.6369	1629	1629	MS2	14/132	120914_TFujita_2_2u.raw
	High	sETAPVAAPAVSAPGAk	P09987	1	1	CID	N-Term(Acetyl), K17(Label:13C(6))	41.32	0.000737904	1	1	33	16	863			213484	Heavy	Unique	Used	0.404233	2	786.422	1571.84	0.0130433	18.0904	1497	1497	MS2	9/150	120914_TFujita_2_2u.raw
	High	KPAGPSVTELITK	P08284;P08286;P08287;P08288;P09987	6	5	CID		40.95	0.000421851	1	1	30	18	1467			484222	Light	Not Unique	Not Used	0.562317	3	447.598	1340.78	0.034124	19.5421	1625	1625	MS2	15/132	120914_TFujita_3_2u.raw
	High	kPAGPSVTELITk	P08284;P08286;P08287;P08288;P09987	6	5	CID	K1(Label:13C(6)), K13(Label:13C(6))	40.48	0.000241748	1	1	27		1465			1.91942e+06	Heavy	Redundant	Not Used	0.539145	2	676.912	1352.82	-0.86251	19.9228	1658	1658	MS2	8/132	120914_TFujita_3_2u.raw
	High	GLSLAALK	P08284;P08286;P08287;P08288;P09987	6	5	CID		37.71	0.000533716	0.631579	1	28		958			244179	Light	Not Unique	Not Used	0.728642	2	386.75	772.493	0.424976	22.1746	1848	1848	MS2	6/56	120914_TFujita_2_2u.raw
	High	GLSLAALK	P08284;P08286;P08287;P08288;P09987	6	5	CID		36.3	0.000738432	1	1	28		391			260284	Light	Not Unique	Not Used	0.698276	2	386.75	772.493	0.187944	22.3306	1846	1846	MS2	6/56	120914_TFujita_1_2u.raw
	High	KPAGPSVTELITK	P08284;P08286;P08287;P08288;P09987	6	5	CID		35.91	0.001372	1	1	30	16	2058			376204	Light	Not Unique	Not Used	0.687312	3	447.597	1340.78	-0.443859	19.7345	1659	1659	MS2	15/132	120914_TFujita_4_2u.raw
	High	sETAPVAAPAVSAPGAk	P09987	1	1	CID	N-Term(Acetyl), K17(Label:13C(6))	35.06	0.00296295	1	1	33	15	288			284186	Heavy	Redundant	Not Used	0.477614	2	786.422	1571.84	-0.452922	17.9146	1467	1467	MS2	8/150	120914_TFujita_1_2u.raw
	High	sETAPVAAPAVSAPGAk	P09987	1	1	CID	N-Term(Acetyl), K17(Label:13C(6))	35.05	0.00301667	1	1	33	20	1433			324026	Heavy	Redundant	Not Used	0.50425	2	786.422	1571.84	-0.21994	18.0369	1494	1494	MS2	14/150	120914_TFujita_3_2u.raw
	High	GTLVQTk	P08284;P08286;P08287;P08288;P09987	6	5	CID	K7(Label:13C(6))	32.89	0.0023646	0.363636	1	29		2345			438821	Heavy	Not Unique	Not Used	0.714819	2	376.734	752.461	-0.132023	7.70798	579	579	MS2	4/60	120914_TFujita_5_2u.raw
	High	KPAGPSVTELITK	P08284;P08286;P08287;P08288;P09987	6	5	CID		32.26	0.00309032	1	1	30	19	2592			292873	Light	Not Unique	Not Used	0.602598	3	447.598	1340.78	-0.307292	19.7267	1671	1671	MS2	13/132	120914_TFujita_5_2u.raw
	High	GTLVQTk	P08284;P08286;P08287;P08288;P09987	6	5	CID	K7(Label:13C(6))	31.19	0.0034975	0.419355	1	29		1780			567152	Heavy	Not Unique	Not Used	0.638838	2	376.734	752.461	-0.213137	7.56261	571	571	MS2	5/60	120914_TFujita_4_2u.raw
	Medium	sETAPVAAPAVSAPGAK	P09987	1	1	CID	N-Term(Acetyl)	29.99	0.0100732	1	1	33	16	2021			452790	Light	Redundant	Not Used	0.507689	2	783.412	1565.82	-0.618631	17.9006	1497	1497	MS2	16/150	120914_TFujita_4_2u.raw
	Medium	GTLVQTk	P08284;P08286;P08287;P08288;P09987	6	5	CID	K7(Label:13C(6))	28.66	0.00626265	0.310345	1	29		647			516072	Heavy	Not Unique	Not Used	0.698033	2	376.734	752.461	-0.0509086	7.69817	579	579	MS2	5/60	120914_TFujita_2_2u.raw
	High	aAAVKkSPK	P08284;P09987	2	2	CID	N-Term(Acetyl), K6(Label:13C(6))	26.89	0.0036836	0.37037	1	25					85163.2		Inconsistently Labeled	Not Used		2	474.299	947.592	-6.78031	27.2163	2327	2327	MS2	5/72	120914_TFujita_4_2u.raw
	Medium	GTLVQTk	P08284;P08286;P08287;P08288;P09987	6	5	CID	K7(Label:13C(6))	26.72	0.00978944	0.296296	1	29		53	1		591218	Heavy	Excluded by Method	Not Used		2	376.734	752.461	-0.132023	7.42931	551	551	MS2	5/60	120914_TFujita_1_2u.raw
	Low	sETAPVAAPAVSAPGAK	P09987	1	1	CID	N-Term(Acetyl)	24.47	0.0362632	1	1	33	21	863			546713	Light	Redundant	Not Used	0.404233	2	783.412	1565.82	0.00504549	17.8801	1479	1479	MS2	7/150	120914_TFujita_2_2u.raw
	Medium	kPAGPSVTELITk	P08284;P08286;P08287;P08288;P09987	6	5	CID	K1(Label:13C(6)), K13(Label:13C(6))	22.43	0.0160014	1	1	27		327			261072	Heavy	Not Unique	Not Used	0.572622	3	451.611	1352.82	-0.488954	19.7813	1627	1627	MS2	14/132	120914_TFujita_1_2u.raw
	Low	aVSASKEr	P08284;P08286;P08287;P08288;P09987	6	5	CID	N-Term(Acetyl), R8(Label:13C(6)15N(4))	22.27	0.0400225	0.454545	1	31					139637		Inconsistently Labeled	Not Used		2	450.242	899.476	-6.35852	5.98777	421	421	MS2	4/68	120914_TFujita_2_2u.raw
	Medium	GTLVQTK	P08284;P08286;P08287;P08288;P09987	6	5	CID		22.18	0.0223976	1	1	29		647			739323	Light	Redundant	Not Used	0.698033	2	373.724	746.441	0.177103	7.6439	574	574	MS2	6/60	120914_TFujita_2_2u.raw
	Low	GTLVQTk	P08284;P08286;P08287;P08288;P09987	6	5	CID	K7(Label:13C(6))	22.16	0.0279742	0.363636	1	29		1207			683894	Heavy	Not Unique	Not Used	0.709608	2	376.734	752.461	0.273548	7.66172	582	582	MS2	3/60	120914_TFujita_3_2u.raw
	Low	GTLVQTK	P08284;P08286;P08287;P08288;P09987	6	5	CID		21.75	0.0247287	0.409091	1	29		1780			887786	Light	Redundant	Not Used	0.638838	2	373.724	746.441	-0.0682014	7.57407	572	572	MS2	4/60	120914_TFujita_4_2u.raw
	Medium	aAAVKkSPK	P08284;P09987	2	2	CID	N-Term(Acetyl), K6(Label:13C(6))	21.67	0.0142962	0.272727	1	26					98526.4		Inconsistently Labeled	Not Used		2	474.3	947.593	-5.5565	27.1243	2333	2333	MS2	5/72	120914_TFujita_5_2u.raw
	Medium	aAAVKkSPK	P08284;P09987	2	2	CID	N-Term(Acetyl), K6(Label:13C(6))	20.68	0.0179564	0.380952	1	26					68517.6		Inconsistently Labeled	Not Used		2	474.3	947.593	-5.62091	27.0208	2269	2269	MS2	5/72	120914_TFujita_3_2u.raw
	Low	aVSASKEr	P08284;P08286;P08287;P08288;P09987	6	5	CID	N-Term(Acetyl), R8(Label:13C(6)15N(4))	18.03	0.106244	1	1	31					166293		Inconsistently Labeled	Not Used		2	450.242	899.476	-6.29067	5.68779	398	398	MS2	4/68	120914_TFujita_4_2u.raw
	Low	aVSASKEr	P08284;P08286;P08287;P08288;P09987	6	5	CID	N-Term(Acetyl), R8(Label:13C(6)15N(4))	17.67	0.112006	1	1	31					226743		Inconsistently Labeled	Not Used		2	450.242	899.477	-5.95138	6.18075	443	443	MS2	4/68	120914_TFujita_3_2u.raw
	Low	GTLVQTK	P08284;P08286;P08287;P08288;P09987	6	5	CID		17.6	0.0642986	0.444444	1	29		2345			642911	Light	Redundant	Not Used	0.714819	2	373.724	746.441	0.0135669	7.62136	571	571	MS2	5/60	120914_TFujita_5_2u.raw
	Low	GTLVQTK	P08284;P08286;P08287;P08288;P09987	6	5	CID		17.54	0.0651931	0.388889	1	29		1207			963763	Light	Redundant	Not Used	0.709608	2	373.724	746.441	-0.0682014	7.62588	579	579	MS2	4/60	120914_TFujita_3_2u.raw
	Low	aAAVkKSPK	P08284;P09987	2	2	CID	N-Term(Acetyl), K5(Label:13C(6))	17.34	0.0332103		2	25					85163.2		Inconsistently Labeled	Not Used		2	474.299	947.592	-6.78031	27.2163	2327	2327	MS2	4/72	120914_TFujita_4_2u.raw
	Low	GTLVQTK	P08284;P08286;P08287;P08288;P09987	6	5	CID		16.52	0.0824521	0.176471	1	29							No Quan Values	Not Used		2	373.724	746.441	0.0953351	7.41063	549	549	MS2	4/60	120914_TFujita_1_2u.raw
	Low	aAAVkKSPK	P08284;P09987	2	2	CID	N-Term(Acetyl), K5(Label:13C(6))	16.08	0.0517868		2	26					98526.4		Inconsistently Labeled	Not Used		2	474.3	947.593	-5.5565	27.1243	2333	2333	MS2	4/72	120914_TFujita_5_2u.raw
	Low	aVSASkEr	P08284;P08286;P08287;P08288;P09987	6	5	CID	N-Term(Acetyl), K6(Label:13C(6)), R8(Label:13C(6)15N(4))	15.23	0.173951	1	1	31					54035.6		No Quan Values	Not Used		2	453.253	905.498	-4.6172	5.24855	355	355	MS2	5/68	120914_TFujita_1_2u.raw
	Low	aVSASKEr	P08284;P08286;P08287;P08288;P09987	6	5	CID	N-Term(Acetyl), R8(Label:13C(6)15N(4))	14.11	0.25812	0.142857	1	31					139637		Inconsistently Labeled	Not Used		2	450.242	899.476	-6.83352	5.80349	405	405	MS2	4/68	120914_TFujita_2_2u.raw
	Low	aVSASkEr	P08284;P08286;P08287;P08288;P09987	6	5	CID	N-Term(Acetyl), K6(Label:13C(6)), R8(Label:13C(6)15N(4))	13.74	0.226128	1	1	30		1184	1		88445.1	Heavy	Excluded by Method	Not Used		2	453.252	905.497	-5.69568	6.22223	447	447	MS2	4/68	120914_TFujita_3_2u.raw
	Low	aVSASKEr	P08284;P08286;P08287;P08288;P09987	6	5	CID	N-Term(Acetyl), R8(Label:13C(6)15N(4))	13.73	0.277486	1	1	31	20				164443		Inconsistently Labeled	Not Used		2	450.242	899.477	-6.01924	5.32636	362	362	MS2	4/68	120914_TFujita_1_2u.raw
	Low	sETAPVAAPAVSAPGAK	P09987	1	1	CID	N-Term(Acetyl)	13.13	0.483975	1	1	33	14	288			610958	Light	Redundant	Not Used	0.477614	2	783.413	1565.82	0.862599	18.3592	1506	1506	MS2	8/150	120914_TFujita_1_2u.raw
	Low	aAAVkKSPK	P08284;P09987	2	2	CID	N-Term(Acetyl), K5(Label:13C(6))	13.08	0.103328		2	26					68517.6		Inconsistently Labeled	Not Used		2	474.3	947.593	-5.62091	27.0208	2269	2269	MS2	4/72	120914_TFujita_3_2u.raw
	Low	KPAAAATK	P08284;P08286;P09987	4	3	CID		12.33	0.388885	1	1	31					15250.7		No Quan Values	Not Used		2	379.232	757.456	-0.642867	4.54928	291	291	MS2	4/70	120914_TFujita_1_2u.raw
	Low	aVSASkEr	P08284;P08286;P08287;P08288;P09987	6	5	CID	N-Term(Acetyl), K6(Label:13C(6)), R8(Label:13C(6)15N(4))	11.87	0.347819	1	1	30		1184	1		88445.1	Heavy	Excluded by Method	Not Used		2	453.252	905.497	-5.56087	6.16228	441	441	MS2	3/68	120914_TFujita_3_2u.raw
P49288	1.73	9	1	346	38.5505	9.31982	55.8734	167023	0.475942	1		Melatonin receptor type 1C OS=Gallus gallus PE=2 SV=1 - [MTR1C_CHICK]
	Medium	ILLMLR	P49288	1	1	CID		25.53	0.0152544		2	30		2177		1	167023	Light	Excluded by Method	Not Used		2	379.75	758.492	-4.94447	26.0137	2220	2220	MS2	3/42	120914_TFujita_4_2u.raw
	Medium	ILLMLR	P49288	1	1	CID		25.53	0.0152544	0	1	30	19	2177		1	167023	Light	Excluded by Method	Not Used		2	379.75	758.492	-4.70306	25.8767	2208	2208	MS2	3/42	120914_TFujita_4_2u.raw
	Medium	ILLMLR	P49288	1	1	CID		25.32	0.0160102		2	30		2696			164217	Light	Redundant	Not Used	0.513287	2	379.75	758.492	-4.62259	25.8387	2219	2219	MS2	3/42	120914_TFujita_5_2u.raw
	Medium	ILLMLR	P49288	1	1	CID		25.24	0.0163078	0	1	30		1025		1	115551	Light	Excluded by Method	Not Used		2	379.75	758.492	-4.46165	25.8512	2162	2162	MS2	3/42	120914_TFujita_2_2u.raw
	Medium	ILLMLR	P49288	1	1	CID		25.21	0.0164209	0	1	30		455			126957	Light	Unique	Used	0.475942	2	379.75	758.492	-4.54212	26.0339	2157	2157	MS2	3/42	120914_TFujita_1_2u.raw
	Medium	ILLMLR	P49288	1	1	CID		24.95	0.0156746	0	1	30		2696			164217	Light	Redundant	Not Used	0.513287	2	379.75	758.492	-5.18588	26.257	2257	2257	MS2	3/42	120914_TFujita_5_2u.raw
	Low	ILLMLR	P49288	1	1	CID		22.73	0.0290668		2	30	18	1596			113187	Light	Redundant	Not Used	0.564017	2	379.75	758.492	-4.62259	25.8037	2165	2165	MS2	3/42	120914_TFujita_3_2u.raw
	Low	ILLMLr	P49288	1	1	CID	R6(Label:13C(6)15N(4))	16.2	0.0887568	0	1	29		2696			84290.5	Heavy	Redundant	Not Used	0.513287	2	384.754	768.501	-3.80625	25.9055	2225	2225	MS2	3/42	120914_TFujita_5_2u.raw
	Low	ILLMLr	P49288	1	1	CID	R6(Label:13C(6)15N(4))	14.87	0.12056	0	1	29		455			60424	Heavy	Redundant	Not Used	0.475942	2	384.754	768.501	-4.52104	26.0697	2160	2160	MS2	3/42	120914_TFujita_1_2u.raw
O93574	0.44	7	2	3209	361.061	5.92236	22.85	3.56729e+06	0.473978	1		Reelin (Fragment) OS=Gallus gallus GN=RELN PE=2 SV=1 - [RELN_CHICK]
	Low	SSSTrLR	O93574	1	1	CID	R5(Label:13C(6)15N(4))	22.85	0.0306092		2	31					6.95816e+06		Inconsistently Labeled	Not Used		2	408.732	816.457	1.31257	8.31769	640	640	MS2	4/58	120914_TFujita_4_2u.raw
	Low	SSSTrLR	O93574	1	1	CID	R5(Label:13C(6)15N(4))	17.18	0.109113		2	30					4.68362e+06		Inconsistently Labeled	Not Used		2	408.732	816.458	1.61159	8.20185	620	620	MS2	4/58	120914_TFujita_1_2u.raw
	Low	SSSTrLR	O93574	1	1	CID	R5(Label:13C(6)15N(4))	15.81	0.154829		2	31					6.4427e+06		Inconsistently Labeled	Not Used		2	408.732	816.457	1.23781	8.35255	645	645	MS2	4/58	120914_TFujita_3_2u.raw
	Low	SSSTrLR	O93574	1	1	CID	R5(Label:13C(6)15N(4))	15.78	0.154581		3	31					5.8449e+06		Inconsistently Labeled	Not Used		2	408.732	816.457	1.38732	8.41396	643	643	MS2	4/58	120914_TFujita_5_2u.raw
	Low	LSPLWYK	O93574	1	1	CID		13.31	0.307995	1	1	31		2433		1	71870.8	Light	Excluded by Method	Not Used		2	453.756	906.505	-4.01983	12.327	1005	1005	MS2	5/48	120914_TFujita_5_2u.raw
	Low	SSSTrLR	O93574	1	1	CID	R5(Label:13C(6)15N(4))	11.64	0.404438		3	31					5.0326e+06		Inconsistently Labeled	Not Used		2	408.732	816.457	1.23781	8.35251	638	638	MS2	3/58	120914_TFujita_2_2u.raw
	Low	LSPLWYK	O93574	1	1	CID		10.95	0.530327		2	31		1887			176422	Light	Unique	Used	0.473978	2	453.756	906.505	-4.28915	12.0535	977	977	MS2	5/48	120914_TFujita_4_2u.raw
P41125	31.75	47	7	211	24.3806	11.7515	816.255	346260	0.471068	17	20.0544	60S ribosomal protein L13 OS=Gallus gallus GN=RPL13 PE=2 SV=2 - [RL13_CHICK]
	High	STESLQANVQR	P41125	1	1	CID		73.77	2.58152e-07	0.824324	1	31		2400			253063	Light	Unique	Used	0.507933	2	616.815	1232.62	-0.815708	10.2725	815	815	MS2	9/96	120914_TFujita_5_2u.raw
	High	STESLQANVQr	P41125	1	1	CID	R11(Label:13C(6)15N(4))	67.87	1.14314e-06	1	1	31		1846			160117	Heavy	Unique	Used	0.428071	2	621.819	1242.63	-0.881797	10.241	813	813	MS2	9/96	120914_TFujita_4_2u.raw
	High	STESLQANVQR	P41125	1	1	CID		61.17	4.69759e-06	1	1	31		1846			392108	Light	Redundant	Not Used	0.428071	2	616.815	1232.62	-0.815708	10.2171	811	811	MS2	9/96	120914_TFujita_4_2u.raw
	High	STESLQANVQr	P41125	1	1	CID	R11(Label:13C(6)15N(4))	57.18	1.36869e-05	0.807018	1	31		108			148905	Heavy	Unique	Used	0.462546	2	621.819	1242.63	-0.488856	10.148	790	790	MS2	9/96	120914_TFujita_1_2u.raw
	High	STESLQANVQr	P41125	1	1	CID	R11(Label:13C(6)15N(4))	56.29	1.65649e-05	0.821429	1	31		701			140123	Heavy	Unique	Used	0.576171	2	621.818	1242.63	-1.27474	10.2852	810	810	MS2	9/96	120914_TFujita_2_2u.raw
	High	STESLQANVQr	P41125	1	1	CID	R11(Label:13C(6)15N(4))	55.9	1.83783e-05	1	1	31		2400			128539	Heavy	Redundant	Not Used	0.507933	2	621.819	1242.63	-0.292385	10.2233	810	810	MS2	9/96	120914_TFujita_5_2u.raw
	High	STESLQANVQR	P41125	1	1	CID		55.39	1.77777e-05	1	1	31		108			353983	Light	Redundant	Not Used	0.462546	2	616.815	1232.62	-0.914741	10.1004	786	786	MS2	8/96	120914_TFujita_1_2u.raw
	High	STESLQANVQR	P41125	1	1	CID		52.83	3.17929e-05	1	1	31		1261			427701	Light	Unique	Used	0.471068	2	616.815	1232.62	-1.01377	10.2007	808	808	MS2	9/96	120914_TFujita_3_2u.raw
	High	STESLQANVQR	P41125	1	1	CID		50.75	5.17458e-05	0.705882	1	31		701			243197	Light	Redundant	Not Used	0.576171	2	616.815	1232.62	-0.914741	10.3285	814	814	MS2	8/96	120914_TFujita_2_2u.raw
	High	MATQLSGPVMPIR	P41125	1	1	CID		46.8	0.000143117	1	1	31		2147			102906	Light	Unique	Used	0.542716	2	700.873	1400.74	-0.698676	24.2263	2059	2059	MS2	8/120	120914_TFujita_4_2u.raw
	High	KGDSSPEELK	P41125	1	1	CID		46.17	0.000134058	0.76087	1	30		37			149059	Light	Unique	Used	0.293738	2	545.274	1089.54	-0.688175	6.29378	447	447	MS2	7/100	120914_TFujita_1_2u.raw
	High	GFSLEELK	P41125	1	1	CID		42.86	0.00028986	0.697674	1	30		2668			193040	Light	Unique	Used	0.412018	2	461.747	922.488	-0.382447	23.9102	2047	2047	MS2	6/62	120914_TFujita_5_2u.raw
	High	KGDSSPEELK	P41125	1	1	CID		42.35	0.000317246	1	1	30		633			149970	Light	Unique	Used	0.226078	2	545.274	1089.54	-0.576136	6.8126	498	498	MS2	9/100	120914_TFujita_2_2u.raw
	High	VATWFNQPAR	P41125	1	1	CID		41.77	0.000482323	0.642857	1	31		2089		1	134629	Light	Excluded by Method	Not Used		2	595.309	1189.61	-0.569933	21.0653	1778	1778	MS2	8/80	120914_TFujita_4_2u.raw
	High	GFSLEELK	P41125	1	1	CID		41.53	0.000390205	0.571429	1	30		2141			212640	Light	Unique	Used	0.522089	2	461.748	922.488	-0.183956	23.89	2029	2029	MS2	6/62	120914_TFujita_4_2u.raw
	High	KGDSSPEELK	P41125	1	1	CID		41.42	0.000400215	1	1	30		2336		1	66908.8	Light	Excluded by Method	Not Used		2	545.275	1089.54	-0.464098	6.86251	500	500	MS2	7/100	120914_TFujita_5_2u.raw
	High	TIGISVDPR	P41125	1	1	CID		40.96	0.000513074	0.682927	1	31		2011			315438	Light	Unique	Used	0.336298	2	479.272	957.536	-0.315313	17.5616	1467	1467	MS2	7/76	120914_TFujita_4_2u.raw
	High	KGDSSPEELK	P41125	1	1	CID		40.47	0.000498073	0.7	1	30		1192		1	254884	Light	Excluded by Method	Not Used		2	545.275	1089.54	-0.464098	6.87402	508	508	MS2	9/100	120914_TFujita_3_2u.raw
	High	GFSLEELk	P41125	1	1	CID	K8(Label:13C(6))	39.32	0.00067831	0.666667	1	31		2141			105692	Heavy	Redundant	Not Used	0.522089	2	464.758	928.508	-0.366396	23.9143	2031	2031	MS2	6/62	120914_TFujita_4_2u.raw
	High	TIGISVDPR	P41125	1	1	CID		37.69	0.0011064	0.710526	1	31		1426			356194	Light	Unique	Used	0.330258	2	479.272	957.536	-0.506539	17.5777	1453	1453	MS2	7/76	120914_TFujita_3_2u.raw
	High	KGDSSPEELK	P41125	1	1	CID		37.28	0.00101952	0.72973	1	30		1766		1	171407	Light	Excluded by Method	Not Used		2	545.274	1089.54	-0.576136	6.74001	495	495	MS2	10/100	120914_TFujita_4_2u.raw
	High	TIGISVDPr	P41125	1	1	CID	R9(Label:13C(6)15N(4))	34.77	0.00195054	1	1	31	16	2011			94621.9	Heavy	Redundant	Not Used	0.336298	2	484.276	967.545	0.162373	17.6216	1472	1472	MS2	6/76	120914_TFujita_4_2u.raw
	High	GFSLEELK	P41125	1	1	CID		34.66	0.00191508	0.4	1	30		1560			191315	Light	Unique	Used	0.528741	2	461.748	922.488	-0.316283	23.858	1996	1996	MS2	10/62	120914_TFujita_3_2u.raw
	High	VATWFNQPAR	P41125	1	1	CID		34.49	0.00252498	0.705882	1	31		2089		1	134629	Light	Excluded by Method	Not Used		2	595.309	1189.61	-0.467319	21.1575	1786	1786	MS2	8/80	120914_TFujita_4_2u.raw
	High	GFSLEELk	P41125	1	1	CID	K8(Label:13C(6))	34.03	0.00223382	0.617647	1	30		2668			81442.2	Heavy	Redundant	Not Used	0.412018	2	464.758	928.508	-0.234926	23.8791	2044	2044	MS2	6/62	120914_TFujita_5_2u.raw
	High	KGDSSPEELK	P41125	1	1	CID		33.68	0.00237844	1	1	30		37			149059	Light	Redundant	Not Used	0.293738	2	545.275	1089.54	-0.464098	6.65636	479	479	MS2	9/100	120914_TFujita_1_2u.raw
	High	VATWFNQPAR	P41125	1	1	CID		33.6	0.00316474	0.588235	1	31		1499		1	141824	Light	Excluded by Method	Not Used		2	595.309	1189.61	-0.364705	20.9359	1746	1746	MS2	8/80	120914_TFujita_3_2u.raw
	High	TIGISVDPR	P41125	1	1	CID		32.64	0.00353927	1	1	31	20	278			266418	Light	Unique	Used	0.52598	2	479.272	957.536	-0.697765	17.5854	1438	1438	MS2	8/76	120914_TFujita_1_2u.raw
	High	VATWFNQPAR	P41125	1	1	CID		32.46	0.0041147	1	1	31		2089		1	134629	Light	Excluded by Method	Not Used		2	595.309	1189.61	-0.569933	21.0529	1777	1777	MS2	8/80	120914_TFujita_4_2u.raw
	High	TIGISVDPR	P41125	1	1	CID		31.19	0.00486609	1	1	31		2539			240081	Light	Unique	Used	0.477147	2	479.272	957.536	-0.251571	17.5073	1473	1473	MS2	7/76	120914_TFujita_5_2u.raw
	High	TIGISVDPr	P41125	1	1	CID	R9(Label:13C(6)15N(4))	30.56	0.00496648	1	1	30		2539			114554	Heavy	Redundant	Not Used	0.477147	2	484.276	967.545	-0.0899568	17.5497	1477	1477	MS2	7/76	120914_TFujita_5_2u.raw
	Medium	LILFPR	P41125	1	1	CID		29.84	0.00565453	0.166667	1	30		2696			164217	Light	Not Unique	Not Used	0.513287	2	379.75	758.492	-0.166384	25.8387	2219	2219	MS2	5/42	120914_TFujita_5_2u.raw
	Medium	LILFPR	P41125	1	1	CID		28.69	0.0073688	0.103448	1	30		2177		1	167023	Light	Excluded by Method	Not Used		2	379.75	758.492	-0.488261	26.0137	2220	2220	MS2	5/42	120914_TFujita_4_2u.raw
	Medium	TIGISVDPR	P41125	1	1	CID		28.17	0.0106684	1	1	31	21	854			233245	Light	Unique	Used	0.373584	2	479.272	957.536	0.0671379	17.5102	1446	1446	MS2	4/76	120914_TFujita_2_2u.raw
	Medium	TIGISVDPR	P41125	1	1	CID		27.43	0.0117466	1	1	31	18	2011			315438	Light	Redundant	Not Used	0.336298	2	479.272	957.536	-0.634023	17.8224	1490	1490	MS2	4/76	120914_TFujita_4_2u.raw
	Medium	LILFPR	P41125	1	1	CID		25.53	0.0152544		2	30	19	2177		1	167023	Light	Excluded by Method	Not Used		2	379.75	758.492	-0.246853	25.8767	2208	2208	MS2	3/42	120914_TFujita_4_2u.raw
	Medium	LILFPR	P41125	1	1	CID		25.24	0.0163078		2	30		1025		1	115551	Light	Excluded by Method	Not Used		2	379.75	758.492	-0.00544625	25.8512	2162	2162	MS2	3/42	120914_TFujita_2_2u.raw
	Medium	LILFPR	P41125	1	1	CID		25.21	0.0164209		2	30		455			126957	Light	Redundant	Not Used	0.475942	2	379.75	758.492	-0.0859153	26.0339	2157	2157	MS2	3/42	120914_TFujita_1_2u.raw
	Medium	TIGISVDPr	P41125	1	1	CID	R9(Label:13C(6)15N(4))	25.07	0.0168033	1	1	30	19	278			130396	Heavy	Redundant	Not Used	0.52598	2	484.276	967.544	-0.40537	17.5304	1433	1433	MS2	7/76	120914_TFujita_1_2u.raw
	Medium	LILFPR	P41125	1	1	CID		24.95	0.0156746		2	30		2696			164217	Light	Redundant	Not Used	0.513287	2	379.75	758.492	-0.729668	26.257	2257	2257	MS2	3/42	120914_TFujita_5_2u.raw
	Medium	TIGISVDPr	P41125	1	1	CID	R9(Label:13C(6)15N(4))	24.79	0.0180882	1	1	30	18	854			87136.5	Heavy	Redundant	Not Used	0.373584	2	484.276	967.544	-0.91003	17.64	1457	1457	MS2	10/76	120914_TFujita_2_2u.raw
	Medium	TIGISVDPr	P41125	1	1	CID	R9(Label:13C(6)15N(4))	23.8	0.0225109	1	1	30		2539			114554	Heavy	Redundant	Not Used	0.477147	2	484.276	967.544	-0.531535	17.4578	1468	1468	MS2	6/76	120914_TFujita_5_2u.raw
	Medium	LILFPR	P41125	1	1	CID		23.25	0.0257867	0	1	30	18	1596			113187	Light	Unique	Used	0.564017	2	379.75	758.492	-0.166384	25.8037	2165	2165	MS2	4/42	120914_TFujita_3_2u.raw
	Low	GFSLEELk	P41125	1	1	CID	K8(Label:13C(6))	18.39	0.0847532	1	1	31	19	1560			101156	Heavy	Redundant	Not Used	0.528741	2	464.757	928.508	-0.5636	23.9651	2005	2005	MS2	6/62	120914_TFujita_3_2u.raw
	Low	LILFPr	P41125	1	1	CID	R6(Label:13C(6)15N(4))	16.2	0.0887568		2	29		2696			84290.5	Heavy	Redundant	Not Used	0.513287	2	384.754	768.501	0.591927	25.9055	2225	2225	MS2	3/42	120914_TFujita_5_2u.raw
	Low	LILFPr	P41125	1	1	CID	R6(Label:13C(6)15N(4))	14.87	0.12056		2	29		455			60424	Heavy	Redundant	Not Used	0.475942	2	384.754	768.501	-0.122863	26.0697	2160	2160	MS2	3/42	120914_TFujita_1_2u.raw
	Low	TIGISVDPR	P41125	1	1	CID		14.76	0.213885	1	1	31	17	1426			356194	Light	Redundant	Not Used	0.330258	2	479.272	957.536	-0.251571	17.8572	1478	1478	MS2	8/76	120914_TFujita_3_2u.raw
Q8JFP1	7.86	9	3	407	46.3418	5.47803	318.416	189545	0.464681	3	12.2423	Eukaryotic initiation factor 4A-II OS=Gallus gallus GN=EIF4A2 PE=2 SV=1 - [IF4A2_CHICK]
	High	GYDVIAQAQSGTGK	Q8JFP1	1	1	CID		65.47	1.70275e-06	1	1	31		1973	1		186153	Light	Excluded by Method	Not Used		2	697.849	1394.69	-0.265201	15.611	1293	1293	MS2	11/136	120914_TFujita_4_2u.raw
	High	VLITTDLLAR	Q8JFP1	1	1	CID		63.01	1.57511e-06	1	1	28		477			171522	Light	Unique	Used	0.464681	2	557.845	1114.68	-0.820678	27.5781	2288	2288	MS2	9/76	120914_TFujita_1_2u.raw
	High	VLITTDLLAR	Q8JFP1	1	1	CID		57.52	5.92987e-06	1	1	28		2205		1	69902.6	Light	Excluded by Method	Not Used		2	557.845	1114.68	0.0554126	27.5432	2357	2357	MS2	9/76	120914_TFujita_4_2u.raw
	High	VLITTDLLAR	Q8JFP1	1	1	CID		56.57	6.93922e-06	0.789474	1	28		2205		1	69902.6	Light	Excluded by Method	Not Used		2	557.845	1114.68	-0.492144	27.574	2360	2360	MS2	9/76	120914_TFujita_4_2u.raw
	High	VLITTDLLAR	Q8JFP1	1	1	CID		56.47	6.98814e-06	1	1	28		1054		1	83917.1	Light	Excluded by Method	Not Used		2	557.845	1114.68	-0.0540986	27.5219	2303	2303	MS2	9/76	120914_TFujita_2_2u.raw
	High	VLITTDLLAR	Q8JFP1	1	1	CID		54.2	1.15958e-05	1	1	28		2726			34535.3	Light	Unique	Used	0.421798	2	557.845	1114.68	-0.382632	27.6387	2379	2379	MS2	8/76	120914_TFujita_5_2u.raw
	High	VLITTDLLAr	Q8JFP1	1	1	CID	R10(Label:13C(6)15N(4))	48.45	3.3579e-05	1	1	27		477			73419.5	Heavy	Redundant	Not Used	0.464681	2	562.849	1124.69	-0.35097	27.6507	2294	2294	MS2	8/76	120914_TFujita_1_2u.raw
	High	VLITTDLLAr	Q8JFP1	1	1	CID	R10(Label:13C(6)15N(4))	39.27	0.000278015	1	1	27		1625			40400.2	Heavy	Unique	Used	0.504525	2	562.849	1124.69	-1.11073	27.5339	2314	2314	MS2	8/76	120914_TFujita_3_2u.raw
	Low	KVDWLTEK	Q8JFP1;Q5ZM36	2	2	CID		18.13	0.123052	1	1	32	14	261		1	210958	Light	Excluded by Method	Not Used		2	509.782	1018.56	-0.490191	16.7199	1363	1363	MS2	9/78	120914_TFujita_1_2u.raw
Q6ITC7	35.76	25	6	151	17.2117	10.5356	539.321	154840	0.457979	16	17.6872	40S ribosomal protein S13 OS=Gallus gallus GN=RPS13 PE=2 SV=3 - [RS13_CHICK]
	High	GLAPDLPEDLYHLIK	Q6ITC7	1	1	CID		71.82	5.9518e-07	1	1	32		1695			70917.9	Light	Unique	Used	0.338468	2	847.461	1693.91	-1.34447	34.6487	2923	2923	MS2	11/120	120914_TFujita_3_2u.raw
	High	GLAPDLPEDLYHLIK	Q6ITC7	1	1	CID		64.46	3.11544e-06	1	1	32		1130			45663	Light	Unique	Used	0.406242	2	847.462	1693.92	0.457133	34.5592	2899	2899	MS2	19/120	120914_TFujita_2_2u.raw
	High	GLAPDLPEDLYHLIK	Q6ITC7	1	1	CID		64	3.60287e-06	1	1	32		1695			70917.9	Light	Redundant	Not Used	0.338468	2	847.461	1693.91	-1.2724	34.6282	2921	2921	MS2	12/120	120914_TFujita_3_2u.raw
	High	GLAPDLPEDLYHLIK	Q6ITC7	1	1	CID		63.83	3.7467e-06	1	1	32	20	2274			99304.3	Light	Unique	Used	0.390585	2	847.461	1693.91	-0.840019	34.7988	2979	2979	MS2	12/120	120914_TFujita_4_2u.raw
	High	GLAPDLPEDLYHLIK	Q6ITC7	1	1	CID		57.25	1.64819e-05	1	1	32		2782			110105	Light	Unique	Used	0.443848	2	847.461	1693.92	-0.263506	34.6953	2971	2971	MS2	11/120	120914_TFujita_5_2u.raw
	High	GLSQSALPYR	Q6ITC7	1	1	CID		56.69	1.38216e-05	1	1	31	19	2532			102680	Light	Unique	Used	0.150507	2	546.295	1091.58	-0.803976	16.9723	1424	1424	MS2	7/88	120914_TFujita_5_2u.raw
	High	GLAPDLPEDLYHLIK	Q6ITC7	1	1	CID		54.66	3.09491e-05	0.781818	1	32		553			58562.5	Light	Unique	Used	0.31205	2	847.461	1693.91	-0.840019	34.8809	2905	2905	MS2	18/120	120914_TFujita_1_2u.raw
	High	GLTPSQIGVILr	Q6ITC7	1	1	CID	R12(Label:13C(6)15N(4))	49.32	3.5085e-05	0.714286	1	28		2219			72753.2	Heavy	Unique	Used	0.514765	2	632.386	1263.77	-0.300508	28.6401	2455	2455	MS2	10/104	120914_TFujita_4_2u.raw
	High	GLSQSALPYR	Q6ITC7	1	1	CID		46.55	0.000143851	1	1	31		838	1		87963.1	Light	Excluded by Method	Not Used		2	546.296	1091.58	-0.46849	16.9303	1394	1394	MS2	7/88	120914_TFujita_2_2u.raw
	High	KGLTPSQIGVILR	Q6ITC7	1	1	CID		46.27	4.957e-05	1	1	26		2172		1	114029	Light	Excluded by Method	Not Used		2	691.43	1381.85	-0.473995	25.4572	2172	2172	MS2	10/124	120914_TFujita_4_2u.raw
	High	GLTPSQIGVILr	Q6ITC7	1	1	CID	R12(Label:13C(6)15N(4))	35.48	0.000849418	0.685714	1	28		1069			56070.6	Heavy	Unique	Used	0.499841	2	632.386	1263.76	-1.07325	28.6317	2400	2400	MS2	9/104	120914_TFujita_2_2u.raw
	High	GLSQSALPYR	Q6ITC7	1	1	CID		33.78	0.00251276	1	1	31	15	2532			102680	Light	Redundant	Not Used	0.150507	2	546.296	1091.58	0.0906526	17.1254	1438	1438	MS2	7/88	120914_TFujita_5_2u.raw
	High	GLTPSQIGVILr	Q6ITC7	1	1	CID	R12(Label:13C(6)15N(4))	31.42	0.00216332	0.548387	1	28		488			44008.8	Heavy	Unique	Used	0.446073	2	632.386	1263.77	-0.493693	28.6556	2381	2381	MS2	8/104	120914_TFujita_1_2u.raw
	High	LILIESR	Q6ITC7	1	1	CID		31.25	0.0028121	0.387097	1	29		2063			208501	Light	Unique	Used	0.53877	2	422.268	843.53	-0.190409	20.0948	1692	1692	MS2	5/50	120914_TFujita_4_2u.raw
	High	LILIESR	Q6ITC7	1	1	CID		30.42	0.00340433	0.5	1	29		332			113603	Light	Unique	Used	0.584269	2	422.269	843.53	0.316089	20.1302	1658	1658	MS2	6/50	120914_TFujita_1_2u.raw
	High	LILIESR	Q6ITC7	1	1	CID		28.22	0.00489647	1	1	28		1473		1	167537	Light	Excluded by Method	Not Used		2	422.268	843.53	-0.262765	20.0279	1667	1667	MS2	5/50	120914_TFujita_3_2u.raw
	High	LILIESR	Q6ITC7	1	1	CID		28.08	0.00505689	0.571429	1	28		906			172908	Light	Unique	Used	0.470204	2	422.268	843.53	-0.407479	20.0296	1662	1662	MS2	5/50	120914_TFujita_2_2u.raw
	Medium	LILIESR	Q6ITC7	1	1	CID		27.97	0.00518661	0.535714	1	28		332			113603	Light	Redundant	Not Used	0.584269	2	422.268	843.53	-0.407479	20.0723	1653	1653	MS2	6/50	120914_TFujita_1_2u.raw
	Medium	GLTPSQIGVILr	Q6ITC7	1	1	CID	R12(Label:13C(6)15N(4))	27.53	0.00529811	0.5	1	28		2740			80054.9	Heavy	Unique	Used	0.495084	2	632.386	1263.77	-0.686878	28.761	2476	2476	MS2	7/104	120914_TFujita_5_2u.raw
	Medium	LILIESR	Q6ITC7	1	1	CID		27.44	0.00676132	0.296296	1	29		2600			213799	Light	Unique	Used	0.609287	2	422.269	843.53	0.0990188	20.1153	1706	1706	MS2	6/50	120914_TFujita_5_2u.raw
	Medium	LILIESR	Q6ITC7	1	1	CID		26.3	0.00879086	0.5	1	29		2600			213799	Light	Redundant	Not Used	0.609287	2	422.269	843.53	-0.118052	20.4442	1735	1735	MS2	6/50	120914_TFujita_5_2u.raw
	Medium	GLSQSALPYR	Q6ITC7	1	1	CID		25.81	0.0156141	1	1	31	17				40613.8		No Quan Values	Not Used		2	546.296	1091.58	-0.244833	17.0152	1388	1388	MS2	6/88	120914_TFujita_1_2u.raw
	Medium	DSHGVAQVr	Q6ITC7	1	1	CID	R9(Label:13C(6)15N(4))	25.46	0.0152179	1	1	30	18	1754			136691	Heavy	Unique	Used	0.434344	2	489.753	978.498	-0.933835	5.81986	408	408	MS2	7/70	120914_TFujita_4_2u.raw
	Low	DSHGVAQVr	Q6ITC7	1	1	CID	R9(Label:13C(6)15N(4))	22.97	0.0269994	0.391304	1	30		2324			109882	Heavy	Unique	Used	0.472731	2	489.753	978.498	-0.809082	5.9947	422	422	MS2	5/70	120914_TFujita_5_2u.raw
	Low	LILIESR	Q6ITC7	1	1	CID		21.7	0.0253531	0.227273	1	29		332			113603	Light	Redundant	Not Used	0.584269	2	422.269	843.53	-0.0456949	20.3051	1673	1673	MS2	5/50	120914_TFujita_1_2u.raw
P62303	11.96	2	1	92	10.7966	9.43701	46.69	52765.6	0.447785	2	5.96659	Small nuclear ribonucleoprotein E OS=Gallus gallus GN=SNRPE PE=3 SV=1 - [RUXE_CHICK]
	High	VMVQPINLIFR	P62303	1	1	CID		32.39	0.00317222	1	1	30	18	2788			52765.6	Light	Unique	Used	0.466156	2	665.389	1329.77	-0.768629	35.3536	3021	3021	MS2	14/96	120914_TFujita_5_2u.raw
	High	VMVQPINLIFR	P62303	1	1	CID		31.8	0.00363381	1	1	30	17	2277			52454.7	Light	Unique	Used	0.430137	2	665.389	1329.77	-0.768629	35.3195	3019	3019	MS2	12/96	120914_TFujita_4_2u.raw
P61355	52.94	26	7	136	15.7877	10.5649	394.492	317251	0.446115	15	8.51254	60S ribosomal protein L27 OS=Gallus gallus GN=RPL27 PE=2 SV=2 - [RL27_CHICK]
	High	VVLVLAGR	P61355	1	1	CID		50.68	1.79564e-05	1	1	26		2619			330646	Light	Unique	Used	0.451	2	413.779	826.551	-0.22199	20.8003	1767	1767	MS2	7/58	120914_TFujita_5_2u.raw
	High	VVLVLAGr	P61355	1	1	CID	R8(Label:13C(6)15N(4))	48.58	1.52543e-05	1	1	23		2619			143768	Heavy	Redundant	Not Used	0.451	2	418.783	836.559	-0.837983	20.757	1763	1763	MS2	7/58	120914_TFujita_5_2u.raw
	High	VVLVLAGr	P61355	1	1	CID	R8(Label:13C(6)15N(4))	47.65	1.8897e-05	1	1	23		2080			104612	Heavy	Unique	Used	0.396563	2	418.783	836.559	-0.0354247	20.7526	1751	1751	MS2	5/58	120914_TFujita_4_2u.raw
	High	VYNYNHLMPTR	P61355	1	1	CID		46.9	0.000108212	1	1	30		1435			146114	Light	Unique	Used	0.272406	2	704.345	1407.68	-1.07462	17.9118	1483	1483	MS2	11/96	120914_TFujita_3_2u.raw
	High	VVLVLAGr	P61355	1	1	CID	R8(Label:13C(6)15N(4))	42.61	5.75691e-05	0.697674	1	23		928			93380.9	Heavy	Unique	Used	0.47243	2	418.783	836.559	-0.619103	20.869	1737	1737	MS2	7/58	120914_TFujita_2_2u.raw
	High	VYNYNHLMPTR	P61355	1	1	CID		40.45	0.000473325	1	1	30		2556			143662	Light	Unique	Used	0.446115	2	704.344	1407.68	-1.59493	18.0097	1518	1518	MS2	11/96	120914_TFujita_5_2u.raw
	High	NIDDGTSDRPYSHALVAGIDR	P61355	1	1	CID		39.51	0.000694051	1	1	31		2593			214062	Light	Unique	Used	0.472791	3	758.037	2272.1	-0.0225645	19.7393	1672	1672	MS2	17/234	120914_TFujita_5_2u.raw
	High	VVLVLAGR	P61355	1	1	CID		37.11	0.000408526	1	1	26		2080			263796	Light	Redundant	Not Used	0.396563	2	413.779	826.551	-0.148147	20.741	1750	1750	MS2	6/58	120914_TFujita_4_2u.raw
	High	KVTAAMGK	P61355	1	1	CID		36.92	0.00118893	0.702703	1	31		2316			173886	Light	Unique	Used	0.506934	2	403.234	805.46	0.124577	5.43301	373	373	MS2	6/70	120914_TFujita_5_2u.raw
	High	VKFEER	P61355	1	1	CID		36.47	0.00135254	1	1	31		2354		1	177788	Light	Excluded by Method	Not Used		2	404.221	807.436	-0.542287	8.05481	611	611	MS2	5/50	120914_TFujita_5_2u.raw
	High	VKFEER	P61355	1	1	CID		36.01	0.00150367	1	1	31		1790		1	146835	Light	Excluded by Method	Not Used		2	404.221	807.436	-0.391104	7.96157	608	608	MS2	5/50	120914_TFujita_4_2u.raw
	High	KVTAAMGK	P61355	1	1	CID		34.84	0.00191936	0.685714	1	31		1744			210621	Light	Unique	Used	0.46403	2	403.234	805.46	0.124577	5.29509	361	361	MS2	6/70	120914_TFujita_4_2u.raw
	High	YSVDIPLDK	P61355	1	1	CID		33.09	0.00333817	1	1	31	17	2635			350559	Light	Unique	Used	0.421462	2	525.279	1049.55	-0.186975	21.6096	1840	1840	MS2	5/76	120914_TFujita_5_2u.raw
	High	YSVDIPLDK	P61355	1	1	CID		32.68	0.00345287	1	1	31		2104			407044	Light	Unique	Used	0.438685	2	525.279	1049.55	-0.535897	21.63	1828	1828	MS2	5/76	120914_TFujita_4_2u.raw
	High	YSVDIPLDK	P61355	1	1	CID		32.5	0.00359898	1	1	31		2104			407044	Light	Redundant	Not Used	0.438685	2	525.279	1049.55	-0.535897	21.7442	1838	1838	MS2	12/76	120914_TFujita_4_2u.raw
	High	YSVDIPLDk	P61355	1	1	CID	K9(Label:13C(6))	31.82	0.00414324	1	1	31	19	2635			147747	Heavy	Redundant	Not Used	0.421462	2	528.289	1055.57	-0.405259	21.687	1847	1847	MS2	12/76	120914_TFujita_5_2u.raw
	Medium	YSVDIPLDK	P61355	1	1	CID		26.98	0.0128286	1	1	31		1518			303074	Light	Unique	Used	0.399852	2	525.279	1049.55	-0.535897	21.6146	1804	1804	MS2	11/76	120914_TFujita_3_2u.raw
	Medium	KVTAAMGK	P61355	1	1	CID		26.96	0.0122837	1	1	31		1178			134996	Light	Unique	Used	0.530346	2	403.234	805.461	0.579237	5.72993	403	403	MS2	6/70	120914_TFujita_3_2u.raw
	Medium	YSVDIPLDK	P61355	1	1	CID		26.92	0.0130071	1	1	31		377			218935	Light	Unique	Used	0.42188	2	525.279	1049.55	-0.535897	21.7099	1794	1794	MS2	5/76	120914_TFujita_1_2u.raw
	Medium	YSVDIPLDK	P61355	1	1	CID		26.13	0.0164552	1	1	31		947			268960	Light	Unique	Used	0.427461	2	525.279	1049.55	-0.303283	21.715	1809	1809	MS2	10/76	120914_TFujita_2_2u.raw
	Medium	YSVDIPLDk	P61355	1	1	CID	K9(Label:13C(6))	25.26	0.018169	1	1	31	17	947			114970	Heavy	Redundant	Not Used	0.427461	2	528.289	1055.57	-0.867835	21.7631	1813	1813	MS2	4/76	120914_TFujita_2_2u.raw
	Medium	YSVDIPLDk	P61355	1	1	CID	K9(Label:13C(6))	24.87	0.0205277	1	1	31	16	2104			166498	Heavy	Redundant	Not Used	0.438685	2	528.289	1055.57	-0.520903	21.7893	1842	1842	MS2	6/76	120914_TFujita_4_2u.raw
	Medium	KVTAAMGK	P61355	1	1	CID		23.45	0.0246261	1	1	30		617			111788	Light	Unique	Used	0.555811	2	403.234	805.461	1.0339	5.45101	374	374	MS2	6/70	120914_TFujita_2_2u.raw
	Low	DVFRDPALK	P61355	1	1	CID		14.54	0.23203	1	1	31	16	2528		1	200863	Light	Excluded by Method	Not Used		2	530.793	1060.58	-0.202305	16.7	1400	1400	MS2	8/82	120914_TFujita_5_2u.raw
	Low	DVFRDPALK	P61355	1	1	CID		14.35	0.242406	1	1	31	18	1999		1	148303	Light	Excluded by Method	Not Used		2	530.793	1060.58	-0.547599	16.7966	1399	1399	MS2	5/82	120914_TFujita_4_2u.raw
	Low	VKFEER	P61355	1	1	CID		13.84	0.247829	1	1	31		1219		1	165443	Light	Excluded by Method	Not Used		2	404.221	807.435	-0.693469	8.1359	625	625	MS2	4/50	120914_TFujita_3_2u.raw
Q98TF6	30.48	10	4	105	12.2879	11.3413	198.523	129086	0.43982	5	28.2711	60S ribosomal protein L36 OS=Gallus gallus GN=RPL36 PE=3 SV=1 - [RL36_CHICK]
	High	EELSNVLAAMR	Q98TF6	1	1	CID		50.13	7.0362e-05	1	1	31		2727			80537.3	Light	Unique	Used	0.302931	2	616.819	1232.63	0.592078	27.7335	2388	2388	MS2	9/98	120914_TFujita_5_2u.raw
	High	EELSNVLAAMR	Q98TF6	1	1	CID		49.98	6.98208e-05	1	1	31		1628			33340.3	Light	Unique	Used	0.364794	2	616.818	1232.63	-1.4876	27.7157	2331	2331	MS2	9/98	120914_TFujita_3_2u.raw
	High	EELSNVLAAMR	Q98TF6	1	1	CID		46.17	0.000166667	1	1	31		2207			76899	Light	Unique	Used	0.43982	2	616.818	1232.63	-1.19051	27.8165	2381	2381	MS2	9/98	120914_TFujita_4_2u.raw
	High	EELSNVLAAMr	Q98TF6	1	1	CID	R11(Label:13C(6)15N(4))	43.89	0.000322572	1	1	32	17	2727			24397.2	Heavy	Redundant	Not Used	0.302931	2	621.823	1242.64	-0.467697	27.8881	2402	2402	MS2	9/98	120914_TFujita_5_2u.raw
	High	EELSNVLAAMr	Q98TF6	1	1	CID	R11(Label:13C(6)15N(4))	43.45	0.000356966	1	1	32	21	2727			24397.2	Heavy	Redundant	Not Used	0.302931	2	621.823	1242.64	-0.467697	27.8758	2401	2401	MS2	8/98	120914_TFujita_5_2u.raw
	High	YPMAVGLNK	Q98TF6	1	1	CID		41.46	0.00041798	1	1	31	15	2549			138940	Light	Unique	Used	0.476258	2	496.765	992.523	-0.35611	17.779	1497	1497	MS2	7/68	120914_TFujita_5_2u.raw
	High	EVcGFAPYEr	Q98TF6	1	1	CID	C3(Carbamidomethyl), R10(Label:13C(6)15N(4))	36.09	0.000307546	1	1	24		2546			167781	Heavy	Unique	Used	0.541831	2	619.28	1237.55	-1.27525	17.6873	1489	1489	MS2	7/88	120914_TFujita_5_2u.raw
	Low	YPMAVGLNk	Q98TF6	1	1	CID	K9(Label:13C(6))	15.86	0.131006	1	1	30	16	2019		1	26043.4	Heavy	Excluded by Method	Not Used		2	499.776	998.544	0.636644	17.7735	1485	1485	MS2	10/68	120914_TFujita_4_2u.raw
	Low	krEELSNVLAAMr	Q98TF6	1	1	CID	K1(Label:13C(6)), R2(Label:13C(6)15N(4)), R13(Label:13C(6)15N(4))	14.65	0.217658	1	1	31	16	2124		1	11775.7	Heavy	Excluded by Method	Not Used		3	514.959	1542.86	-0.0298167	22.6746	1919	1919	MS2	12/126	120914_TFujita_4_2u.raw
	Low	YPMAVGLNk	Q98TF6	1	1	CID	K9(Label:13C(6))	14.41	0.191989	1	1	30	15	2549			59793.3	Heavy	Redundant	Not Used	0.476258	2	499.775	998.543	-0.769213	17.8268	1501	1501	MS2	10/68	120914_TFujita_5_2u.raw
Q98TF7	30.08	14	6	123	14.5426	11.0483	138.809	2.61372e+06	0.439365	4	9.22317	60S ribosomal protein L35 OS=Gallus gallus GN=RPL35 PE=2 SV=3 - [RL35_CHICK]
	High	VLTVINQTQk	Q98TF7	1	1	CID	K10(Label:13C(6))	45.32	0.000116037	0.577778	1	29		2490			76594.8	Heavy	Unique	Used	0.422131	2	575.35	1149.69	-0.286631	14.8195	1232	1232	MS2	14/90	120914_TFujita_5_2u.raw
	High	VLTVINQTQK	Q98TF7	1	1	CID		42.18	0.00025727	1	1	29	18	2490			190614	Light	Redundant	Not Used	0.422131	2	572.34	1143.67	-0.299158	14.7721	1228	1228	MS2	8/90	120914_TFujita_5_2u.raw
	High	VLTVINQTQK	Q98TF7	1	1	CID		37.8	0.000705324	1	1	29		2490			190614	Light	Redundant	Not Used	0.422131	2	572.34	1143.67	-0.405893	14.897	1239	1239	MS2	8/90	120914_TFujita_5_2u.raw
	High	KEELLK	Q98TF7	1	1	CID		34.76	0.00115297	0.257143	1	28		2347			177276	Light	Unique	Used	0.49672	2	380.234	759.461	-0.581172	7.68976	577	577	MS2	5/52	120914_TFujita_5_2u.raw
	High	KEELLK	Q98TF7	1	1	CID		34.18	0.00131771	0.294118	1	28		646		1	129238	Light	Excluded by Method	Not Used		2	380.234	759.462	0.543958	7.58888	569	569	MS2	5/52	120914_TFujita_2_2u.raw
	Medium	KEELLK	Q98TF7	1	1	CID		25.6	0.00950209	0.153846	1	28		51			185638	Light	Unique	Used	0.457304	2	380.234	759.461	0.463592	7.29936	538	538	MS2	5/52	120914_TFujita_1_2u.raw
	Low	YKPLDLRPK	Q98TF7	1	1	CID		23.5	0.0259076	1	1	31	15	2474			131417	Light	Unique	Used	0.40391	2	565.34	1129.67	-0.389865	14.1244	1169	1169	MS2	7/78	120914_TFujita_5_2u.raw
	Medium	KEELLK	Q98TF7	1	1	CID		22.19	0.0208362		2	28		1206			208589	Light	Redundant	Not Used	0.291579	2	380.234	759.461	-0.0989729	7.61439	578	578	MS2	5/52	120914_TFujita_3_2u.raw
	Low	QLDDLK	Q98TF7	1	1	CID		18.23	0.0751571		2	30		1845		1	137060	Light	Excluded by Method	Not Used		2	366.2	731.393	-0.767625	10.1757	807	807	MS2	5/52	120914_TFujita_4_2u.raw
	Low	YKPLDLRPK	Q98TF7	1	1	CID		14.96	0.185109	1	1	31		1939		1	167600	Light	Excluded by Method	Not Used		2	565.34	1129.67	-0.281807	14.2108	1169	1169	MS2	6/78	120914_TFujita_4_2u.raw
	Low	kEELLKQLDDLK	Q98TF7	1	1	CID	N-Term(Acetyl)	13.73	0.275368	1	1	31	17	410	1		5.46877e+06	Light	Excluded by Method	Not Used		2	757.424	1513.84	-4.87829	23.5019	1946	1946	MS2	4/126	120914_TFujita_1_2u.raw
	Low	kEELLKQLDDLK	Q98TF7	1	1	CID	N-Term(Acetyl)	13.06	0.308944	1	1	31		2132	1		4.4429e+06	Light	Excluded by Method	Not Used		2	757.424	1513.84	-4.39447	23.3885	1983	1983	MS2	4/126	120914_TFujita_4_2u.raw
	Low	kEELLKQLDDLK	Q98TF7	1	1	CID	N-Term(Acetyl)	11.51	0.448512	1	1	31	17	1558	1		7.44196e+06	Light	Excluded by Method	Not Used		2	757.423	1513.84	-5.20084	23.7943	1991	1991	MS2	4/126	120914_TFujita_3_2u.raw
	Low	qQrkEr	Q98TF7	1	1	CID	N-Term(Acetyl), R3(Label:13C(6)15N(4)), K4(Label:13C(6)), R6(Label:13C(6)15N(4))	11.29	0.434666		4	31					146925		No Quan Values	Not Used		2	456.766	912.524	2.1151	12.1557	981	981	MS2	3/50	120914_TFujita_3_2u.raw
Q5ZL34	2.36	8	2	551	59.3236	7.40088	22.0987	385667	0.437338	4	17.8425	Cleavage and polyadenylation specificity factor subunit 6 OS=Gallus gallus GN=CPSF6 PE=2 SV=1 - [CPSF6_CHICK]
	Low	LmDLLPK	Q5ZL34	1	1	CID	M2(Oxidation)	22.06	0.043561	0.136364	1	31		2042			239824	Light	Unique	Used	0.472926	2	423.242	845.477	-4.19432	18.9647	1592	1592	MS2	5/48	120914_TFujita_4_2u.raw
	Low	LmDLLPK	Q5ZL34	1	1	CID	M2(Oxidation)	21.5	0.0495562	0.0909091	1	31		2578			181620	Light	Unique	Used	0.372461	2	423.242	845.477	-4.26651	18.931	1600	1600	MS2	5/48	120914_TFujita_5_2u.raw
	Low	LmDLLPK	Q5ZL34	1	1	CID	M2(Oxidation)	20.51	0.0622441	0.380952	1	31		2042			239824	Light	Redundant	Not Used	0.472926	2	423.242	845.476	-4.48308	19.044	1599	1599	MS2	5/48	120914_TFujita_4_2u.raw
	Low	LmDLLPK	Q5ZL34	1	1	CID	M2(Oxidation)	20.37	0.0642833	0.15	1	31		1453			276707	Light	Unique	Used	0.404428	2	423.242	845.477	-4.19432	18.8576	1565	1565	MS2	5/48	120914_TFujita_3_2u.raw
	Low	LmDLLPK	Q5ZL34	1	1	CID	M2(Oxidation)	19.87	0.072127	0.1	1	31		308			213795	Light	Unique	Used	0.52781	2	423.242	845.476	-4.41089	19.0239	1562	1562	MS2	5/48	120914_TFujita_1_2u.raw
	Low	LmDLLPK	Q5ZL34	1	1	CID	M2(Oxidation)	17.18	0.133998		2	31		882			278368	Light	Redundant	Not Used	0.284211	2	423.242	845.477	-4.04994	18.8827	1565	1565	MS2	5/48	120914_TFujita_2_2u.raw
	Low	LmDLLPK	Q5ZL34	1	1	CID	M2(Oxidation)	14.43	0.252405	0.0714286	1	31		1453			276707	Light	Redundant	Not Used	0.404428	2	423.242	845.477	-4.26651	19.0494	1582	1582	MS2	5/48	120914_TFujita_3_2u.raw
	Low	srSRDr	Q5ZL34	1	1	CID	N-Term(Acetyl), R2(Label:13C(6)15N(4)), R6(Label:13C(6)15N(4))	13.04	0.288024	1	1	31					492967		Inconsistently Labeled	Not Used		2	419.723	838.44	0.367938	11.6887	940	940	MS2	3/56	120914_TFujita_3_2u.raw
Q07598	5.48	8	3	547	58.6535	8.19189	21.6424	452043	0.428887	2	10.8796	Non-specific lipid-transfer protein (Fragment) OS=Gallus gallus GN=SCP2 PE=2 SV=1 - [NLTP_CHICK]
	Medium	GSLASGFSDR	Q07598	1	1	CID		20.43	0.020379	1	1	26		728		1	315364	Light	Excluded by Method	Not Used		2	498.738	996.469	-6.0191	11.484	918	918	MS2	3/86	120914_TFujita_2_2u.raw
	Low	iSGNmGMAmk	Q07598	1	1	CID	N-Term(Acetyl), M5(Oxidation), M9(Oxidation), K10(Label:13C(6))	16.81	0.0354363	1	1	25		48	1		166220	Heavy	Excluded by Method	Not Used		2	560.255	1119.5	7.54052	7.21382	530	530	MS2	6/84	120914_TFujita_1_2u.raw
	Low	GSLASGFSDR	Q07598	1	1	CID		16.59	0.0482417	1	1	26		1289			249472	Light	Unique	Used	0.398627	2	498.738	996.468	-6.32536	11.5083	924	924	MS2	3/86	120914_TFujita_3_2u.raw
	Low	iSGNmGMAmk	Q07598	1	1	CID	N-Term(Acetyl), M5(Oxidation), M9(Oxidation), K10(Label:13C(6))	13.99	0.0738196	0.142857	1	26	14	645	1		199448	Heavy	Excluded by Method	Not Used		2	560.254	1119.5	6.55917	7.56535	567	567	MS2	11/84	120914_TFujita_2_2u.raw
	Low	GSLASGFSDR	Q07598	1	1	CID		12.83	0.114663	1	1	26	16	144			238720	Light	Unique	Used	0.461443	2	498.738	996.468	-6.08035	11.5028	911	911	MS2	3/86	120914_TFujita_1_2u.raw
	Low	iSGNMGmAmkLQNLQLQPGK	Q07598	1	1	CID	N-Term(Acetyl), M7(Oxidation), M9(Oxidation), K10(Label:13C(6))	12.64	0.500942	1	1	33					841317		Inconsistently Labeled	Not Used		3	747.049	2239.13	-0.276594	26.0065	2155	2155	MS2	8/184	120914_TFujita_1_2u.raw
	Low	iSGNMGmAmk	Q07598	1	1	CID	N-Term(Acetyl), M7(Oxidation), M9(Oxidation), K10(Label:13C(6))	11.76	0.123359		2	26	14	645	1		199448	Heavy	Excluded by Method	Not Used		2	560.254	1119.5	6.55917	7.56535	567	567	MS2	6/84	120914_TFujita_2_2u.raw
	Low	iSGNmGmAMk	Q07598	1	1	CID	N-Term(Acetyl), M5(Oxidation), M7(Oxidation), K10(Label:13C(6))	10.5	0.164881		3	26	14	645	1		199448	Heavy	Excluded by Method	Not Used		2	560.254	1119.5	6.55917	7.56535	567	567	MS2	5/84	120914_TFujita_2_2u.raw
Q8QGX4	2.08	16	10	4134	472.353	7.32764	35.9157	416877	0.426105	3	12.5136	DNA-dependent protein kinase catalytic subunit OS=Gallus gallus GN=PRKDC PE=2 SV=1 - [PRKDC_CHICK]
	Medium	aPALNkEGk	Q8QGX4	1	1	CID	N-Term(Acetyl), K6(Label:13C(6)), K9(Label:13C(6))	29.74	0.00578624		2	30					539663		No Quan Values	Not Used		2	491.289	981.571	-5.88331	19.3243	1588	1588	MS2	5/72	120914_TFujita_1_2u.raw
	Medium	aPALNkEGk	Q8QGX4	1	1	CID	N-Term(Acetyl), K6(Label:13C(6)), K9(Label:13C(6))	26.53	0.0120059		2	30							No Quan Values	Not Used		2	491.289	981.57	-6.31858	19.2779	1602	1602	MS2	6/72	120914_TFujita_3_2u.raw
	Low	aPALNkEGk	Q8QGX4	1	1	CID	N-Term(Acetyl), K6(Label:13C(6)), K9(Label:13C(6))	19.35	0.0627182		2	30					300833		No Quan Values	Not Used		2	491.289	981.571	-6.13203	19.2614	1618	1618	MS2	6/72	120914_TFujita_4_2u.raw
	Low	aPALNkEGk	Q8QGX4	1	1	CID	N-Term(Acetyl), K6(Label:13C(6)), K9(Label:13C(6))	18.89	0.0697258		2	30					374690		No Quan Values	Not Used		2	491.289	981.571	-6.13203	19.2593	1597	1597	MS2	7/72	120914_TFujita_2_2u.raw
	Low	ILAGLNK	Q8QGX4	1	1	CID		17.61	0.0598162		2	28					49786.5		No Quan Values	Not Used		2	364.738	728.469	3.26489	23.3711	1955	1955	MS2	7/52	120914_TFujita_3_2u.raw
	Low	EVTAKmK	Q8QGX4	1	1	CID	M6(Oxidation)	13.34	0.236358	1	1	30	19				12580.8		No Quan Values	Not Used		2	411.72	822.433	-7.27756	4.61032	295	295	MS2	5/56	120914_TFujita_4_2u.raw
	Low	KGGTWIK	Q8QGX4	1	1	CID		13.19	0.28784	1	1	31		1359	1		489337	Light	Excluded by Method	Not Used		2	395.234	789.462	-0.24808	14.8969	1220	1220	MS2	4/60	120914_TFujita_3_2u.raw
	Low	LPANILDR	Q8QGX4	1	1	CID		12.96	0.2605		2	30	20				41128.8		No Quan Values	Not Used		2	456.269	911.531	0.32392	16.4873	1381	1381	MS2	3/64	120914_TFujita_5_2u.raw
	Low	LLEFLmK	Q8QGX4	1	1	CID	M6(Oxidation)	12.94	0.315059	1	1	31		2687		1	50488.7	Light	Excluded by Method	Not Used		2	455.263	909.519	8.79638	25.277	2170	2170	MS2	5/48	120914_TFujita_5_2u.raw
	Low	nLPDISVr	Q8QGX4	1	1	CID	N-Term(Acetyl), R8(Label:13C(6)15N(4))	11.45	0.393879	1	1	30		675			97751.4	Heavy	Unique	Used	0.381014	2	483.265	965.522	-6.88626	8.84271	683	683	MS2	3/74	120914_TFujita_2_2u.raw
	Low	aPALNkEGk	Q8QGX4	1	1	CID	N-Term(Acetyl), K6(Label:13C(6)), K9(Label:13C(6))	11.07	0.422079		2	30					222685		No Quan Values	Not Used		2	491.289	981.571	-6.2564	19.3182	1634	1634	MS2	6/72	120914_TFujita_5_2u.raw
	Low	nLPDISVr	Q8QGX4	1	1	CID	N-Term(Acetyl), R8(Label:13C(6)15N(4))	10.9	0.455185	1	1	30	19	1809			153636	Heavy	Unique	Used	0.463479	2	483.264	965.521	-8.08734	8.71578	676	676	MS2	3/74	120914_TFujita_4_2u.raw
	Low	nLPDISVr	Q8QGX4	1	1	CID	N-Term(Acetyl), R8(Label:13C(6)15N(4))	10.52	0.496807	1	1	30	18	2370			118733	Heavy	Unique	Used	0.426105	2	483.264	965.522	-7.70805	8.77221	676	676	MS2	3/74	120914_TFujita_5_2u.raw
	Low	QQEKSPANTK	Q8QGX4	1	1	CID		10.42	0.60824	1	1	31					41274.9		No Quan Values	Not Used		2	565.789	1130.57	-7.40194	13.8314	1127	1127	MS2	4/102	120914_TFujita_3_2u.raw
	Low	DYLYLFR	Q8QGX4	1	1	CID		10.16	0.496372		2	30					221631		No Quan Values	Not Used		2	495.257	989.507	-1.81961	18.6425	1575	1575	MS2	3/48	120914_TFujita_5_2u.raw
	Low	QMSLmVAkDAELHkSK	Q8QGX4	1	1	CID	M5(Oxidation), K8(Label:13C(6)), K14(Label:13C(6))	10.07	0.801969	1	1	32	20				112681		Inconsistently Labeled	Not Used		2	922.498	1843.99	4.40073	28.2757	2347	2347	MS2	12/174	120914_TFujita_1_2u.raw
P32429	39.47	49	11	266	29.9809	10.5063	984.979	578296	0.424908	20	23.6978	60S ribosomal protein L7a OS=Gallus gallus GN=RPL7A PE=2 SV=2 - [RL7A_CHICK]
	High	VPPAINQFSQALDR	P32429	1	1	CID		90.72	7.87921e-09	1	1	33		2710			116067	Light	Unique	Used	0.334498	2	778.414	1555.82	-0.699584	26.6526	2292	2292	MS2	12/128	120914_TFujita_5_2u.raw
	High	AGVNTVTTLVENK	P32429	1	1	CID		85.11	2.48197e-08	1	1	32		905			540515	Light	Unique	Used	0.460145	2	673.369	1345.73	-0.639399	19.9924	1659	1659	MS2	11/126	120914_TFujita_2_2u.raw
	High	TcTcVAFTQVNPEDK	P32429	1	1	CID	C2(Carbamidomethyl), C4(Carbamidomethyl)	84.61	6.91879e-09	1	1	26		1447			210064	Light	Unique	Used	0.347756	2	885.395	1769.78	-0.894698	18.5946	1542	1542	MS2	11/150	120914_TFujita_3_2u.raw
	High	AGVNTVTTLVENK	P32429	1	1	CID		79.5	8.63954e-08	0.875	1	32		1471			678087	Light	Unique	Used	0.427391	2	673.369	1345.73	-1.00224	20.0027	1665	1665	MS2	10/126	120914_TFujita_3_2u.raw
	High	VPPAINQFSQALDR	P32429	1	1	CID		77.38	1.67271e-07	1	1	32		1036			128443	Light	Unique	Used	0.421786	2	778.415	1555.82	-0.464203	26.5043	2217	2217	MS2	12/128	120914_TFujita_2_2u.raw
	High	AGVNTVTTLVENK	P32429	1	1	CID		76.71	1.7171e-07	0.792208	1	32		2599			410838	Light	Unique	Used	0.407928	2	673.369	1345.73	-0.639399	20.0593	1701	1701	MS2	11/126	120914_TFujita_5_2u.raw
	High	TcTcVAFTQVNPEDK	P32429	1	1	CID	C2(Carbamidomethyl), C4(Carbamidomethyl)	76.07	4.94345e-08	1	1	26		2038			181282	Light	Unique	Used	0.448888	2	885.394	1769.78	-0.963673	18.7232	1571	1571	MS2	9/150	120914_TFujita_4_2u.raw
	High	AGVNTVTTLVENk	P32429	1	1	CID	K13(Label:13C(6))	72.82	4.04857e-07	1	1	32		2599			164262	Heavy	Redundant	Not Used	0.407928	2	676.379	1351.75	-0.98845	20.1397	1708	1708	MS2	8/126	120914_TFujita_5_2u.raw
	High	TcTcVAFTQVNPEDK	P32429	1	1	CID	C2(Carbamidomethyl), C4(Carbamidomethyl)	72.79	9.99433e-08	1	1	26		879			217333	Light	Unique	Used	0.42244	2	885.395	1769.78	0.070949	18.6571	1546	1546	MS2	12/150	120914_TFujita_2_2u.raw
	High	AGVNTVTTLVENk	P32429	1	1	CID	K13(Label:13C(6))	71.72	5.11462e-07	1	1	32		905			242604	Heavy	Redundant	Not Used	0.460145	2	676.379	1351.75	-0.627229	20.0724	1666	1666	MS2	8/126	120914_TFujita_2_2u.raw
	High	AGVNTVTTLVENK	P32429	1	1	CID		64.98	2.5415e-06	1	1	32		2062			639224	Light	Unique	Used	0.457706	2	673.369	1345.73	-0.820818	19.9955	1683	1683	MS2	18/126	120914_TFujita_4_2u.raw
	High	TcTcVAFTQVNPEDK	P32429	1	1	CID	C2(Carbamidomethyl), C4(Carbamidomethyl)	61.37	1.45892e-06	1	1	26		305			188442	Light	Unique	Used	0.525163	2	885.394	1769.78	-1.23957	18.905	1552	1552	MS2	11/150	120914_TFujita_1_2u.raw
	High	AGVNTVTTLVENK	P32429	1	1	CID		60.67	6.89915e-06	1	1	32		331			595250	Light	Unique	Used	0.472285	2	673.369	1345.73	-0.54869	20.0469	1651	1651	MS2	8/126	120914_TFujita_1_2u.raw
	High	AGVNTVTTLVENk	P32429	1	1	CID	K13(Label:13C(6))	58.22	1.16009e-05	1	1	32		2062			283065	Heavy	Redundant	Not Used	0.457706	2	676.379	1351.75	-0.898145	20.0823	1691	1691	MS2	8/126	120914_TFujita_4_2u.raw
	High	NFGIGQDIQPK	P32429	1	1	CID		54.6	2.84324e-05	1	1	32	21	2588			279286	Light	Unique	Used	0.339845	2	608.819	1216.63	-0.596767	19.4239	1644	1644	MS2	8/100	120914_TFujita_5_2u.raw
	High	NFGIGQDIQPK	P32429	1	1	CID		45.57	0.000214932	1	1	32		2053			298616	Light	Unique	Used	0.524795	2	608.82	1216.63	-0.295763	19.4789	1637	1637	MS2	8/100	120914_TFujita_4_2u.raw
	High	NFGIGQDIQPk	P32429	1	1	CID	K11(Label:13C(6))	33.69	0.00369842	1	1	32	16	2588			84674.4	Heavy	Redundant	Not Used	0.339845	2	611.829	1222.65	-1.28241	19.5364	1654	1654	MS2	7/100	120914_TFujita_5_2u.raw
	High	QTATQLLK	P32429	1	1	CID		32.32	0.0033996	0.15625	1	31		1920		1	302690	Light	Excluded by Method	Not Used		2	451.769	902.53	-0.637585	13.3706	1095	1095	MS2	7/74	120914_TFujita_4_2u.raw
	High	kVVNPLFEk	P32429	1	1	CID	K1(Label:13C(6)), K9(Label:13C(6))	31.95	0.00223392	1	1	28		2551		1	49377.1	Heavy	Excluded by Method	Not Used		2	543.341	1085.68	-0.302791	17.8027	1499	1499	MS2	6/80	120914_TFujita_5_2u.raw
	High	QTATQLLK	P32429	1	1	CID		31.62	0.00395975	0.09375	1	30		2463			179150	Light	Unique	Used	0.3359	2	451.769	902.53	-0.434705	13.4984	1112	1112	MS2	7/74	120914_TFujita_5_2u.raw
	High	kVVNPLFEk	P32429	1	1	CID	K1(Label:13C(6)), K9(Label:13C(6))	31	0.00270072	1	1	28		1425		1	84952	Heavy	Excluded by Method	Not Used		2	543.341	1085.67	-1.31473	17.5331	1449	1449	MS2	5/80	120914_TFujita_3_2u.raw
	High	QTATQLLK	P32429	1	1	CID		30.7	0.00489404	0.451613	1	30		1329		1	202345	Light	Excluded by Method	Not Used		2	451.769	902.531	0.0386824	13.4592	1094	1094	MS2	5/74	120914_TFujita_3_2u.raw
	High	rPPVLr	P32429	1	1	CID	R1(Label:13C(6)15N(4)), R6(Label:13C(6)15N(4))	29.56	0.00365186	0.3	1	28		1234			297604	Heavy	Unique	Used	0.436956	2	379.251	757.494	-0.205811	8.64791	671	671	MS2	4/52	120914_TFujita_3_2u.raw
	Medium	HWGGNVLGPK	P32429	1	1	CID		28.75	0.00726769	1	1	30		1376		1	215937	Light	Excluded by Method	Not Used		2	532.785	1064.56	-0.454036	15.4015	1263	1263	MS2	8/84	120914_TFujita_3_2u.raw
	Medium	MGVPYcIIK	P32429	1	1	CID	C6(Carbamidomethyl)	26.63	0.0127103	1	1	31		2152			57710.3	Light	Unique	Used	0.525672	2	540.783	1080.56	0.0627153	24.4947	2084	2084	MS2	9/66	120914_TFujita_4_2u.raw
	Medium	HWGGNVLGPK	P32429	1	1	CID		26.47	0.0135254	1	1	31		2510			104032	Light	Unique	Used	0.747079	2	532.785	1064.56	-0.224702	15.5954	1301	1301	MS2	6/84	120914_TFujita_5_2u.raw
	High	RPPVLR	P32429	1	1	CID		26.18	0.00301238	0.230769	1	24		2369			570266	Light	Not Unique	Not Used	0.414877	2	369.243	737.478	-0.132062	8.67999	667	667	MS2	5/52	120914_TFujita_5_2u.raw
	Low	QTATQLLK	P32429	1	1	CID		23.99	0.0229439		2	30		184			275796	Light	Redundant	Not Used	0.376336	2	451.769	902.53	-0.434705	13.4023	1076	1076	MS2	6/74	120914_TFujita_1_2u.raw
	Medium	RPPVLR	P32429	1	1	CID		22.65	0.00597575	0.130435	1	23		1805			656576	Light	Redundant	Not Used	0.455306	2	369.243	737.478	-0.0492998	8.54514	661	661	MS2	5/52	120914_TFujita_4_2u.raw
	Medium	RPPVLR	P32429	1	1	CID		22.42	0.00630076	0.0909091	1	23		1234			701598	Light	Redundant	Not Used	0.436956	2	369.243	737.478	-0.0492998	8.62299	669	669	MS2	5/52	120914_TFujita_3_2u.raw
	Medium	RPPVLR	P32429	1	1	CID		21.33	0.00920259	0.0952381	1	24		667			461477	Light	Not Unique	Not Used	0.482751	2	369.243	737.478	-0.132062	8.69841	670	670	MS2	4/52	120914_TFujita_2_2u.raw
	Low	NFGIGQDIQPk	P32429	1	1	CID	K11(Label:13C(6))	21.1	0.069086	1	1	32	15	2053			138667	Heavy	Redundant	Not Used	0.524795	2	611.83	1222.65	-0.38384	19.5542	1643	1643	MS2	6/100	120914_TFujita_4_2u.raw
	Medium	kVVNPLFEk	P32429	1	1	CID	K1(Label:13C(6)), K9(Label:13C(6))	21.09	0.0272313	1	1	28		860			60644.8	Heavy	Unique	Used	0.328616	2	543.341	1085.68	-0.415228	17.7525	1467	1467	MS2	6/80	120914_TFujita_2_2u.raw
	Low	QTATQLLk	P32429	1	1	CID	K8(Label:13C(6))	21.03	0.0414152	0.47619	1	30		2463			60176.5	Heavy	Redundant	Not Used	0.3359	2	454.779	908.551	0.455367	13.5217	1114	1114	MS2	5/74	120914_TFujita_5_2u.raw
	Low	VVNPLFEK	P32429	1	1	CID		19.79	0.0766166	1	1	32					54982.9		No Quan Values	Not Used		2	473.273	945.54	-0.89147	20.2713	1720	1720	MS2	3/66	120914_TFujita_5_2u.raw
	Low	VVNPLFEK	P32429	1	1	CID		19.49	0.0832208	0.421053	1	32					54982.9		No Quan Values	Not Used		2	473.273	945.54	-0.762368	20.4558	1736	1736	MS2	3/66	120914_TFujita_5_2u.raw
	Low	HWGGNVLGPK	P32429	1	1	CID		18.59	0.0677948	1	1	30		1974		1	154114	Light	Excluded by Method	Not Used		2	532.785	1064.56	-1.25671	15.6235	1294	1294	MS2	11/84	120914_TFujita_4_2u.raw
	Low	KVVNPLFEK	P32429	1	1	CID		17.17	0.0968928	1	1	30	15	1425		1	355204	Light	Excluded by Method	Not Used		2	537.321	1073.63	-0.443359	17.6985	1464	1464	MS2	8/80	120914_TFujita_3_2u.raw
	Low	QTATQLLK	P32429	1	1	CID		17.03	0.113938		2	30		766		1	281556	Light	Excluded by Method	Not Used		2	451.769	902.53	-0.434705	13.538	1098	1098	MS2	4/74	120914_TFujita_2_2u.raw
	Low	HWGGNVLGPK	P32429	1	1	CID		16.35	0.139044	1	1	31		2510			104032	Light	Redundant	Not Used	0.747079	2	532.785	1064.56	-0.224702	15.6076	1302	1302	MS2	7/84	120914_TFujita_5_2u.raw
	Low	rPPVLr	P32429	1	1	CID	R1(Label:13C(6)15N(4)), R6(Label:13C(6)15N(4))	15.31	0.0927493		2	28		80			183383	Heavy	Redundant	Not Used	0.420236	2	379.251	757.495	0.116489	8.4279	640	640	MS2	6/52	120914_TFujita_1_2u.raw
	Low	rPPVLr	P32429	1	1	CID	R1(Label:13C(6)15N(4)), R6(Label:13C(6)15N(4))	14.81	0.109022		2	28		1805			293038	Heavy	Redundant	Not Used	0.455306	2	379.251	757.494	-0.286386	8.67878	673	673	MS2	5/52	120914_TFujita_4_2u.raw
	Low	rPPVLr	P32429	1	1	CID	R1(Label:13C(6)15N(4)), R6(Label:13C(6)15N(4))	14.71	0.111561		2	28		2369			230768	Heavy	Redundant	Not Used	0.414877	2	379.251	757.494	-0.205811	8.8335	682	682	MS2	5/52	120914_TFujita_5_2u.raw
	Low	KVAPAPAVVK	P32429	1	1	CID		13.8	0.0875426	1	1	26		2391		1	59379.1	Light	Excluded by Method	Not Used		2	490.319	979.63	-0.0111152	9.86971	778	778	MS2	5/92	120914_TFujita_5_2u.raw
	Low	rPPVLr	P32429	1	1	CID	R1(Label:13C(6)15N(4)), R6(Label:13C(6)15N(4))	13.36	0.145315		2	28		667			214085	Heavy	Redundant	Not Used	0.482751	2	379.251	757.495	0.438789	8.55787	657	657	MS2	5/52	120914_TFujita_2_2u.raw
	Low	QTATQLLk	P32429	1	1	CID	K8(Label:13C(6))	12.02	0.329731	1	1	30		1920		1	87802.5	Heavy	Excluded by Method	Not Used		2	454.779	908.55	-0.552312	13.5193	1108	1108	MS2	5/74	120914_TFujita_4_2u.raw
	Low	VVNPLFEK	P32429	1	1	CID		11.38	0.524001	0	1	31	14	2069			99806.4	Light	Unique	Used	0.377115	2	473.274	945.54	-0.504166	20.3052	1711	1711	MS2	3/66	120914_TFujita_4_2u.raw
	Low	HWGGNVLGPK	P32429	1	1	CID		11.11	0.460805	1	1	31	15	813			146131	Light	Unique	Used	0.34928	2	532.785	1064.56	-0.339369	15.5226	1272	1272	MS2	6/84	120914_TFujita_2_2u.raw
	Low	rPPVLr	P32429	1	1	CID	R1(Label:13C(6)15N(4)), R6(Label:13C(6)15N(4))	10.79	0.26261	0.0909091	1	28		80			183383	Heavy	Redundant	Not Used	0.420236	2	379.251	757.495	0.197064	8.65568	660	660	MS2	5/52	120914_TFujita_1_2u.raw
Q06066	5.92	2	1	321	35.7777	9.84717	122.793	196232	0.423739	2	8.58864	Nuclease-sensitive element-binding protein 1 OS=Gallus gallus GN=YBX1 PE=2 SV=1 - [YBOX1_CHICK]
	High	GAEAANVTGPGGVPVQGSK	Q06066	1	1	CID		80.85	6.4546e-08	1	1	32		186			160740	Light	Unique	Used	0.448963	2	848.436	1695.87	-0.434737	13.5087	1085	1085	MS2	9/200	120914_TFujita_1_2u.raw
	High	GAEAANVTGPGGVPVQGSK	Q06066	1	1	CID		63.97	3.24702e-06	1	1	32		1331			196232	Light	Unique	Used	0.399932	2	848.437	1695.87	-0.0028505	13.6546	1111	1111	MS2	8/200	120914_TFujita_3_2u.raw
P42558	28.24	24	6	216	24.4117	7.88428	313.461	345691	0.420744	14	24.0142	GTP-binding nuclear protein Ran OS=Gallus gallus GN=RAN PE=2 SV=1 - [RAN_CHICK]
	High	FNVWDTAGQEK	P42558	1	1	CID		49.84	3.26821e-05	1	1	28		2086			124694	Light	Unique	Used	0.375878	2	647.806	1294.61	-0.794908	20.9133	1765	1765	MS2	9/108	120914_TFujita_4_2u.raw
	High	FNVWDTAGQEK	P42558	1	1	CID		47.03	6.43996e-05	0.702128	1	28		1498			186268	Light	Unique	Used	0.459409	2	647.807	1294.61	-0.0405756	20.9233	1745	1745	MS2	13/108	120914_TFujita_3_2u.raw
	High	FNVWDTAGQEK	P42558	1	1	CID		46.86	6.49098e-05	0.744681	1	28		356		1	188575	Light	Excluded by Method	Not Used		2	647.807	1294.61	-0.417742	21.0095	1734	1734	MS2	13/108	120914_TFujita_1_2u.raw
	High	FNVWDTAGQEK	P42558	1	1	CID		46.43	7.28031e-05	0.73913	1	28		929			200459	Light	Unique	Used	0.303955	2	647.806	1294.61	-0.700616	20.9258	1742	1742	MS2	9/108	120914_TFujita_2_2u.raw
	High	aAQGEPQVQFK	P42558	1	1	CID	N-Term(Acetyl)	40.23	0.000573793	1	1	31	19	1429			348134	Light	Unique	Used	0.31031	2	622.817	1244.63	-0.420895	17.625	1457	1457	MS2	7/96	120914_TFujita_3_2u.raw
	High	aAQGEPQVQFK	P42558	1	1	CID	N-Term(Acetyl)	38.74	0.00080864	1	1	31	20	276			367001	Light	Unique	Used	0.347416	2	622.817	1244.63	-0.617051	17.6461	1443	1443	MS2	7/96	120914_TFujita_1_2u.raw
	High	LVLVGDGGTGK	P42558	1	1	CID		36.29	0.00139803	0.722222	1	31		815			222899	Light	Unique	Used	0.549191	2	508.293	1015.58	0.0535697	15.6258	1281	1281	MS2	8/86	120914_TFujita_2_2u.raw
	High	aAQGEPQVQFK	P42558	1	1	CID	N-Term(Acetyl)	36.14	0.00141068	1	1	31	15	276			367001	Light	Redundant	Not Used	0.347416	2	622.816	1244.63	-1.10744	17.4619	1427	1427	MS2	7/96	120914_TFujita_1_2u.raw
	High	aAQGEPQVQFK	P42558	1	1	CID	N-Term(Acetyl)	34.5	0.00205792	1	1	31	17	851			267075	Light	Unique	Used	0.429006	2	622.816	1244.63	-1.20552	17.4673	1442	1442	MS2	7/96	120914_TFujita_2_2u.raw
	High	aAQGEPQVQFK	P42558	1	1	CID	N-Term(Acetyl)	32	0.00365955	1	1	31	19	851			267075	Light	Redundant	Not Used	0.429006	2	622.816	1244.63	-1.10744	17.522	1447	1447	MS2	7/96	120914_TFujita_2_2u.raw
	High	LVLVGDGGTGK	P42558	1	1	CID		31.46	0.00435843	1	1	31		815			222899	Light	Redundant	Not Used	0.549191	2	508.292	1015.58	-0.607519	15.7652	1293	1293	MS2	9/86	120914_TFujita_2_2u.raw
	High	LVLVGDGGTGK	P42558	1	1	CID		30.22	0.00508574	0.666667	1	30		1972			261348	Light	Unique	Used	0.467043	2	508.293	1015.58	0.233866	15.5684	1289	1289	MS2	13/86	120914_TFujita_4_2u.raw
	Medium	LVLVGDGGTGK	P42558	1	1	CID		28.49	0.00842397	1	1	31		2511			155200	Light	Unique	Used	0.539112	2	508.293	1015.58	-0.427222	15.6746	1308	1308	MS2	4/86	120914_TFujita_5_2u.raw
	Medium	SNYNFEKPFLWLAR	P42558	1	1	CID		27.94	0.0137393	1	1	32	15	2264		1	48530	Light	Excluded by Method	Not Used		3	595.642	1784.91	0.392461	33.6409	2887	2887	MS2	11/138	120914_TFujita_4_2u.raw
	Medium	LVLVGDGGTGK	P42558	1	1	CID		25.28	0.0176407	1	1	31		1383			342923	Light	Unique	Used	0.491989	2	508.293	1015.58	-0.427222	15.5966	1280	1280	MS2	12/86	120914_TFujita_3_2u.raw
	Medium	HLTGEFEK	P42558	1	1	CID		23.6	0.0216075	1	1	30		2399			174582	Light	Unique	Used	0.327298	2	480.743	960.478	-0.50637	10.2113	809	809	MS2	8/64	120914_TFujita_5_2u.raw
	Low	LVLVGDGGTGK	P42558	1	1	CID		23.34	0.0275751	1	1	31	15	234			298162	Light	Unique	Used	0.383132	2	508.293	1015.58	-0.00652922	15.598	1267	1267	MS2	7/86	120914_TFujita_1_2u.raw
	Medium	HLTGEFEK	P42558	1	1	CID		23.2	0.0236922	1	1	30		698		1	218782	Light	Excluded by Method	Not Used		2	480.743	960.478	-0.31573	10.136	797	797	MS2	7/64	120914_TFujita_2_2u.raw
	Low	aAQGEPQVQFk	P42558	1	1	CID	N-Term(Acetyl), K11(Label:13C(6))	21.62	0.0454511	1	1	31	18	851			99840.3	Heavy	Redundant	Not Used	0.429006	2	625.827	1250.65	-1.09203	17.6517	1458	1458	MS2	9/96	120914_TFujita_2_2u.raw
	Low	HLTGEFEK	P42558	1	1	CID		21.44	0.0355308	1	1	30	19	1262			327148	Light	Unique	Used	0.41264	2	480.743	960.478	-0.442824	10.2249	810	810	MS2	7/64	120914_TFujita_3_2u.raw
	Low	HLTGEFEK	P42558	1	1	CID		21.11	0.0383359	1	1	30	19	1847		1	303033	Light	Excluded by Method	Not Used		2	480.743	960.478	-0.50637	10.2532	814	814	MS2	7/64	120914_TFujita_4_2u.raw
	Low	HLTGEFEK	P42558	1	1	CID		20.51	0.0444601	1	1	30	20	106			262570	Light	Unique	Used	0.495222	2	480.743	960.479	0.0655495	9.91901	770	770	MS2	7/64	120914_TFujita_1_2u.raw
	Low	SIVFHr	P42558	1	1	CID	R6(Label:13C(6)15N(4))	11.58	0.489992		2	31		1880		1	118579	Heavy	Excluded by Method	Not Used		2	384.723	768.439	0.0705493	11.7593	950	950	MS2	3/40	120914_TFujita_4_2u.raw
	Low	SIVFHR	P42558	1	1	CID		10.19	0.540815		2	30					11838.8		No Quan Values	Not Used		2	379.719	758.431	-0.0508993	11.799	954	954	MS2	4/40	120914_TFujita_4_2u.raw
Q5ZJ43	6.36	13	5	708	80.3791	5.30029	40.0202	365865	0.417382	1		Exocyst complex component 8 OS=Gallus gallus GN=EXOC8 PE=2 SV=1 - [EXOC8_CHICK]
	High	AVSQLIR	Q5ZJ43	1	1	CID		30.17	0.00548119	1	1	30		1458			198077	Light	Unique	Used	0.417382	2	393.745	786.483	-0.606053	19.3257	1606	1606	MS2	5/54	120914_TFujita_3_2u.raw
	Medium	AVSQLIr	Q5ZJ43	1	1	CID	R7(Label:13C(6)15N(4))	29	0.00484686	0.517241	1	29		1458			82673.9	Heavy	Redundant	Not Used	0.417382	2	398.749	796.492	-0.0221259	19.2594	1600	1600	MS2	5/54	120914_TFujita_3_2u.raw
	Low	aAAVHTAIr	Q5ZJ43	1	1	CID	N-Term(Acetyl), R9(Label:13C(6)15N(4))	22.21	0.0396775	0.272727	1	31		807	1		67416	Heavy	Excluded by Method	Not Used		2	481.277	961.546	0.487409	15.4303	1264	1264	MS2	4/64	120914_TFujita_2_2u.raw
	Low	aLSEkR	Q5ZJ43	1	1	CID	N-Term(Acetyl), K5(Label:13C(6))	15.42	0.188036	1	1	31	18				242634		Inconsistently Labeled	Not Used		2	376.227	751.446	7.59636	12.7834	1024	1024	MS2	3/44	120914_TFujita_1_2u.raw
	Low	AVSQLIR	Q5ZJ43	1	1	CID		14.62	0.196732	1	1	30	14	888		1	197630	Light	Excluded by Method	Not Used		2	393.745	786.483	-0.528448	19.284	1599	1599	MS2	4/54	120914_TFujita_2_2u.raw
	Low	AVSQLIR	Q5ZJ43	1	1	CID		13.98	0.227969	1	1	30	14	316		1	202103	Light	Excluded by Method	Not Used		2	393.745	786.483	-0.450843	19.3485	1590	1590	MS2	5/54	120914_TFujita_1_2u.raw
	Low	MALALGEGGGGSRLRR	Q5ZJ43	1	1	CID		12.96	0.43248	0.230769	1	32		1714	1		483740	Light	Excluded by Method	Not Used		2	800.938	1600.87	-0.589103	37.1989	3127	3127	MS2	9/136	120914_TFujita_3_2u.raw
	Low	MALALGEGGGGSRLRR	Q5ZJ43	1	1	CID		12.52	0.470196	1	1	32		1147	1		319927	Light	Excluded by Method	Not Used		2	800.938	1600.87	-1.19912	37.1339	3101	3101	MS2	7/136	120914_TFujita_2_2u.raw
	Low	MALALGEGGGGSRLRR	Q5ZJ43	1	1	CID		12.03	0.535755		2	32					511747		No Quan Values	Not Used		2	800.939	1600.87	-0.20784	37.286	3098	3098	MS2	5/136	120914_TFujita_1_2u.raw
	Low	AVSQLIR	Q5ZJ43	1	1	CID		11.94	0.364649		2	30					85271.4		No Quan Values	Not Used		2	393.745	786.483	-0.683659	8.64421	659	659	MS2	7/54	120914_TFujita_1_2u.raw
	Low	MALALGEGGGGSRLRR	Q5ZJ43	1	1	CID		11.23	0.636585	1	1	32	16	1147	1		319927	Light	Excluded by Method	Not Used		2	800.938	1600.87	-1.12287	37.2167	3108	3108	MS2	4/136	120914_TFujita_2_2u.raw
	Low	VAKEHcK	Q5ZJ43	1	1	CID	C6(Carbamidomethyl)	11.19	0.307932	1	1	29		1397	1		232012	Light	Excluded by Method	Not Used		2	436.225	871.443	-2.31488	16.1749	1330	1330	MS2	5/56	120914_TFujita_3_2u.raw
	Low	MALALGEGGGGSRLRR	Q5ZJ43	1	1	CID		10.95	0.650856	1	1	32	16	2797	1		622950	Light	Excluded by Method	Not Used		2	800.938	1600.87	-1.42788	37.3061	3170	3170	MS2	4/136	120914_TFujita_5_2u.raw
P47832	25	11	4	128	15.1554	10.3599	78.721	147682	0.416751	3	7.72016	60S ribosomal protein L26 (Fragment) OS=Gallus gallus GN=RPL26 PE=2 SV=1 - [RL26_CHICK]
	High	HFNAPSHIR	P47832	1	1	CID		32.96	0.00336373	1	1	31	19	2397	1		62930.4	Light	Excluded by Method	Not Used		2	539.78	1078.55	-0.562702	10.1448	803	803	MS2	5/76	120914_TFujita_5_2u.raw
	Medium	YVIYIEr	P47832	1	1	CID	R7(Label:13C(6)15N(4))	30.56	0.00646082	0.354839	1	32		2085			45823	Heavy	Not Unique	Not Used	0.342335	2	483.27	965.532	-1.0992	20.9013	1764	1764	MS2	5/48	120914_TFujita_4_2u.raw
	Medium	VVQVYR	P47832	1	1	CID		28.91	0.00514115	1	1	29		1850			147969	Light	Unique	Used	0.536896	2	382.227	763.446	0.122197	10.3845	826	826	MS2	5/48	120914_TFujita_4_2u.raw
	Medium	YVIYIER	P47832	1	1	CID		26.94	0.0162853	0.0740741	1	32		2621		1	122327	Light	Excluded by Method	Not Used		2	478.266	955.525	-0.121957	20.8825	1775	1775	MS2	6/48	120914_TFujita_5_2u.raw
	Medium	YVIYIER	P47832	1	1	CID		26.52	0.0179389		2	32	19	2085			133854	Light	Redundant	Not Used	0.342335	2	478.266	955.525	-0.121957	20.8896	1763	1763	MS2	6/48	120914_TFujita_4_2u.raw
	Medium	VVQVYR	P47832	1	1	CID		26.29	0.00939853	1	1	29		2402			136460	Light	Unique	Used	0.416751	2	382.227	763.446	-0.117644	10.4474	832	832	MS2	5/48	120914_TFujita_5_2u.raw
	Low	YVIYIER	P47832	1	1	CID		24.11	0.0316343	0.166667	1	32		354		1	99906.9	Light	Excluded by Method	Not Used		2	478.266	955.525	-0.24971	20.9147	1726	1726	MS2	6/48	120914_TFujita_1_2u.raw
	Low	YVIYIER	P47832	1	1	CID		24.01	0.0323711	0.333333	1	32		927			117541	Light	Unique	Used	0.395636	2	478.266	955.524	-0.696842	20.857	1736	1736	MS2	5/48	120914_TFujita_2_2u.raw
	Low	YVIYIER	P47832	1	1	CID		22.8	0.042247		2	32		1495		1	105324	Light	Excluded by Method	Not Used		2	478.266	955.525	0.133547	20.8423	1738	1738	MS2	5/48	120914_TFujita_3_2u.raw
	Low	YVIYIEr	P47832	1	1	CID	R7(Label:13C(6)15N(4))	22.55	0.0400251	0.391304	1	31		2621		1	53353.6	Heavy	Excluded by Method	Not Used		2	483.27	965.532	-0.90956	20.8634	1773	1773	MS2	5/48	120914_TFujita_5_2u.raw
	Low	GHYkGQQIGK	P47832	1	1	CID	K4(Label:13C(6))	12.88	0.365812	1	1	31					161224		Inconsistently Labeled	Not Used		2	561.313	1121.62	3.47373	25.3738	2123	2123	MS2	5/86	120914_TFujita_2_2u.raw
P47838	14.46	11	4	249	28.6369	10.8286	157.976	166713	0.415747	6	32.0888	40S ribosomal protein S6 OS=Gallus gallus GN=RPS6 PE=2 SV=1 - [RS6_CHICK]
	High	LNISFPATGcQK	P47838	1	1	CID	C10(Carbamidomethyl)	49.24	8.04088e-05	1	1	31	17	2651			112270	Light	Unique	Used	0.383053	2	668.34	1335.67	0.128618	22.4799	1919	1919	MS2	8/116	120914_TFujita_5_2u.raw
	High	LNISFPATGcQK	P47838	1	1	CID	C10(Carbamidomethyl)	43.67	0.000274903	1	1	31		1535			185086	Light	Unique	Used	0.329158	2	668.341	1335.67	1.31672	22.4112	1873	1873	MS2	9/116	120914_TFujita_3_2u.raw
	High	LNISFPATGcQK	P47838	1	1	CID	C10(Carbamidomethyl)	41.41	0.000495097	1	1	31		395			198077	Light	Unique	Used	0.308639	2	668.34	1335.67	-0.328345	22.4899	1860	1860	MS2	9/116	120914_TFujita_1_2u.raw
	High	LIEVDDER	P47838	1	1	CID		36.1	0.00126418	1	1	30		2445			146994	Light	Unique	Used	0.451232	2	494.751	988.494	-0.191135	12.7915	1048	1048	MS2	7/64	120914_TFujita_5_2u.raw
	High	NKEEAADYAK	P47838	1	1	CID		32.75	0.00172537	1	1	28		612		1	114095	Light	Excluded by Method	Not Used		2	569.772	1138.54	-0.980863	5.29808	360	360	MS2	6/98	120914_TFujita_2_2u.raw
	High	LIEVDDER	P47838	1	1	CID		32.43	0.00280025	1	1	30		1312		1	182952	Light	Excluded by Method	Not Used		2	494.751	988.494	-0.623354	12.7049	1030	1030	MS2	6/64	120914_TFujita_3_2u.raw
	High	LIEVDDER	P47838	1	1	CID		30.41	0.00468605	1	1	30		1900			187969	Light	Unique	Used	0.512	2	494.751	988.494	-0.191135	12.6818	1035	1035	MS2	6/64	120914_TFujita_4_2u.raw
	Medium	LIEVDDER	P47838	1	1	CID		27.26	0.00967848	1	1	30		2445			146994	Light	Redundant	Not Used	0.451232	2	494.751	988.494	-0.314626	12.9758	1066	1066	MS2	7/64	120914_TFujita_5_2u.raw
	Low	LFNLSK	P47838	1	1	CID		24.19	0.0272462	0.291667	1	31		2560			69349.6	Light	Unique	Used	0.514987	2	361.216	721.425	0.552956	18.1098	1527	1527	MS2	4/46	120914_TFujita_5_2u.raw
	Low	LIEVDDEr	P47838	1	1	CID	R8(Label:13C(6)15N(4))	17.88	0.0765769	1	1	30		1312		1	80526.6	Heavy	Excluded by Method	Not Used		2	499.755	998.503	0.57613	12.7404	1033	1033	MS2	6/64	120914_TFujita_3_2u.raw
	Low	NKEEAADYAK	P47838	1	1	CID		13.8	0.139651	1	1	28	14	17		1	70620.1	Light	Excluded by Method	Not Used		2	569.772	1138.54	-0.551995	5.16269	347	347	MS2	4/98	120914_TFujita_1_2u.raw
Q5ZJ56	36.59	42	10	246	28.7621	10.8286	663.508	1.21793e+06	0.413781	21	19.4554	60S ribosomal protein L7 OS=Gallus gallus GN=RPL7 PE=2 SV=1 - [RL7_CHICK]
	High	IALTDNSLIR	Q5ZJ56	1	1	CID		57.16	1.15386e-05	1	1	31		967			189982	Light	Unique	Used	0.517771	2	558.325	1115.64	-0.0519863	22.6186	1887	1887	MS2	8/86	120914_TFujita_2_2u.raw
	High	IALTDNSLIR	Q5ZJ56	1	1	CID		53.55	2.73774e-05	1	1	31	20	2653			147857	Light	Unique	Used	0.618288	2	558.324	1115.64	-0.380238	22.6667	1936	1936	MS2	8/86	120914_TFujita_5_2u.raw
	High	IALTDNSLIR	Q5ZJ56	1	1	CID		53.53	2.75037e-05	1	1	31							No Quan Values	Not Used		2	558.325	1115.64	-0.161403	22.6594	1894	1894	MS2	8/86	120914_TFujita_3_2u.raw
	High	VVNNFLWPFK	Q5ZJ56	1	1	CID		51.25	5.32425e-05	1	1	31		2790			82119.4	Light	Unique	Used	0.493159	2	632.347	1263.69	-0.859209	35.5609	3037	3037	MS2	9/88	120914_TFujita_5_2u.raw
	High	VVNNFLWPFK	Q5ZJ56	1	1	CID		48.38	9.87436e-05	1	1	31	19	2279			128030	Light	Unique	Used	0.387201	2	632.348	1263.69	0.299973	35.6458	3043	3043	MS2	14/88	120914_TFujita_4_2u.raw
	High	VVNNFLWPFK	Q5ZJ56	1	1	CID		45.66	0.000184718	1	1	31	17	1136			98562.1	Light	Unique	Used	0.408316	2	632.348	1263.69	-0.376216	35.5962	2978	2978	MS2	9/88	120914_TFujita_2_2u.raw
	High	IALTDNSLIR	Q5ZJ56	1	1	CID		45.37	0.000184405	1	1	31		2122			197553	Light	Unique	Used	0.456206	2	558.324	1115.64	-0.927324	22.6502	1917	1917	MS2	8/86	120914_TFujita_4_2u.raw
	High	KAGNYYVPAEPK	Q5ZJ56	1	1	CID		44.19	0.000262935	1	1	31	16	753			124899	Light	Unique	Used	0.372362	2	668.848	1336.69	-0.272851	12.963	1049	1049	MS2	17/110	120914_TFujita_2_2u.raw
	High	IALTDNSLIR	Q5ZJ56	1	1	CID		43.75	0.000265669	1	1	31		2653			147857	Light	Redundant	Not Used	0.618288	2	558.324	1115.64	-1.36499	22.9571	1962	1962	MS2	8/86	120914_TFujita_5_2u.raw
	High	IALTDNSLIR	Q5ZJ56	1	1	CID		42.81	0.000332486	1	1	31		400			193575	Light	Unique	Used	0.555666	2	558.324	1115.64	-0.708489	22.6899	1877	1877	MS2	5/86	120914_TFujita_1_2u.raw
	High	VVNNFLWPFk	Q5ZJ56	1	1	CID	K10(Label:13C(6))	41.2	0.000489283	1	1	31	15	2790			40497.9	Heavy	Redundant	Not Used	0.493159	2	635.358	1269.71	-0.556789	35.7944	3056	3056	MS2	13/88	120914_TFujita_5_2u.raw
	High	VVNNFLWPFK	Q5ZJ56	1	1	CID		39.83	0.000727944	1	1	31	18	563			104595	Light	Unique	Used	0.413781	2	632.348	1263.69	-0.472815	35.7996	2979	2979	MS2	13/88	120914_TFujita_1_2u.raw
	High	VVNNFLWPFK	Q5ZJ56	1	1	CID		39.74	0.000721953	1	1	31	16	1702			113519	Light	Unique	Used	0.360759	2	632.348	1263.69	-0.376216	35.4525	2989	2989	MS2	13/88	120914_TFujita_3_2u.raw
	High	VVNNFLWPFk	Q5ZJ56	1	1	CID	K10(Label:13C(6))	39.24	0.000774307	1	1	31	21	2790			40497.9	Heavy	Redundant	Not Used	0.493159	2	635.357	1269.71	-1.22977	35.7313	3051	3051	MS2	7/88	120914_TFujita_5_2u.raw
	High	KVPSVPESLLK	Q5ZJ56	1	1	CID		38.87	0.000278894	1	1	26		358			241109	Light	Unique	Used	0.471229	2	598.865	1196.72	-1.07033	21.0798	1740	1740	MS2	9/108	120914_TFujita_1_2u.raw
	High	AGNYYVPAEPK	Q5ZJ56	1	1	CID		37.37	0.000971127	0.675676	1	30		2493			90515.5	Light	Unique	Used	0.240253	2	604.8	1208.59	-0.807361	14.9639	1245	1245	MS2	8/96	120914_TFujita_5_2u.raw
	High	LGIIcMEDVIHEIYTVGK	Q5ZJ56	1	1	CID	C5(Carbamidomethyl)	37.29	0.00169841	1	1	32	16	2295			15693	Light	Unique	Used	0.328487	3	697.36	2090.07	-0.447642	39.9642	3357	3357	MS2	11/152	120914_TFujita_4_2u.raw
	High	SVHDLIYK	Q5ZJ56	1	1	CID		36.7	0.00156071	1	1	32		1941		1	343779	Light	Excluded by Method	Not Used		2	487.769	974.53	-0.204435	14.2801	1175	1175	MS2	9/62	120914_TFujita_4_2u.raw
	High	SVHDLIYK	Q5ZJ56	1	1	CID		36.11	0.00176333	1	1	31	21	2479		1	251002	Light	Excluded by Method	Not Used		2	487.769	974.53	-0.580218	14.3291	1187	1187	MS2	6/62	120914_TFujita_5_2u.raw
	High	LAFVIr	Q5ZJ56	1	1	CID	R6(Label:13C(6)15N(4))	34.7	0.00116901	0.485714	1	28		1551			49786.5	Heavy	Unique	Used	0.675258	2	364.738	728.469	-0.56369	23.3711	1955	1955	MS2	5/42	120914_TFujita_3_2u.raw
	High	KVPSVPESLLK	Q5ZJ56	1	1	CID		34.1	0.000855899	1	1	26		2626			198506	Light	Unique	Used	0.408817	2	598.866	1196.72	-0.866322	21.1416	1799	1799	MS2	13/108	120914_TFujita_5_2u.raw
	High	KVPSVPESLLK	Q5ZJ56	1	1	CID		33.33	0.00102193	1	1	26	16	932			244680	Light	Unique	Used	0.452759	2	598.865	1196.72	-1.47835	21.0448	1752	1752	MS2	14/108	120914_TFujita_2_2u.raw
	High	KAGNYYVPAEPK	Q5ZJ56	1	1	CID		32.53	0.00390929	1	1	31	19	1912			151081	Light	Unique	Used	0.446396	2	668.848	1336.69	-0.820789	13.1495	1076	1076	MS2	10/110	120914_TFujita_4_2u.raw
	High	VVNNFLWPFK	Q5ZJ56	1	1	CID		31.26	0.00523719	1	1	31	18	1136			98562.1	Light	Redundant	Not Used	0.408316	2	632.348	1263.69	-0.569413	35.3813	2961	2961	MS2	12/88	120914_TFujita_2_2u.raw
	Medium	VVNNFLWPFk	Q5ZJ56	1	1	CID	K10(Label:13C(6))	30.27	0.00601423	1	1	31		2279			44897	Heavy	Redundant	Not Used	0.387201	2	635.358	1269.71	-0.172227	35.8062	3056	3056	MS2	8/88	120914_TFujita_4_2u.raw
	High	KVPSVPESLLK	Q5ZJ56	1	1	CID		29.8	0.00230368	1	1	26		2090		1	255045	Light	Excluded by Method	Not Used		2	598.866	1196.72	-0.458307	21.1017	1781	1781	MS2	12/108	120914_TFujita_4_2u.raw
	Medium	VVNNFLWPFk	Q5ZJ56	1	1	CID	K10(Label:13C(6))	29.13	0.00781952	1	1	31	17	1702			38806.6	Heavy	Redundant	Not Used	0.360759	2	635.358	1269.71	-0.0760864	35.5185	2994	2994	MS2	7/88	120914_TFujita_3_2u.raw
	Medium	SVHDLIYK	Q5ZJ56	1	1	CID		27.46	0.0129221	1	1	31	17	1346		1	346193	Light	Excluded by Method	Not Used		2	487.769	974.53	-0.392327	14.2851	1166	1166	MS2	5/62	120914_TFujita_3_2u.raw
	Medium	IALTDNSLIr	Q5ZJ56	1	1	CID	R10(Label:13C(6)15N(4))	26.44	0.00987391	1	1	29		400			107563	Heavy	Redundant	Not Used	0.555666	2	563.329	1125.65	-0.348623	22.8131	1888	1888	MS2	7/86	120914_TFujita_1_2u.raw
	Medium	SVHDLIYK	Q5ZJ56	1	1	CID		26.3	0.0171129	1	1	32	16	201			277559	Light	Unique	Used	0.346747	2	487.769	974.53	-0.141805	14.2018	1145	1145	MS2	5/62	120914_TFujita_1_2u.raw
	Medium	VVNNFLWPFk	Q5ZJ56	1	1	CID	K10(Label:13C(6))	25.9	0.0169646	1	1	31		563			46403.6	Heavy	Redundant	Not Used	0.413781	2	635.357	1269.71	-1.03749	35.8119	2980	2980	MS2	8/88	120914_TFujita_1_2u.raw
	Medium	KVPSVPESLLK	Q5ZJ56	1	1	CID		25.77	0.0058267	1	1	26	15	1501			226638	Light	Unique	Used	0.418562	2	598.866	1196.72	-0.662314	21.0162	1753	1753	MS2	6/108	120914_TFujita_3_2u.raw
	Low	SVHDLIYK	Q5ZJ56	1	1	CID		24.55	0.0252541	1	1	31	21	784		1	285532	Light	Excluded by Method	Not Used		2	487.769	974.53	-0.642848	14.2945	1165	1165	MS2	5/62	120914_TFujita_2_2u.raw
	Medium	IALTDNSLIr	Q5ZJ56	1	1	CID	R10(Label:13C(6)15N(4))	23.41	0.0198376	0.521739	1	29		2122			86280.2	Heavy	Redundant	Not Used	0.456206	2	563.329	1125.65	-0.348623	22.8743	1937	1937	MS2	8/86	120914_TFujita_4_2u.raw
	Low	VVNNFLWPFk	Q5ZJ56	1	1	CID	K10(Label:13C(6))	22.63	0.0349285	1	1	31		2790			40497.9	Heavy	Redundant	Not Used	0.493159	2	635.359	1269.71	1.36602	35.5732	3038	3038	MS2	11/88	120914_TFujita_5_2u.raw
	Low	AGNYYVPAEPK	Q5ZJ56	1	1	CID		20.99	0.0421964	1	1	30	14	1954			120588	Light	Unique	Used	0.241416	2	604.8	1208.59	-0.807361	14.8115	1223	1223	MS2	10/96	120914_TFujita_4_2u.raw
	Low	AGNYYVPAEPK	Q5ZJ56	1	1	CID		18.41	0.0713847	1	1	30	14	795			101936	Light	Unique	Used	0.399937	2	604.801	1208.6	0.404662	14.9009	1219	1219	MS2	8/96	120914_TFujita_2_2u.raw
	Low	qAYAAAKAK	Q5ZJ56	1	1	CID	N-Term(Acetyl)	14.86	0.156762	1	1	30		2425	1		2.02561e+06	Light	Excluded by Method	Not Used		2	482.266	963.526	-0.233487	12.0419	980	980	MS2	5/82	120914_TFujita_5_2u.raw
	Low	qAYAAAKAK	Q5ZJ56	1	1	CID	N-Term(Acetyl)	14.8	0.158943	1	1	30		736	1		3.05255e+06	Light	Excluded by Method	Not Used		2	482.266	963.526	-0.296833	11.9597	960	960	MS2	5/82	120914_TFujita_2_2u.raw
	Low	qAYAAAKAK	Q5ZJ56	1	1	CID	N-Term(Acetyl)	14.59	0.166817	1	1	30							No Quan Values	Not Used		2	482.266	963.526	-0.233487	11.6921	928	928	MS2	5/82	120914_TFujita_1_2u.raw
	Low	qAYAAAKAK	Q5ZJ56	1	1	CID	N-Term(Acetyl)	11.1	0.37648	1	1	30	19	2425	1		2.02561e+06	Light	Excluded by Method	Not Used		2	482.266	963.525	-0.550215	11.8456	962	962	MS2	5/82	120914_TFujita_5_2u.raw
	Low	KIIYER	Q5ZJ56	1	1	CID		10.47	0.655123	0	1	32	20	91		1	102317	Light	Excluded by Method	Not Used		2	411.248	821.488	-0.109189	9.01639	691	691	MS2	4/50	120914_TFujita_1_2u.raw
P50890	16.55	6	4	296	33.0005	4.86865	169.663	130472	0.410762	3	65.6334	40S ribosomal protein SA OS=Gallus gallus GN=RPSA PE=3 SV=1 - [RSSA_CHICK]
	High	AIVAIENPADVSVISSR	P50890	1	1	CID		86.27	2.04181e-08	1	1	32		2191			79873.7	Light	Unique	Used	0.259713	2	870.978	1740.95	0.0775719	26.9276	2302	2302	MS2	12/168	120914_TFujita_4_2u.raw
	High	FAAATGATPIAGR	P50890	1	1	CID		47.85	0.000107459	1	1	31		1362			242047	Light	Unique	Used	0.410762	2	602.328	1203.65	-0.306255	15.0275	1231	1231	MS2	9/102	120914_TFujita_3_2u.raw
	High	KSDGIYIINLK	P50890	1	1	CID		47.09	0.000115306	0.787234	1	31		1565		1	51661.3	Light	Excluded by Method	Not Used		2	632.368	1263.73	-1.06319	24.0665	2014	2014	MS2	7/102	120914_TFujita_3_2u.raw
	High	FAAATGATPIAGR	P50890	1	1	CID		39.93	0.000691049	1	1	31		219			156077	Light	Unique	Used	0.615051	2	602.327	1203.65	-0.610506	15.022	1218	1218	MS2	11/102	120914_TFujita_1_2u.raw
	High	KSDGIYIINLK	P50890	1	1	CID		30.7	0.00485149	1	1	30		427		1	41836.5	Light	Excluded by Method	Not Used		2	632.369	1263.73	-0.387022	24.3374	2016	2016	MS2	11/102	120914_TFujita_1_2u.raw
	Low	LLVVTDPR	P50890	1	1	CID		17.97	0.0614413	1	1	29	14	281		1	69495.6	Light	Excluded by Method	Not Used		2	456.78	912.552	1.11054	17.6584	1444	1444	MS2	4/58	120914_TFujita_1_2u.raw
P84175	15.91	3	2	132	14.5355	7.21045	46.3439	89017.3	0.406617	2	15.5222	40S ribosomal protein S12 OS=Gallus gallus GN=RPS12 PE=1 SV=2 - [RS12_CHICK]
	High	KVVGcScVVVK	P84175	1	1	CID	C5(Carbamidomethyl), C7(Carbamidomethyl)	34.55	0.00266571	1	1	32	19	2412		1	59080.6	Light	Excluded by Method	Not Used		2	617.835	1234.66	-1.06233	11.2498	908	908	MS2	12/100	120914_TFujita_5_2u.raw
	Medium	TALIHDGLAR	P84175	1	1	CID		28.3	0.00850487	0.642857	1	30		2484			118954	Light	Unique	Used	0.366426	2	533.803	1066.6	-1.05995	14.5965	1212	1212	MS2	7/82	120914_TFujita_5_2u.raw
	Medium	TALIHDGLAR	P84175	1	1	CID		23.56	0.0246711	1	1	30		1951			98292.6	Light	Unique	Used	0.451215	2	533.804	1066.6	-0.258808	14.6729	1210	1210	MS2	6/82	120914_TFujita_4_2u.raw
O93532	11.18	23	6	492	53.7705	6.1001	666.059	496958	0.404991	2	25.1862	Keratin, type II cytoskeletal cochleal OS=Gallus gallus PE=2 SV=1 - [K2CO_CHICK]
	High	NLDLDSIIAEVK	O93532	1	1	CID		86.83	1.59768e-08	1	1	32	21	545	1		138414	Light	Excluded by Method	Not Used		2	665.366	1329.73	-0.436055	33.8543	2821	2821	MS2	19/124	120914_TFujita_1_2u.raw
	High	NLDLDSIIAEVK	O93532	1	1	CID		80.2	7.87869e-08	1	1	32	21	2779	1		190080	Light	Excluded by Method	Not Used		2	665.366	1329.72	-1.35407	33.8129	2903	2903	MS2	18/124	120914_TFujita_5_2u.raw
	High	NLDLDSIIAEVK	O93532	1	1	CID		78.11	1.28256e-07	1	1	32	21	2266	1		183351	Light	Excluded by Method	Not Used		2	665.366	1329.73	-0.619658	33.7973	2901	2901	MS2	10/124	120914_TFujita_4_2u.raw
	High	KLLEGEESR	O93532;P09654	2	2	CID		69.78	8.2053e-07	0.842857	1	32		1804	1		186464	Light	Excluded by Method	Not Used		2	530.785	1060.56	-0.891764	8.45943	653	653	MS2	7/88	120914_TFujita_4_2u.raw
	High	LALDIEIATYR	O93532	1	1	CID		62.69	3.55258e-06	1	1	31	21	2227	1		509113	Light	Excluded by Method	Not Used		2	639.358	1277.71	-0.495508	29.9875	2573	2573	MS2	8/90	120914_TFujita_4_2u.raw
	High	LALDIEIATYR	O93532	1	1	CID		62.49	3.72001e-06	1	1	31							No Quan Values	Not Used		2	639.358	1277.71	-0.304431	30.0371	2588	2588	MS2	8/90	120914_TFujita_5_2u.raw
	High	LALDIEIATYR	O93532	1	1	CID		62.33	3.85961e-06	1	1	31	21	2227	1		509113	Light	Excluded by Method	Not Used		2	639.358	1277.71	-0.495508	30.3149	2603	2603	MS2	8/90	120914_TFujita_4_2u.raw
	High	LALDIEIATYR	O93532	1	1	CID		61.24	5.1862e-06	1	1	31	21	506	1		199130	Light	Excluded by Method	Not Used		2	639.358	1277.71	-1.16428	30.0831	2507	2507	MS2	7/90	120914_TFujita_1_2u.raw
	High	NLDLDSIIAEVK	O93532	1	1	CID		60.95	6.1068e-06	1	1	32	19	545	1		138414	Light	Excluded by Method	Not Used		2	665.367	1329.73	-0.252453	33.9207	2827	2827	MS2	18/124	120914_TFujita_1_2u.raw
	High	KLLEGEESR	O93532;P09654	2	2	CID		56.8	1.52519e-05	0.77193	1	32		1231	1		317337	Light	Excluded by Method	Not Used		2	530.785	1060.56	-0.546465	8.49036	657	657	MS2	6/88	120914_TFujita_3_2u.raw
	High	LALDIEIATYR	O93532	1	1	CID		54.47	2.358e-05	1	1	31	17	1651	1		123063	Light	Excluded by Method	Not Used		2	639.358	1277.71	-0.591047	29.9717	2530	2530	MS2	9/90	120914_TFujita_3_2u.raw
	High	LALDIEIATYR	O93532	1	1	CID		54.22	2.49772e-05	1	1	31	19	1651	1		123063	Light	Excluded by Method	Not Used		2	639.358	1277.71	-0.39997	30.0156	2534	2534	MS2	9/90	120914_TFujita_3_2u.raw
	High	KLLEGEESR	O93532;P09654	2	2	CID		51.37	5.39799e-05	0.784314	1	32		77	1		254405	Light	Excluded by Method	Not Used		2	530.785	1060.56	-0.661565	8.35084	633	633	MS2	6/88	120914_TFujita_1_2u.raw
	High	LALDIEIATYR	O93532	1	1	CID		48.94	8.4245e-05	1	1	31		1085	1		89366.2	Light	Excluded by Method	Not Used		2	639.358	1277.71	-0.495508	29.8754	2508	2508	MS2	8/90	120914_TFujita_2_2u.raw
	High	KLLEGEESR	O93532;P09654	2	2	CID		47.68	0.000131368	0.708333	1	32		666	1		188324	Light	Excluded by Method	Not Used		2	530.785	1060.56	-1.12196	8.53899	655	655	MS2	8/88	120914_TFujita_2_2u.raw
	Medium	KLLEGEESR	O93532;P09654	2	2	CID		27.88	0.0127085	1	1	32	20	1231	1		317337	Light	Excluded by Method	Not Used		2	530.785	1060.56	-0.776664	8.69492	675	675	MS2	7/88	120914_TFujita_3_2u.raw
	Medium	FLEQQNK	O93532;P09654	2	2	CID		24.8	0.0200334	0.56	1	31		1228		1	664424	Light	Excluded by Method	Not Used		2	453.738	906.468	-0.120499	8.36438	646	646	MS2	6/54	120914_TFujita_3_2u.raw
	Medium	FLEQQNK	O93532;P09654	2	2	CID		24.29	0.0225297	0.5	1	31		1802	1		470253	Light	Excluded by Method	Not Used		2	453.738	906.468	0.0141668	8.41718	649	649	MS2	6/54	120914_TFujita_4_2u.raw
	Low	FLEQQNK	O93532;P09654	2	2	CID		23.35	0.0279741	0.478261	1	31		74		1	468064	Light	Excluded by Method	Not Used		2	453.738	906.468	0.0814997	8.26079	625	625	MS2	6/54	120914_TFujita_1_2u.raw
	Low	FLEQQNK	O93532;P09654	2	2	CID		19.66	0.0654268	0.5	1	31		663	1		449088	Light	Excluded by Method	Not Used		2	453.738	906.468	0.0141668	8.36403	639	639	MS2	6/54	120914_TFujita_2_2u.raw
	Low	YEDEINKR	O93532	1	1	CID		15.31	0.11336	1	1	29		1769	1		221830	Light	Excluded by Method	Not Used		2	533.762	1066.52	-0.45434	6.93579	512	512	MS2	9/64	120914_TFujita_4_2u.raw
	Low	WSLLQDQK	O93532	1	1	CID		14.36	0.208869	1	1	30	17	2467			243847	Light	Unique	Used	0.478731	2	509.272	1017.54	-0.286893	13.7626	1137	1137	MS2	3/70	120914_TFujita_5_2u.raw
	Low	WSLLQDQK	O93532	1	1	CID		14.23	0.21144	1	1	30	16	1926			265980	Light	Unique	Used	0.34261	2	509.271	1017.54	-0.94671	13.7756	1131	1131	MS2	3/70	120914_TFujita_4_2u.raw
Q8JIF5	4.12	15	2	461	51.1031	9.46631	39.1081	6.2202e+06	0.402956	8	9.09884	GTPase Era, mitochondrial OS=Gallus gallus GN=ERAL1 PE=1 SV=1 - [ERAL1_CHICK]
	High	ASESSLDTEAR	Q8JIF5	1	1	CID		27.47	0.00313356	0.592593	1	25		601			658746	Light	Unique	Used	0.392723	2	583.265	1165.52	-9.58459	4.87099	322	322	MS2	4/94	120914_TFujita_2_2u.raw
	Medium	ASESSLDTEAR	Q8JIF5	1	1	CID		21.21	0.0140014	1	1	26		1162			2.23714e+06	Light	Unique	Used	0.314211	2	583.265	1165.52	-9.27038	4.96717	333	333	MS2	4/94	120914_TFujita_3_2u.raw
	Medium	ASESSLDTEAR	Q8JIF5	1	1	CID		20.24	0.0175054	1	1	26		8			1.24859e+06	Light	Unique	Used	0.337285	2	583.265	1165.52	-9.27038	4.83488	318	318	MS2	7/94	120914_TFujita_1_2u.raw
	Low	MAAPWLQr	Q8JIF5	1	1	CID	R8(Label:13C(6)15N(4))	20.12	0.0535011	0.2	1	30		2413			1.31719e+06	Heavy	Unique	Used	0.392451	2	491.763	982.519	2.11201	11.3723	919	919	MS2	5/60	120914_TFujita_5_2u.raw
	Low	ASESSLDTEAR	Q8JIF5	1	1	CID		16.57	0.0385512	0.352941	1	25		1731		1	1.95774e+06	Light	Excluded by Method	Not Used		2	583.265	1165.52	-9.37511	4.86442	321	321	MS2	3/94	120914_TFujita_4_2u.raw
	Low	ASESSLDTEAR	Q8JIF5	1	1	CID		15.96	0.0468999	1	1	26		2308		1	347743	Light	Excluded by Method	Not Used		2	583.265	1165.52	-9.06091	4.99759	333	333	MS2	4/94	120914_TFujita_5_2u.raw
	Low	MAAPWLQr	Q8JIF5	1	1	CID	R8(Label:13C(6)15N(4))	14.61	0.190267	1	1	30		1285			4.39058e+06	Heavy	Unique	Used	0.430312	2	491.763	982.519	2.11201	11.3193	908	908	MS2	4/60	120914_TFujita_3_2u.raw
	Low	MAAPWLQR	Q8JIF5	1	1	CID		14.41	0.211912	0.214286	1	31		725			7.08762e+06	Light	Unique	Used	0.428695	2	486.759	972.511	2.28935	11.3478	906	906	MS2	3/60	120914_TFujita_2_2u.raw
	Low	MAAPWLQr	Q8JIF5	1	1	CID	R8(Label:13C(6)15N(4))	14.37	0.201077	0.214286	1	30		725			3.03359e+06	Heavy	Redundant	Not Used	0.428695	2	491.763	982.519	2.04989	11.3588	907	907	MS2	4/60	120914_TFujita_2_2u.raw
	Low	MAAPWLQr	Q8JIF5	1	1	CID	R8(Label:13C(6)15N(4))	13.87	0.225612		2	30		725			3.03359e+06	Heavy	Redundant	Not Used	0.428695	2	491.763	982.519	2.11201	11.587	927	927	MS2	4/60	120914_TFujita_2_2u.raw
	Low	MAAPWLQr	Q8JIF5	1	1	CID	R8(Label:13C(6)15N(4))	13.3	0.257254	0	1	30	18	1868			2.93765e+06	Heavy	Unique	Used	0.428118	2	491.763	982.519	2.04989	11.26	906	906	MS2	5/60	120914_TFujita_4_2u.raw
	Low	MAAPWLQR	Q8JIF5	1	1	CID		12.37	0.338966	0	1	31		2413			3.35633e+06	Light	Redundant	Not Used	0.392451	2	486.759	972.511	2.22659	11.3605	918	918	MS2	3/60	120914_TFujita_5_2u.raw
	Low	MAAPWLQR	Q8JIF5	1	1	CID		12.34	0.341315	0.0833333	1	31		1285			1.02032e+07	Light	Redundant	Not Used	0.430312	2	486.759	972.511	2.22659	11.3096	907	907	MS2	3/60	120914_TFujita_3_2u.raw
	Low	MAAPWLQR	Q8JIF5	1	1	CID		11.63	0.401935	1	1	31		130			7.93267e+06	Light	Unique	Used	0.413456	2	486.759	972.51	1.97555	11.1031	876	876	MS2	3/60	120914_TFujita_1_2u.raw
	Low	MAAPWLQR	Q8JIF5	1	1	CID		11.3	0.433666	0	1	31	19	1868			6.87549e+06	Light	Redundant	Not Used	0.428118	2	486.759	972.511	2.22659	11.3751	916	916	MS2	3/60	120914_TFujita_4_2u.raw
P22451	28.28	29	7	297	34.0696	9.71533	562.702	1.6405e+06	0.399275	9	12.0876	60S ribosomal protein L5 OS=Gallus gallus GN=RPL5 PE=2 SV=2 - [RL5_CHICK]
	High	VGLTNYAAAYcTGLLLAR	P22451	1	1	CID	C11(Carbamidomethyl)	103.09	4.36908e-10	1	1	32		1684			97239.2	Light	Unique	Used	0.391482	2	964.008	1927.01	-1.32903	33.2728	2808	2808	MS2	11/178	120914_TFujita_3_2u.raw
	High	GAVDGGLSIPHSTK	P22451	1	1	CID		89.19	8.85701e-09	1	1	32	19	1373			335687	Light	Unique	Used	0.399275	2	669.854	1338.7	-0.403456	15.3639	1260	1260	MS2	9/122	120914_TFujita_3_2u.raw
	High	VGLTNYAAAYcTGLLLAR	P22451	1	1	CID	C11(Carbamidomethyl)	85.9	2.2748e-08	1	1	32		2260		1	91177.1	Light	Excluded by Method	Not Used		2	964.008	1927.01	-0.885605	33.4806	2872	2872	MS2	10/178	120914_TFujita_4_2u.raw
	High	VGLTNYAAAYcTGLLLAR	P22451	1	1	CID	C11(Carbamidomethyl)	84.97	2.8817e-08	1	1	32		542			118231	Light	Unique	Used	0.347739	2	964.008	1927.01	-0.568869	33.6086	2800	2800	MS2	10/178	120914_TFujita_1_2u.raw
	High	GAVDGGLSIPHSTK	P22451	1	1	CID		81.8	4.72396e-08	1	1	31		1966			202177	Light	Unique	Used	0.478146	2	669.854	1338.7	-0.494642	15.3836	1273	1273	MS2	8/122	120914_TFujita_4_2u.raw
	High	VGLTNYAAAYcTGLLLAR	P22451	1	1	CID	C11(Carbamidomethyl)	81.69	6.16654e-08	1	1	32		1119	1		92623.7	Light	Excluded by Method	Not Used		2	964.009	1927.01	-0.378828	33.2111	2789	2789	MS2	10/178	120914_TFujita_2_2u.raw
	High	GAVDGGLSIPHSTK	P22451	1	1	CID		79.77	7.32799e-08	1	1	31		228			281907	Light	Unique	Used	0.577127	2	669.854	1338.7	-1.04176	15.4069	1251	1251	MS2	9/122	120914_TFujita_1_2u.raw
	High	VGLTNYAAAYcTGLLLAR	P22451	1	1	CID	C11(Carbamidomethyl)	47.66	0.000152542	1	1	32		1684			97239.2	Light	Redundant	Not Used	0.391482	2	964.008	1927.01	-1.32903	33.2861	2809	2809	MS2	25/178	120914_TFujita_3_2u.raw
	High	IEGDMIVcAAYAHELPK	P22451	1	1	CID	C8(Carbamidomethyl)	37.14	0.00115918	0.567568	1	31		2175		1	100273	Light	Excluded by Method	Not Used		3	639.646	1916.92	-1.26349	25.8319	2204	2204	MS2	19/152	120914_TFujita_4_2u.raw
	High	DIIcQIAYAr	P22451	1	1	CID	C4(Carbamidomethyl), R10(Label:13C(6)15N(4))	36.43	0.00168357	1	1	32		985		1	32790.7	Heavy	Excluded by Method	Not Used		2	616.82	1232.63	-0.857209	23.6739	1978	1978	MS2	6/82	120914_TFujita_2_2u.raw
	High	EFNAEVHr	P22451	1	1	CID	R8(Label:13C(6)15N(4))	28.66	0.00415241	1	1	28		2378			66980.1	Heavy	Unique	Used	0.425278	2	506.247	1011.49	-0.687016	9.14917	712	712	MS2	6/74	120914_TFujita_5_2u.raw
	Medium	EFNAEVHr	P22451	1	1	CID	R8(Label:13C(6)15N(4))	26.62	0.00664201	1	1	28	16	1247			112877	Heavy	Unique	Used	0.29393	2	506.247	1011.49	-0.8077	9.15876	716	716	MS2	7/74	120914_TFujita_3_2u.raw
	Medium	EFNAEVHr	P22451	1	1	CID	R8(Label:13C(6)15N(4))	25.37	0.00885727	1	1	28	16	1822			102411	Heavy	Unique	Used	0.385679	2	506.247	1011.49	-0.988726	9.11467	711	711	MS2	6/74	120914_TFujita_4_2u.raw
	Low	KDRVAQK	P22451	1	1	CID		21.33	0.0408595	0.238095	1	30					4.33137e+06		No Quan Values	Not Used		2	422.757	844.508	9.05221	12.7003	1039	1039	MS2	6/60	120914_TFujita_5_2u.raw
	Low	KDRVAQK	P22451	1	1	CID		20.36	0.051085	0.05	1	30					2.72331e+06		No Quan Values	Not Used		2	422.757	844.507	8.69085	11.0073	867	867	MS2	6/60	120914_TFujita_1_2u.raw
	Low	KDRVAQK	P22451	1	1	CID		17.41	0.101669		2	30					4.33137e+06		No Quan Values	Not Used		2	422.757	844.507	8.18494	11.2383	907	907	MS2	5/60	120914_TFujita_5_2u.raw
	Low	KDRVAQK	P22451	1	1	CID		17.27	0.105	0.352941	1	30					4.4666e+06		No Quan Values	Not Used		2	422.757	844.507	8.18494	12.6095	1028	1028	MS2	7/60	120914_TFujita_4_2u.raw
	Low	KDRVAQK	P22451	1	1	CID		16.34	0.128912	0	1	30					3.35241e+06		No Quan Values	Not Used		2	422.757	844.507	8.76312	11.1678	889	889	MS2	3/60	120914_TFujita_2_2u.raw
	Low	KDRVAQK	P22451	1	1	CID		16.09	0.13655	0.375	1	30		1950	1		215272	Light	Excluded by Method	Not Used		2	422.757	844.507	8.69085	14.6494	1208	1208	MS2	7/60	120914_TFujita_4_2u.raw
	Low	KDRVAQK	P22451	1	1	CID		15.28	0.164548		2	30					4.33137e+06		No Quan Values	Not Used		2	422.757	844.507	8.83539	11.8341	961	961	MS2	3/60	120914_TFujita_5_2u.raw
	Low	KDRVAQK	P22451	1	1	CID		14.9	0.181212		2	30					4.24032e+06		No Quan Values	Not Used		2	422.757	844.507	8.25721	11.1695	894	894	MS2	3/60	120914_TFujita_3_2u.raw
	Low	KDRVAQK	P22451	1	1	CID		14.35	0.203842		2	30					4.4666e+06		No Quan Values	Not Used		2	422.757	844.507	8.5463	11.1508	896	896	MS2	3/60	120914_TFujita_4_2u.raw
	Low	rFPGYDSESk	P22451	1	1	CID	R1(Label:13C(6)15N(4)), K10(Label:13C(6))	13.47	0.195654	1	1	29	19	1276			119213	Heavy	Unique	Used	0.433063	2	601.294	1201.58	-1.08631	10.9246	872	872	MS2	4/96	120914_TFujita_3_2u.raw
	Low	KDRVAQK	P22451	1	1	CID		11.05	0.435806	0	1	30		785	1		97548.1	Light	Excluded by Method	Not Used		2	422.757	844.507	8.5463	14.4786	1181	1181	MS2	6/60	120914_TFujita_2_2u.raw
	Low	kDrVAQK	P22451	1	1	CID	K1(Label:13C(6)), R3(Label:13C(6)15N(4))	10.95	0.349534		2	29					2.7368e+06		Inconsistently Labeled	Not Used		2	430.771	860.535	7.94221	11.1936	900	900	MS2	4/60	120914_TFujita_4_2u.raw
	Low	kDrVAQK	P22451	1	1	CID	K1(Label:13C(6)), R3(Label:13C(6)15N(4))	10.89	0.354396		2	29					2.42264e+06		Inconsistently Labeled	Not Used		2	430.771	860.535	8.08406	11.3489	917	917	MS2	4/60	120914_TFujita_5_2u.raw
	Low	kDrVAQK	P22451	1	1	CID	K1(Label:13C(6)), R3(Label:13C(6)15N(4))	10.88	0.355213		2	29					2.04336e+06		Inconsistently Labeled	Not Used		2	430.771	860.535	8.15499	11.338	905	905	MS2	4/60	120914_TFujita_2_2u.raw
	Low	KDRVAQK	P22451	1	1	CID		10.55	0.493387		2	30	20				4.33137e+06		No Quan Values	Not Used		2	422.757	844.507	8.04039	12.0642	982	982	MS2	3/60	120914_TFujita_5_2u.raw
	Low	KDRVAQK	P22451	1	1	CID		10.15	0.540988	0	1	30	18	1349	1		163786	Light	Excluded by Method	Not Used		2	422.757	844.507	8.04039	14.4009	1176	1176	MS2	3/60	120914_TFujita_3_2u.raw
Q90835	29.87	98	13	462	50.1251	9.01221	2265.66	9.76287e+06	0.39645	49	14.9517	Elongation factor 1-alpha 1 OS=Gallus gallus GN=EEF1A PE=2 SV=1 - [EF1A_CHICK]
	High	THINIVVIGHVDSGK	Q90835	1	1	CID		94.4	2.39632e-09	1	1	31		340			605560	Light	Unique	Used	0.396815	2	794.944	1588.88	-0.364293	20.6522	1704	1704	MS2	13/158	120914_TFujita_1_2u.raw
	High	THINIVVIGHVDSGK	Q90835	1	1	CID		93.94	2.6237e-09	1	1	31		1480		1	153335	Light	Excluded by Method	Not Used		2	794.944	1588.88	-0.441121	20.3108	1692	1692	MS2	13/158	120914_TFujita_3_2u.raw
	High	THINIVVIGHVDSGK	Q90835	1	1	CID		89.95	6.727e-09	1	1	31		340			605560	Light	Redundant	Not Used	0.396815	2	794.943	1588.88	-0.748433	20.4285	1684	1684	MS2	12/158	120914_TFujita_1_2u.raw
	High	IGGIGTVPVGR	Q90835	1	1	CID		68.12	6.1668e-07	1	1	29	18	864			1.14718e+06	Light	Unique	Used	0.413257	2	513.309	1025.61	-0.470442	17.9483	1485	1485	MS2	10/80	120914_TFujita_2_2u.raw
	High	IGGIGTVPVGR	Q90835	1	1	CID		66.2	9.59533e-07	1	1	29	17	290			1.63214e+06	Light	Unique	Used	0.421937	2	513.309	1025.61	-0.470442	17.9398	1469	1469	MS2	9/80	120914_TFujita_1_2u.raw
	High	EHALLAYTLGVK	Q90835	1	1	CID		66.06	1.92e-06	1	1	32	18	432			1.15274e+06	Light	Unique	Used	0.34915	2	657.874	1314.74	-0.863429	24.7146	2048	2048	MS2	10/102	120914_TFujita_1_2u.raw
	High	EHALLAYTLGVK	Q90835	1	1	CID		65.04	2.39696e-06	0.815385	1	32		1001			597272	Light	Unique	Used	0.393205	2	657.874	1314.74	-0.0278023	24.5163	2051	2051	MS2	10/102	120914_TFujita_2_2u.raw
	High	IGGIGTVPVGR	Q90835	1	1	CID		64.86	1.30635e-06	1	1	29		2559			647684	Light	Unique	Used	0.398616	2	513.308	1025.61	-0.589465	18.0856	1525	1525	MS2	8/80	120914_TFujita_5_2u.raw
	High	VETGVLKPGMVVTFAPVNVTTEVK	Q90835	1	1	CID		64.42	1.87933e-06	1	1	30		522			87153.5	Light	Unique	Used	0.331847	2	1258.19	2515.38	-1.87613	31.824	2653	2653	MS2	14/258	120914_TFujita_1_2u.raw
	High	EHALLAYTLGVK	Q90835	1	1	CID		59.55	8.31881e-06	1	1	32		2153			594863	Light	Unique	Used	0.363911	2	657.874	1314.74	-0.399192	24.6416	2098	2098	MS2	10/102	120914_TFujita_4_2u.raw
	High	EHALLAYTLGVK	Q90835	1	1	CID		57.83	1.26084e-05	1	1	32	18	1571			673751	Light	Unique	Used	0.379097	2	657.874	1314.74	-0.12065	24.5078	2054	2054	MS2	10/102	120914_TFujita_3_2u.raw
	High	YYVTIIDAPGHR	Q90835	1	1	CID		56.98	1.80402e-05	1	1	32		1504			913834	Light	Unique	Used	0.364465	2	702.867	1404.73	-0.321202	21.1226	1762	1762	MS2	7/94	120914_TFujita_3_2u.raw
	High	EHALLAYTLGVk	Q90835	1	1	CID	K12(Label:13C(6))	56.78	1.29085e-05	1	1	31		2678			142700	Heavy	Unique	Used	0.332041	2	660.885	1320.76	-0.0181344	24.7269	2123	2123	MS2	8/102	120914_TFujita_5_2u.raw
	High	YYVTIIDAPGHr	Q90835	1	1	CID	R12(Label:13C(6)15N(4))	56.34	1.70721e-05	1	1	32		361			481808	Heavy	Unique	Used	0.337792	2	707.871	1414.73	-0.55532	21.2676	1756	1756	MS2	7/94	120914_TFujita_1_2u.raw
	High	YYVTIIDAPGHr	Q90835	1	1	CID	R12(Label:13C(6)15N(4))	56.28	1.75451e-05	1	1	32		2627			145024	Heavy	Unique	Used	0.373939	2	707.871	1414.73	-0.296465	21.2341	1807	1807	MS2	7/94	120914_TFujita_5_2u.raw
	High	IGGIGTVPVGR	Q90835	1	1	CID		56.22	9.55125e-06	1	1	29	17	2023			979483	Light	Unique	Used	0.397812	2	513.309	1025.61	-0.470442	17.9889	1505	1505	MS2	8/80	120914_TFujita_4_2u.raw
	High	YYVTIIDAPGHr	Q90835	1	1	CID	R12(Label:13C(6)15N(4))	56.18	1.77128e-05	1	1	32		933			387875	Heavy	Unique	Used	0.446477	2	707.871	1414.73	-0.814175	21.2576	1770	1770	MS2	7/94	120914_TFujita_2_2u.raw
	High	EHALLAYTLGVK	Q90835	1	1	CID		55.7	2.03211e-05	1	1	32	17	2678			441710	Light	Redundant	Not Used	0.332041	2	657.874	1314.74	-0.306344	24.9458	2142	2142	MS2	15/102	120914_TFujita_5_2u.raw
	High	EHALLAYTLGVk	Q90835	1	1	CID	K12(Label:13C(6))	55.51	1.7012e-05	1	1	31		2153			216477	Heavy	Redundant	Not Used	0.363911	2	660.884	1320.76	-0.757528	24.723	2106	2106	MS2	10/102	120914_TFujita_4_2u.raw
	High	VETGVLkPGMVVTFAPVNVTTEVk	Q90835	1	1	CID	K7(Label:13C(6)), K24(Label:13C(6))	53.26	1.34538e-05	1	1	27		1664			175865	Heavy	Unique	Used	0.365964	3	843.146	2527.42	-0.534331	31.5717	2665	2665	MS2	22/258	120914_TFujita_3_2u.raw
	High	YYVTIIDAPGHR	Q90835	1	1	CID		52.12	5.52386e-05	0.769231	1	32		2629		1	114814	Light	Excluded by Method	Not Used		3	468.914	1404.73	-0.569749	21.3029	1813	1813	MS2	9/94	120914_TFujita_5_2u.raw
	High	STTTGHLIYk	Q90835	1	1	CID	K10(Label:13C(6))	51.39	5.11905e-05	1	1	31	21	133			941780	Heavy	Unique	Used	0.450185	2	563.813	1126.62	-0.479315	11.1936	884	884	MS2	8/78	120914_TFujita_1_2u.raw
	High	IGGIGTVPVGR	Q90835	1	1	CID		50.71	3.39672e-05	1	1	29	16	1434			1.49654e+06	Light	Unique	Used	0.418971	2	513.308	1025.61	-0.708487	17.9	1482	1482	MS2	7/80	120914_TFujita_3_2u.raw
	High	LPLQDVYK	Q90835	1	1	CID		50.27	6.48409e-05	1	1	31		2047			693082	Light	Unique	Used	0.434052	2	488.279	975.55	-0.604477	19.2372	1616	1616	MS2	7/64	120914_TFujita_4_2u.raw
	High	YYVTIIDAPGHR	Q90835	1	1	CID		50.2	8.69043e-05	0.76	1	32		362			415878	Light	Unique	Used	0.345657	3	468.914	1404.73	-0.0483504	21.2802	1757	1757	MS2	8/94	120914_TFujita_1_2u.raw
	High	VETGVLkPGMVVTFAPVNVTTEVk	Q90835	1	1	CID	K7(Label:13C(6)), K24(Label:13C(6))	48.57	3.96136e-05	1	1	27		520			196700	Heavy	Unique	Used	0.373589	3	843.146	2527.42	-0.389436	31.674	2641	2641	MS2	22/258	120914_TFujita_1_2u.raw
	High	LPLQDVYK	Q90835	1	1	CID		48.32	0.000100853	1	1	31		312			1.3809e+06	Light	Unique	Used	0.443567	2	488.279	975.551	-0.354217	19.2324	1580	1580	MS2	7/64	120914_TFujita_1_2u.raw
	High	THINIVVIGHVDSGK	Q90835	1	1	CID		48.03	0.000103096	1	1	31	16	339			687797	Light	Unique	Used	0.365063	3	530.298	1588.88	-0.449584	20.4413	1685	1685	MS2	16/158	120914_TFujita_1_2u.raw
	High	YYVTIIDAPGHR	Q90835	1	1	CID		47.67	0.000152191	1	1	32		361			1.43865e+06	Light	Redundant	Not Used	0.337792	2	702.867	1404.73	-0.668801	21.7218	1795	1795	MS2	7/94	120914_TFujita_1_2u.raw
	High	QTVAVGVIK	Q90835	1	1	CID		47.45	6.74577e-05	1	1	29		1384			658072	Light	Unique	Used	0.389164	2	457.787	914.567	-0.0537632	15.6684	1286	1286	MS2	5/80	120914_TFujita_3_2u.raw
	High	EHALLAYTLGVk	Q90835	1	1	CID	K12(Label:13C(6))	47.38	0.0001106	1	1	31		432			385891	Heavy	Redundant	Not Used	0.34915	2	660.884	1320.76	-0.665104	24.977	2070	2070	MS2	5/102	120914_TFujita_1_2u.raw
	High	LPLQDVYK	Q90835	1	1	CID		47.21	0.000130224	1	1	31		1457	1		1.06708e+06	Light	Excluded by Method	Not Used		2	488.279	975.551	-0.354217	19.2233	1597	1597	MS2	6/64	120914_TFujita_3_2u.raw
	High	LPLQDVYK	Q90835	1	1	CID		47.19	0.000130825	1	1	31		2584			509608	Light	Unique	Used	0.399748	2	488.279	975.551	-0.416782	19.3064	1633	1633	MS2	6/64	120914_TFujita_5_2u.raw
	High	LPLQDVYK	Q90835	1	1	CID		47.09	0.000133872	1	1	31		887			805965	Light	Unique	Used	0.464896	2	488.279	975.55	-0.541912	19.2225	1594	1594	MS2	6/64	120914_TFujita_2_2u.raw
	High	QTVAVGVIk	Q90835	1	1	CID	K9(Label:13C(6))	47.03	4.95382e-05	0.659574	1	27		1384			238094	Heavy	Redundant	Not Used	0.389164	2	460.797	920.587	-0.304924	15.724	1291	1291	MS2	5/80	120914_TFujita_3_2u.raw
	High	VETGVLKPGMVVTFAPVNVTTEVK	Q90835	1	1	CID		47.02	0.000100298	1	1	30	16	520			532398	Light	Redundant	Not Used	0.373589	3	839.132	2515.38	-0.838085	31.6604	2640	2640	MS2	22/258	120914_TFujita_1_2u.raw
	High	STTTGHLIYk	Q90835	1	1	CID	K10(Label:13C(6))	46.64	0.000153907	1	1	31	20	1286			747469	Heavy	Unique	Used	0.483786	2	563.813	1126.62	-0.91272	11.4233	917	917	MS2	10/78	120914_TFujita_3_2u.raw
	High	STTTGHLIYk	Q90835	1	1	CID	K10(Label:13C(6))	46.21	0.000168729	1	1	31		2416			273474	Heavy	Unique	Used	0.438272	2	563.813	1126.62	-0.370964	11.5053	931	931	MS2	10/78	120914_TFujita_5_2u.raw
	High	VETGVLKPGMVVTFAPVNVTTEVK	Q90835	1	1	CID		46.15	0.000116477	1	1	30	16	1098			295512	Light	Unique	Used	0.39645	3	839.132	2515.38	-0.546908	31.4396	2644	2644	MS2	20/258	120914_TFujita_2_2u.raw
	High	STTTGHLIYk	Q90835	1	1	CID	K10(Label:13C(6))	45.89	0.000179054	1	1	31		1870			514142	Heavy	Unique	Used	0.461886	2	563.813	1126.62	-0.696017	11.3829	917	917	MS2	6/78	120914_TFujita_4_2u.raw
	High	LPLQDVYk	Q90835	1	1	CID	K8(Label:13C(6))	45.79	0.000142362	0.586957	1	30		887			374690	Heavy	Redundant	Not Used	0.464896	2	491.289	981.571	-0.463569	19.2593	1597	1597	MS2	5/64	120914_TFujita_2_2u.raw
	High	YYVTIIDAPGHR	Q90835	1	1	CID		45.56	0.000247394	0.782609	1	32		1506		1	350449	Light	Excluded by Method	Not Used		3	468.914	1404.73	-0.634924	21.1482	1764	1764	MS2	8/94	120914_TFujita_3_2u.raw
	High	YYVTIIDAPGHR	Q90835	1	1	CID		44.55	0.000313923	1	1	32		2093			197465	Light	Unique	Used	0.223071	3	468.914	1404.73	-0.765273	21.2494	1794	1794	MS2	9/94	120914_TFujita_4_2u.raw
	High	STTTGHLIYk	Q90835	1	1	CID	K10(Label:13C(6))	44.19	0.000268651	1	1	31		726			565056	Heavy	Unique	Used	0.456346	2	563.813	1126.62	-0.154262	11.3829	909	909	MS2	10/78	120914_TFujita_2_2u.raw
	High	EHALLAYTLGVK	Q90835	1	1	CID		44.05	0.000301066	1	1	32		2678			441710	Light	Redundant	Not Used	0.332041	2	657.874	1314.74	-0.12065	24.6628	2117	2117	MS2	10/102	120914_TFujita_5_2u.raw
	High	STTTGHLIYK	Q90835	1	1	CID		43.58	0.000337669	1	1	32	21	1286			1.54504e+06	Light	Redundant	Not Used	0.483786	2	560.803	1120.6	-0.711002	11.3548	911	911	MS2	6/78	120914_TFujita_3_2u.raw
	High	STTTGHLIYK	Q90835	1	1	CID		43.38	0.000353582	1	1	32	21	2416			631296	Light	Redundant	Not Used	0.438272	2	560.803	1120.6	-0.602069	11.4266	924	924	MS2	10/78	120914_TFujita_5_2u.raw
	High	LPLQDVYk	Q90835	1	1	CID	K8(Label:13C(6))	42.91	0.000276308	0.372093	1	30							No Quan Values	Not Used		2	491.289	981.57	-0.650112	19.2779	1602	1602	MS2	6/64	120914_TFujita_3_2u.raw
	High	IGGIGTVPVGR	Q90835	1	1	CID		42.74	0.000212843	1	1	29	15	2559			647684	Light	Redundant	Not Used	0.398616	2	513.308	1025.61	-0.589465	18.4991	1562	1562	MS2	9/80	120914_TFujita_5_2u.raw
	High	THINIVVIGHVDSGK	Q90835	1	1	CID		42.52	0.000366641	1	1	31		2073		1	337308	Light	Excluded by Method	Not Used		3	530.298	1588.88	-0.449584	20.4649	1725	1725	MS2	8/158	120914_TFujita_4_2u.raw
	High	STTTGHLIYK	Q90835	1	1	CID		42.45	0.000438017	1	1	32	20	726			1.23822e+06	Light	Redundant	Not Used	0.456346	2	560.803	1120.6	-0.493136	11.3705	908	908	MS2	5/78	120914_TFujita_2_2u.raw
	High	STTTGHLIYK	Q90835	1	1	CID		42.4	0.00045172	1	1	32		1870			1.14352e+06	Light	Redundant	Not Used	0.461886	2	560.804	1120.6	0.0515296	11.309	910	910	MS2	5/78	120914_TFujita_4_2u.raw
	High	LPLQDVYk	Q90835	1	1	CID	K8(Label:13C(6))	42.33	0.000315787	0.547619	1	30		2047			300833	Heavy	Redundant	Not Used	0.434052	2	491.289	981.571	-0.463569	19.2614	1618	1618	MS2	7/64	120914_TFujita_4_2u.raw
	High	LPLQDVYk	Q90835	1	1	CID	K8(Label:13C(6))	41.39	0.000395728	0.268293	1	30		312			539663	Heavy	Redundant	Not Used	0.443567	2	491.289	981.571	-0.214844	19.3243	1588	1588	MS2	7/64	120914_TFujita_1_2u.raw
	High	STTTGHLIYK	Q90835	1	1	CID		41.26	0.000576091	1	1	32		133			2.12737e+06	Light	Redundant	Not Used	0.450185	2	560.803	1120.6	-0.493136	11.1463	880	880	MS2	6/78	120914_TFujita_1_2u.raw
	High	YYVTIIDAPGHR	Q90835	1	1	CID		41.06	0.000689418	1	1	32	17	2091			764689	Light	Unique	Used	0.322899	2	702.866	1404.73	-1.0164	21.1449	1785	1785	MS2	6/94	120914_TFujita_4_2u.raw
	High	YYVTIIDAPGHR	Q90835	1	1	CID		40.92	0.000724141	1	1	32	18	933			900106	Light	Redundant	Not Used	0.446477	2	702.867	1404.73	-0.755701	21.102	1757	1757	MS2	6/94	120914_TFujita_2_2u.raw
	High	LPLQDVYK	Q90835	1	1	CID		40.81	0.000605791	1	1	32		2584			509608	Light	Redundant	Not Used	0.399748	2	488.279	975.551	0.396561	19.6895	1667	1667	MS2	7/64	120914_TFujita_5_2u.raw
	High	EHALLAYTLGVk	Q90835	1	1	CID	K12(Label:13C(6))	40.58	0.000520615	1	1	31		1001			234851	Heavy	Redundant	Not Used	0.393205	2	660.884	1320.76	-0.295407	24.6619	2063	2063	MS2	10/102	120914_TFujita_2_2u.raw
	High	YYVTIIDAPGHR	Q90835	1	1	CID		40.28	0.000843806	1	1	32		361			1.43865e+06	Light	Redundant	Not Used	0.337792	2	702.867	1404.73	-0.321202	21.16	1747	1747	MS2	6/94	120914_TFujita_1_2u.raw
	High	YYVTIIDAPGHR	Q90835	1	1	CID		39.07	0.00110872	1	1	32	18	934			320127	Light	Unique	Used	0.309072	3	468.914	1404.73	-0.765273	21.1273	1759	1759	MS2	9/94	120914_TFujita_2_2u.raw
	High	VETGVLKPGMVVTFAPVNVTTEVK	Q90835	1	1	CID		38.91	0.00064907	1	1	30	16	2240			326261	Light	Unique	Used	0.357357	3	839.132	2515.38	-1.12926	31.7458	2726	2726	MS2	19/258	120914_TFujita_4_2u.raw
	High	IGGIGTVPVGR	Q90835	1	1	CID		38.42	0.000611489	1	1	29		2023			979483	Light	Redundant	Not Used	0.397812	2	513.309	1025.61	-0.113376	18.5086	1552	1552	MS2	8/80	120914_TFujita_4_2u.raw
	High	VETGVLkPGMVVTFAPVNVTTEVk	Q90835	1	1	CID	K7(Label:13C(6)), K24(Label:13C(6))	38.22	0.000444449	1	1	28		2240			116592	Heavy	Redundant	Not Used	0.357357	3	843.145	2527.42	-1.11391	31.7248	2724	2724	MS2	29/258	120914_TFujita_4_2u.raw
	High	THINIVVIGHVDSGK	Q90835	1	1	CID		37.5	0.00116477	1	1	31		914			361960	Light	Unique	Used	0.358956	3	530.298	1588.88	-0.564826	20.3833	1694	1694	MS2	13/158	120914_TFujita_2_2u.raw
	High	YYVTIIDAPGHR	Q90835	1	1	CID		36.84	0.00184243	1	1	32	16	2627			406223	Light	Redundant	Not Used	0.373939	2	702.867	1404.73	-0.668801	21.1972	1804	1804	MS2	7/94	120914_TFujita_5_2u.raw
	High	VETGVLKPGMVVTFAPVNVTTEVK	Q90835	1	1	CID		36.49	0.0010995	1	1	30	17	1664			488070	Light	Redundant	Not Used	0.365964	3	839.133	2515.38	-0.255731	31.4747	2657	2657	MS2	20/258	120914_TFujita_3_2u.raw
	High	LPLQDVYk	Q90835	1	1	CID	K8(Label:13C(6))	34.77	0.0018005	0.685714	1	30		2584			222685	Heavy	Redundant	Not Used	0.399748	2	491.289	981.571	-0.587931	19.3182	1634	1634	MS2	4/64	120914_TFujita_5_2u.raw
	High	EHALLAYTLGVK	Q90835	1	1	CID		34.31	0.00278011	1	1	32	18	1571			673751	Light	Redundant	Not Used	0.379097	2	657.874	1314.74	-0.399192	25.1298	2107	2107	MS2	9/102	120914_TFujita_3_2u.raw
	High	VETGVLKPGMVVTFAPVNVTTEVK	Q90835	1	1	CID		33.28	0.00225549	1	1	30		2761			207309	Light	Unique	Used	0.395601	3	839.132	2515.38	-0.619702	31.6529	2728	2728	MS2	19/258	120914_TFujita_5_2u.raw
	High	THINIVVIGHVDSGK	Q90835	1	1	CID		33.12	0.00319331	1	1	31		1487			412505	Light	Unique	Used	0.447607	3	530.298	1588.88	-0.680068	20.5436	1712	1712	MS2	13/158	120914_TFujita_3_2u.raw
	High	QTVAVGVIK	Q90835	1	1	CID		31.85	0.00244924	1	1	29		2513			368768	Light	Unique	Used	0.460128	2	457.787	914.567	-0.253973	15.7649	1316	1316	MS2	4/80	120914_TFujita_5_2u.raw
	High	QTVAVGVIK	Q90835	1	1	CID		31.76	0.00250053	1	1	29	17	237			564392	Light	Unique	Used	0.437593	2	457.787	914.567	-0.32071	15.6772	1274	1274	MS2	4/80	120914_TFujita_1_2u.raw
	High	QTVAVGVIK	Q90835	1	1	CID		31.73	0.00251786	0.59375	1	29		816			481559	Light	Unique	Used	0.321952	2	457.787	914.567	-0.32071	15.6921	1287	1287	MS2	4/80	120914_TFujita_2_2u.raw
	High	QTVAVGVIK	Q90835	1	1	CID		31.71	0.00252948	1	1	29		1975			484075	Light	Unique	Used	0.421816	2	457.787	914.567	0.0129735	15.6656	1298	1298	MS2	4/80	120914_TFujita_4_2u.raw
	High	QTVAVGVIk	Q90835	1	1	CID	K9(Label:13C(6))	31.37	0.00182364	1	1	27		1975			195069	Heavy	Redundant	Not Used	0.421816	2	460.797	920.587	-0.238624	15.7453	1305	1305	MS2	4/80	120914_TFujita_4_2u.raw
	High	QTVAVGVIk	Q90835	1	1	CID	K9(Label:13C(6))	31.36	0.00182785	1	1	27		2513			169680	Heavy	Redundant	Not Used	0.460128	2	460.797	920.586	-0.769026	15.7883	1318	1318	MS2	4/80	120914_TFujita_5_2u.raw
	High	QTVAVGVIk	Q90835	1	1	CID	K9(Label:13C(6))	31.29	0.00185755	1	1	27		237			234261	Heavy	Redundant	Not Used	0.437593	2	460.797	920.587	-0.106023	15.7132	1277	1277	MS2	4/80	120914_TFujita_1_2u.raw
	High	THINIVVIGHVDSGK	Q90835	1	1	CID		31.14	0.0050378	1	1	31	15	339			687797	Light	Redundant	Not Used	0.365063	3	530.298	1588.88	-0.103859	20.3841	1680	1680	MS2	16/158	120914_TFujita_1_2u.raw
	High	QTVAVGVIk	Q90835	1	1	CID	K9(Label:13C(6))	30.06	0.0024657	1	1	27		2513			169680	Heavy	Redundant	Not Used	0.460128	2	460.797	920.587	-0.039723	15.9762	1335	1335	MS2	4/80	120914_TFujita_5_2u.raw
	Medium	IGGIGTVPVGR	Q90835	1	1	CID		27.38	0.0073124	1	1	29		2023			979483	Light	Redundant	Not Used	0.397812	2	513.308	1025.61	-0.708487	18.8291	1580	1580	MS2	8/80	120914_TFujita_4_2u.raw
	Medium	STTTGHLIYK	Q90835	1	1	CID		25.83	0.0201136	1	1	32	20	2416			631296	Light	Redundant	Not Used	0.438272	2	560.803	1120.6	-0.711002	11.8148	959	959	MS2	6/78	120914_TFujita_5_2u.raw
	Low	EHALLAYTLGVk	Q90835	1	1	CID	K12(Label:13C(6))	23.41	0.0275902	1	1	31	20	432			385891	Heavy	Redundant	Not Used	0.34915	2	660.884	1320.76	-1.0348	25.0733	2078	2078	MS2	8/102	120914_TFujita_1_2u.raw
	Low	QLIVGVNk	Q90835	1	1	CID	K8(Label:13C(6))	20.87	0.0249632	1	1	28		222			301441	Heavy	Unique	Used	0.431468	2	438.784	876.561	-0.279263	15.1136	1226	1226	MS2	5/72	120914_TFujita_1_2u.raw
	Low	YEEIVk	Q90835	1	1	CID	K6(Label:13C(6))	18.99	0.0517349	1	1	29		1273			133288	Heavy	Unique	Used	0.251379	2	393.72	786.433	-0.780902	10.7763	859	859	MS2	7/42	120914_TFujita_3_2u.raw
	Low	QLIVGVNK	Q90835	1	1	CID		18.65	0.0511719	1	1	29		1366			560408	Light	Unique	Used	0.261439	2	435.774	870.54	-0.435894	15.1404	1241	1241	MS2	4/72	120914_TFujita_3_2u.raw
	Low	QLIVGVNk	Q90835	1	1	CID	K8(Label:13C(6))	18.55	0.0425892	1	1	28		1959		1	107504	Heavy	Excluded by Method	Not Used		2	438.784	876.561	-0.279263	15.1485	1252	1252	MS2	4/72	120914_TFujita_4_2u.raw
	Low	EVSTYIK	Q90835	1	1	CID		16.12	0.12095	0.1875	1	30		146		1	517037	Light	Excluded by Method	Not Used		2	420.23	839.452	1.07037	11.5884	919	919	MS2	5/54	120914_TFujita_1_2u.raw
	Low	QTVAVGVIK	Q90835	1	1	CID		15.35	0.109404	1	1	29	16	2513			368768	Light	Redundant	Not Used	0.460128	2	457.787	914.567	0.146447	16.1063	1347	1347	MS2	6/80	120914_TFujita_5_2u.raw
	Low	QLIVGVNk	Q90835	1	1	CID	K8(Label:13C(6))	15.15	0.0931751	0.133333	1	28		2498			87415.9	Heavy	Unique	Used	0.283609	2	438.784	876.561	-0.348893	15.1984	1266	1266	MS2	4/72	120914_TFujita_5_2u.raw
	Low	YEEIVk	Q90835	1	1	CID	K6(Label:13C(6))	14.6	0.128293	1	1	29		719			253872	Heavy	Unique	Used	0.444415	2	393.72	786.434	-0.392851	11.1868	891	891	MS2	5/42	120914_TFujita_2_2u.raw
	Low	KLEDGPK	Q90835	1	1	CID		14.38	0.131311	1	1	28		2307			292205	Light	Unique	Used	0.420225	2	393.722	786.436	0.173287	4.94857	329	329	MS2	8/62	120914_TFujita_5_2u.raw
	Low	aGGAGkVTk	Q90835	1	1	CID	N-Term(Acetyl), K6(Label:13C(6)), K9(Label:13C(6))	13.56	0.259927		2	31	18				2.00986e+07		No Quan Values	Not Used		2	421.758	842.509	-5.07235	15.5838	1300	1300	MS2	7/70	120914_TFujita_5_2u.raw
	Low	QLIVGVNK	Q90835	1	1	CID		12.29	0.221325	1	1	29		222			722976	Light	Redundant	Not Used	0.431468	2	435.774	870.541	-0.29567	15.0773	1223	1223	MS2	5/72	120914_TFujita_1_2u.raw
	Low	aGGAGkVTk	Q90835	1	1	CID	N-Term(Acetyl), K6(Label:13C(6)), K9(Label:13C(6))	12.28	0.36381	0	1	31		814	1		1.83194e+07	Heavy	Excluded by Method	Not Used		2	421.758	842.509	-4.63768	15.5782	1277	1277	MS2	5/70	120914_TFujita_2_2u.raw
	Low	QLIVGVNk	Q90835	1	1	CID	K8(Label:13C(6))	12.2	0.180768	1	1	28	16	800		1	167448	Heavy	Excluded by Method	Not Used		2	438.784	876.56	-0.697045	15.0549	1232	1232	MS2	4/72	120914_TFujita_2_2u.raw
	Low	YEEIVk	Q90835	1	1	CID	K6(Label:13C(6))	11.89	0.255621	1	1	29		126			292245	Heavy	Unique	Used	0.610388	2	393.721	786.434	-0.00480074	11.0304	869	869	MS2	7/42	120914_TFujita_1_2u.raw
	Low	aGGAGkVTk	Q90835	1	1	CID	N-Term(Acetyl), K6(Label:13C(6)), K9(Label:13C(6))	10.92	0.497594		2	31					2.55291e+07		No Quan Values	Not Used		2	421.758	842.509	-4.63768	15.5262	1261	1261	MS2	5/70	120914_TFujita_1_2u.raw
P67883	58.26	16	5	115	12.8058	9.62744	457.236	278255	0.393127	14	9.33253	60S ribosomal protein L30 OS=Gallus gallus GN=RPL30 PE=3 SV=2 - [RL30_CHICK]
	High	KSEIEYYAMLAK	P67883	1	1	CID		89.16	8.19037e-09	1	1	31		2135			113470	Light	Unique	Used	0.320451	2	723.37	1445.73	-0.835101	23.5192	1995	1995	MS2	9/116	120914_TFujita_4_2u.raw
	High	KSEIEYYAMLAK	P67883	1	1	CID		77.58	1.19589e-07	1	1	31		2663			129537	Light	Unique	Used	0.378811	2	723.37	1445.73	-1.00397	23.5728	2017	2017	MS2	10/116	120914_TFujita_5_2u.raw
	High	TGVHHYSGNNIELGTAcGK	P67883	1	1	CID	C17(Carbamidomethyl)	63.88	1.55519e-06	1	1	29		1916			285148	Light	Unique	Used	0.399378	3	672.318	2014.94	-0.655841	13.2662	1086	1086	MS2	17/192	120914_TFujita_4_2u.raw
	High	LVILANNcPALR	P67883	1	1	CID	C8(Carbamidomethyl)	59.1	7.3201e-06	1	1	31		2145			295745	Light	Unique	Used	0.446127	2	677.387	1353.77	-0.756719	24.1509	2052	2052	MS2	13/102	120914_TFujita_4_2u.raw
	High	LVILANNcPALR	P67883	1	1	CID	C8(Carbamidomethyl)	57.49	1.1229e-05	1	1	31	17	1563			257318	Light	Unique	Used	0.439278	2	677.387	1353.77	-1.02723	24.0413	2012	2012	MS2	14/102	120914_TFujita_3_2u.raw
	High	LVILANNcPALR	P67883	1	1	CID	C8(Carbamidomethyl)	56.13	1.53582e-05	1	1	31	19	993			274004	Light	Unique	Used	0.389267	2	677.387	1353.77	-1.02723	24.038	2009	2009	MS2	16/102	120914_TFujita_2_2u.raw
	High	LVILANNcPALR	P67883	1	1	CID	C8(Carbamidomethyl)	54.9	1.92538e-05	1	1	31		423			287287	Light	Unique	Used	0.360771	2	677.387	1353.77	-0.215693	24.1761	2002	2002	MS2	9/102	120914_TFujita_1_2u.raw
	High	LVILANNcPALR	P67883	1	1	CID	C8(Carbamidomethyl)	53.4	2.76538e-05	1	1	31		2669			291794	Light	Unique	Used	0.412013	2	677.387	1353.77	-0.84689	24.0975	2064	2064	MS2	16/102	120914_TFujita_5_2u.raw
	High	VcTLAIIDPGDSDIIR	P67883	1	1	CID	C2(Carbamidomethyl)	51.94	5.82159e-05	0.711538	1	32		1656			131030	Light	Unique	Used	0.347067	2	879.459	1757.91	0.0117293	30.3436	2561	2561	MS2	13/140	120914_TFujita_3_2u.raw
	High	VcTLAIIDPGDSDIIR	P67883	1	1	CID	C2(Carbamidomethyl)	43.43	0.000417626	0.674419	1	33		2754			161296	Light	Unique	Used	0.365968	2	879.458	1757.91	-0.682677	30.4018	2620	2620	MS2	12/140	120914_TFujita_5_2u.raw
	High	TGVHHYSGNNIELGTAcGK	P67883	1	1	CID	C17(Carbamidomethyl)	39.67	0.00041	1	1	29		177			255899	Light	Unique	Used	0.263714	3	672.318	2014.94	-0.746715	13.1522	1055	1055	MS2	11/192	120914_TFujita_1_2u.raw
	High	VcTLAIIDPGDSDIIR	P67883	1	1	CID	C2(Carbamidomethyl)	36.6	0.00204556	0.594595	1	33		511			157888	Light	Unique	Used	0.397025	2	879.459	1757.91	0.0811699	30.6138	2552	2552	MS2	10/140	120914_TFujita_1_2u.raw
	Low	SLESINSR	P67883	1	1	CID		18.41	0.104553	0.388889	1	31		691		1	211032	Light	Excluded by Method	Not Used		2	453.238	905.468	-0.994253	9.83915	771	771	MS2	6/72	120914_TFujita_2_2u.raw
	Low	SLESINSR	P67883	1	1	CID		17.82	0.119767	0.388889	1	31		1842			253872	Light	Unique	Used	0.408751	2	453.238	905.468	-0.454994	9.95529	788	788	MS2	6/72	120914_TFujita_4_2u.raw
	Low	SLESINSR	P67883	1	1	CID		15.08	0.225081	1	1	31		103			178772	Light	Unique	Used	0.414954	2	453.238	905.468	-0.724623	9.81763	761	761	MS2	5/72	120914_TFujita_1_2u.raw
	Low	SLESINSR	P67883	1	1	CID		11.33	0.53375		2	31					220978		No Quan Values	Not Used		2	453.238	905.468	-0.387587	10.0541	795	795	MS2	7/72	120914_TFujita_3_2u.raw
P40618	24.75	11	4	202	23.0564	8.11865	342.084	178792	0.388322	7	41.3876	High mobility group protein B3 OS=Gallus gallus GN=HMGB3 PE=2 SV=2 - [HMGB3_CHICK]
	High	STNPGISIGDVAK	P40618	2	1	CID		71.12	6.95413e-07	1	1	32	17	2037			119557	Light	Unique	Used	0.373369	2	629.835	1258.66	-0.546424	18.7364	1572	1572	MS2	16/134	120914_TFujita_4_2u.raw
	High	STNPGISIGDVAK	P40618	2	1	CID		68.74	1.19625e-06	1	1	32	21	2573			132468	Light	Unique	Used	0.529383	2	629.835	1258.66	-0.158488	18.7575	1585	1585	MS2	10/134	120914_TFujita_5_2u.raw
	High	STNPGISIGDVAK	P40618	2	1	CID		64.9	2.91234e-06	1	1	32	21	2037			119557	Light	Redundant	Not Used	0.373369	2	629.835	1258.66	-0.740392	18.6793	1567	1567	MS2	9/134	120914_TFujita_4_2u.raw
	High	mSAYAFFVQTcR	P40618	2	1	CID	M1(Oxidation), C11(Carbamidomethyl)	58.54	3.56895e-06	1	1	27		2186			98403.8	Light	Unique	Used	0.388322	2	748.836	1496.67	-0.377745	26.418	2257	2257	MS2	8/110	120914_TFujita_4_2u.raw
	High	mSAYAFFVQTcR	P40618	2	1	CID	M1(Oxidation), C11(Carbamidomethyl)	58.49	3.68106e-06	1	1	27		2705			102544	Light	Unique	Used	0.414523	2	748.836	1496.67	-0.296183	26.4198	2271	2271	MS2	8/110	120914_TFujita_5_2u.raw
	High	RPPSAFFLFcSEFRPK	P40618	1	1	CID	C10(Carbamidomethyl)	58	1.29169e-05	0.0862069	1	32		2762			163145	Light	Unique	Used	0.296972	3	662.672	1986	-1.42276	31.9249	2749	2749	MS2	15/166	120914_TFujita_5_2u.raw
	High	mSAYAFFVQTcR	P40618	2	1	CID	M1(Oxidation), C11(Carbamidomethyl)	45.23	7.64786e-05	1	1	27		463			96324.8	Light	Unique	Used	0.551076	2	748.836	1496.67	-0.540868	26.5533	2201	2201	MS2	8/110	120914_TFujita_1_2u.raw
	High	RPPSAFFLFcSEFRPK	P40618	1	1	CID	C10(Carbamidomethyl)	40.65	0.00071032	0.243902	1	32		2243			88424.3	Light	Unique	Used	0.290029	3	662.673	1986	-0.592975	31.9104	2739	2739	MS2	10/166	120914_TFujita_4_2u.raw
	High	RPPSAFFLFcSEFRPK	P40618	1	1	CID	C10(Carbamidomethyl)	33.46	0.00362907	0.030303	1	32		1102	1		43943.2	Light	Excluded by Method	Not Used		3	662.673	1986	-1.05397	31.5836	2655	2655	MS2	12/166	120914_TFujita_2_2u.raw
	Low	gAATkAArK	P40618	2	1	CID	N-Term(Acetyl), K5(Label:13C(6)), R8(Label:13C(6)15N(4))	15.12	0.13381		2	29					189571		Inconsistently Labeled	Not Used		2	466.286	931.564	-1.65624	19.5991	1611	1611	MS2	5/72	120914_TFujita_1_2u.raw
	Low	gAATkAArK	P40618	2	1	CID	N-Term(Acetyl), K5(Label:13C(6)), R8(Label:13C(6)15N(4))	13.58	0.190761		3	29					240762		Inconsistently Labeled	Not Used		2	466.286	931.564	-1.59072	19.302	1604	1604	MS2	4/72	120914_TFujita_3_2u.raw
P21872	1.69	3	2	1003	106.477	7.57666	22.2	178111	0.381899	1		Trifunctional purine biosynthetic protein adenosine-3 OS=Gallus gallus GN=GART PE=2 SV=1 - [PUR2_CHICK]
	Medium	TLDGmRK	P21872	1	1	CID	M5(Oxidation)	22.2	0.0268139	1	1	29	17	1743		1	317376	Light	Excluded by Method	Not Used		2	418.717	836.426	-4.33561	5.26427	358	358	MS2	3/54	120914_TFujita_4_2u.raw
	Low	DGKVVTNGGr	P21872	1	1	CID	R10(Label:13C(6)15N(4))	16.04	0.18542	1	1	32	19				38846.1		Inconsistently Labeled	Not Used		2	506.771	1012.53	-7.06073	24.7522	2051	2051	MS2	6/96	120914_TFujita_1_2u.raw
	Low	TLDGmRK	P21872	1	1	CID	M5(Oxidation)	11.01	0.332851	1	1	29		616			260288	Light	Unique	Used	0.381899	2	418.717	836.426	-4.11669	5.42029	371	371	MS2	2/54	120914_TFujita_2_2u.raw
P00508	4.02	8	2	423	47.2112	9.33447	42.4609	191345	0.376336	1		Aspartate aminotransferase, mitochondrial OS=Gallus gallus GN=GOT2 PE=1 SV=2 - [AATM_CHICK]
	Medium	TQLVSNLK	P00508	1	1	CID		28.51	0.00810341		2	30		2463			179150	Light	Redundant	Not Used	0.3359	2	451.769	902.53	-0.434705	13.4984	1112	1112	MS2	4/76	120914_TFujita_5_2u.raw
	Medium	TQLVSNLK	P00508	1	1	CID		27.01	0.0115459		2	31		1920		1	302690	Light	Excluded by Method	Not Used		2	451.769	902.53	-0.637585	13.3706	1095	1095	MS2	4/76	120914_TFujita_4_2u.raw
	Medium	TQLVSNLK	P00508	1	1	CID		24.59	0.0199833	0.04	1	30		184			275796	Light	Unique	Used	0.376336	2	451.769	902.53	-0.434705	13.4023	1076	1076	MS2	4/76	120914_TFujita_1_2u.raw
	Medium	TQLVSNLK	P00508	1	1	CID		24.2	0.0218609	0.291667	1	30		766		1	281556	Light	Excluded by Method	Not Used		2	451.769	902.53	-0.434705	13.538	1098	1098	MS2	4/76	120914_TFujita_2_2u.raw
	Low	TQLVSNLK	P00508	1	1	CID		17.08	0.112634		2	30		1329		1	202345	Light	Excluded by Method	Not Used		2	451.769	902.531	0.0386824	13.4592	1094	1094	MS2	5/76	120914_TFujita_3_2u.raw
	Low	kAEAMIAAK	P00508	1	1	CID	N-Term(Acetyl)	13.9	0.277019		2	31					79999.5		No Quan Values	Not Used		2	487.767	974.526	-8.03021	9.58916	749	749	MS2	4/80	120914_TFujita_2_2u.raw
	Low	kAEAMIAAK	P00508	1	1	CID	N-Term(Acetyl)	12.31	0.422992		2	31					79999.5		No Quan Values	Not Used		2	487.767	974.526	-7.84232	9.64351	754	754	MS2	5/80	120914_TFujita_2_2u.raw
	Low	TQLVSNLk	P00508	1	1	CID	K8(Label:13C(6))	10.63	0.454108		2	30		2463			60176.5	Heavy	Redundant	Not Used	0.3359	2	454.779	908.551	0.455367	13.5217	1114	1114	MS2	3/76	120914_TFujita_5_2u.raw
Q00944	0.95	28	1	1053	119.131	6.62451	30.6211	1.42814e+07	0.371647	5	4.06051	Focal adhesion kinase 1 OS=Gallus gallus GN=PTK2 PE=1 SV=2 - [FAK1_CHICK]
	Low	NLLDVIDQAR	Q00944	1	1	CID		23.96	0.0305361	0.541667	1	32		2643		1	226121	Light	Excluded by Method	Not Used		2	578.82	1156.63	0.744289	22.1302	1887	1887	MS2	6/96	120914_TFujita_5_2u.raw
	Low	NLLDVIDQAR	Q00944	1	1	CID		22.67	0.040827	0.434783	1	32		1525		1	591214	Light	Excluded by Method	Not Used		2	578.819	1156.63	-0.522184	22.2862	1862	1862	MS2	6/96	120914_TFujita_3_2u.raw
	Low	NLLDVIDQAR	Q00944	1	1	CID		22.24	0.0453747	0.409091	1	32		959		1	517120	Light	Excluded by Method	Not Used		2	578.819	1156.63	-0.416645	22.2305	1853	1853	MS2	6/96	120914_TFujita_2_2u.raw
	Low	NLLDVIDQAR	Q00944	1	1	CID		21.71	0.0556486	0.181818	1	32							No Quan Values	Not Used		2	578.819	1156.63	-0.944343	26.6789	2241	2241	MS2	6/96	120914_TFujita_3_2u.raw
	Low	NLLDVIDQAR	Q00944	1	1	CID		21.54	0.0529599	0.136364	1	32		1525		1	591214	Light	Excluded by Method	Not Used		2	578.819	1156.63	-0.522184	22.117	1847	1847	MS2	6/96	120914_TFujita_3_2u.raw
	Low	NLLDVIDQAR	Q00944	1	1	CID		21.46	0.0539445	0.190476	1	32		1014			1.284e+07	Light	Unique	Used	0.368288	2	578.819	1156.63	-0.522184	25.1854	2107	2107	MS2	6/96	120914_TFujita_2_2u.raw
	Low	NLLDVIDQAr	Q00944	1	1	CID	R10(Label:13C(6)15N(4))	20.01	0.069839	1	1	31	18	2167			4.2754e+06	Heavy	Unique	Used	0.371647	2	583.823	1166.64	-0.595097	25.3141	2159	2159	MS2	6/96	120914_TFujita_4_2u.raw
	Low	NLLDVIDQAR	Q00944	1	1	CID		19.93	0.0812999	0.15	1	32		2167			1.15039e+07	Light	Redundant	Not Used	0.371647	2	578.82	1156.63	-0.311105	25.2712	2155	2155	MS2	6/96	120914_TFujita_4_2u.raw
	Low	NLLDVIDQAR	Q00944	1	1	CID		19.84	0.0819647	0.25	1	32		443			1.32727e+07	Light	Unique	Used	0.381962	2	578.82	1156.63	0.00551331	25.3407	2100	2100	MS2	6/96	120914_TFujita_1_2u.raw
	Low	NLLDVIDQAr	Q00944	1	1	CID	R10(Label:13C(6)15N(4))	19.67	0.0755263	1	1	31	17	2688			2.10791e+06	Heavy	Unique	Used	0.333522	2	583.824	1166.64	-0.490463	25.3078	2173	2173	MS2	6/96	120914_TFujita_5_2u.raw
	Low	NLLDVIDQAR	Q00944	1	1	CID		19.57	0.0866702	0.3	1	32		1587			1.42814e+07	Light	Unique	Used	0.388415	2	578.819	1156.63	-0.838803	25.1489	2109	2109	MS2	6/96	120914_TFujita_3_2u.raw
	Low	NLLDVIDQAR	Q00944	1	1	CID		18.87	0.097937	0.473684	1	32		2112		1	444232	Light	Excluded by Method	Not Used		2	578.819	1156.63	-0.522184	22.0517	1865	1865	MS2	3/96	120914_TFujita_4_2u.raw
	Low	NLLDVIDQAr	Q00944	1	1	CID	R10(Label:13C(6)15N(4))	18.26	0.104496	1	1	31	15	443			5.06967e+06	Heavy	Redundant	Not Used	0.381962	2	583.823	1166.64	-0.699731	25.3965	2105	2105	MS2	6/96	120914_TFujita_1_2u.raw
	Low	NLLDVIDQAR	Q00944	1	1	CID		18.16	0.115331	0.0555556	1	32		2688			6.32017e+06	Light	Redundant	Not Used	0.333522	2	578.819	1156.63	-0.627724	25.2957	2172	2172	MS2	5/96	120914_TFujita_5_2u.raw
	Low	NLLDVIDQAr	Q00944	1	1	CID	R10(Label:13C(6)15N(4))	18.12	0.107919	1	1	31	19	1014			4.72881e+06	Heavy	Redundant	Not Used	0.368288	2	583.823	1166.64	-0.595097	25.2423	2112	2112	MS2	6/96	120914_TFujita_2_2u.raw
	Low	NLLDVIDQAr	Q00944	1	1	CID	R10(Label:13C(6)15N(4))	17.8	0.122809	1	1	32	19	1587			5.54711e+06	Heavy	Redundant	Not Used	0.388415	2	583.824	1166.64	-0.281195	25.1741	2111	2111	MS2	6/96	120914_TFujita_3_2u.raw
	Low	NLLDVIDQAr	Q00944	1	1	CID	R10(Label:13C(6)15N(4))	15.57	0.210772	1	1	32		1525		1	124242	Heavy	Excluded by Method	Not Used		2	583.823	1166.64	-1.32754	21.9109	1829	1829	MS2	4/96	120914_TFujita_3_2u.raw
	Low	NLLDVIDQAR	Q00944	1	1	CID		15.1	0.234862	0.2	1	32		443			1.32727e+07	Light	Redundant	Not Used	0.381962	2	578.819	1156.63	-0.416645	26.2803	2178	2178	MS2	3/96	120914_TFujita_1_2u.raw
	Low	NLLDVIDQAR	Q00944	1	1	CID		15.07	0.248937	1	1	32		387		1	496831	Light	Excluded by Method	Not Used		2	578.82	1156.63	-0.205566	22.1934	1834	1834	MS2	3/96	120914_TFujita_1_2u.raw
	Low	NLLDVIDQAR	Q00944	1	1	CID		15.04	0.260063	0.2	1	32							No Quan Values	Not Used		2	578.819	1156.63	-1.15542	27.1901	2284	2284	MS2	3/96	120914_TFujita_3_2u.raw
	Low	NLLDVIDQAr	Q00944	1	1	CID	R10(Label:13C(6)15N(4))	13.97	0.294637		2	32					45037.3		No Quan Values	Not Used		2	583.824	1166.64	0.34661	26.5442	2229	2229	MS2	8/96	120914_TFujita_3_2u.raw
	Low	NLLDVIDQAr	Q00944	1	1	CID	R10(Label:13C(6)15N(4))	12.87	0.379566		2	32					45037.3		No Quan Values	Not Used		2	583.824	1166.64	0.765145	26.5901	2233	2233	MS2	5/96	120914_TFujita_3_2u.raw
	Low	NLLDVIDQAr	Q00944	1	1	CID	R10(Label:13C(6)15N(4))	12.22	0.455841	1	1	32	18						No Quan Values	Not Used		2	583.825	1166.64	2.12538	26.2449	2256	2256	MS2	5/96	120914_TFujita_5_2u.raw
	Low	NLLDVIDQAR	Q00944	1	1	CID		11.84	0.517163	1	1	32		2112		1	444232	Light	Excluded by Method	Not Used		2	578.82	1156.63	0.111053	22.511	1904	1904	MS2	5/96	120914_TFujita_4_2u.raw
	Low	NLLDVIDQAR	Q00944	1	1	CID		11.63	0.549655	0.0833333	1	32	20				10907.6		No Quan Values	Not Used		2	578.82	1156.63	-0.205566	28.6388	2414	2414	MS2	3/96	120914_TFujita_3_2u.raw
	Low	NLLDVIDQAR	Q00944	1	1	CID		11.61	0.524582	0.0833333	1	32		1014			1.284e+07	Light	Redundant	Not Used	0.368288	2	578.819	1156.63	-0.416645	26.1285	2186	2186	MS2	6/96	120914_TFujita_2_2u.raw
	Low	NLLDVIDQAR	Q00944	1	1	CID		11.57	0.557301		2	32		2688			6.32017e+06	Light	Redundant	Not Used	0.333522	2	578.82	1156.63	-0.311105	26.1779	2250	2250	MS2	6/96	120914_TFujita_5_2u.raw
	Low	NLLDVIDQAR	Q00944	1	1	CID		11.42	0.544436		2	32		1587			1.42814e+07	Light	Redundant	Not Used	0.388415	2	578.819	1156.63	-0.627724	26.0338	2185	2185	MS2	6/96	120914_TFujita_3_2u.raw
Q5F3X8	2.53	6	4	1227	133.386	6.34131	34.9819	109568	0.368594	1		Protein transport protein Sec31A OS=Gallus gallus GN=SEC31A PE=2 SV=1 - [SC31A_CHICK]
	Medium	KNEPIIK	Q5F3X8	1	1	CID		27.81	0.00678866	0.392857	1	29		1904		1	174726	Light	Excluded by Method	Not Used		2	421.261	841.514	-0.306217	12.8309	1048	1048	MS2	6/60	120914_TFujita_4_2u.raw
	Medium	KNEPIIK	Q5F3X8	1	1	CID		26.31	0.00958923	0.384615	1	29		2447			125513	Light	Unique	Used	0.368594	2	421.261	841.514	-0.306217	12.8656	1055	1055	MS2	6/60	120914_TFujita_5_2u.raw
	Low	KNEPIIK	Q5F3X8	1	1	CID		17.28	0.0776333	0.235294	1	29		751		1	92166.9	Light	Excluded by Method	Not Used		2	421.261	841.514	0.0564342	12.8626	1040	1040	MS2	9/60	120914_TFujita_2_2u.raw
	Low	QPMPKDR	Q5F3X8	1	1	CID		11	0.274043	1	1	28							No Quan Values	Not Used		2	436.225	871.442	-3.80407	11.5575	916	916	MS2	4/60	120914_TFujita_1_2u.raw
	Low	lkEIDR	Q5F3X8	1	1	CID	N-Term(Acetyl), K2(Label:13C(6))	10.16	0.703595		2	32	20				102317		Inconsistently Labeled	Not Used		2	411.248	821.488	6.80023	9.01639	691	691	MS2	4/52	120914_TFujita_1_2u.raw
	Low	nkITSALNLNK	Q5F3X8	1	1	CID	N-Term(Acetyl), K2(Label:13C(6))	10.14	0.571284		2	31					51661.3		Inconsistently Labeled	Not Used		2	632.368	1263.73	-5.4502	24.0665	2014	2014	MS2	13/102	120914_TFujita_3_2u.raw
P63247	13.25	12	4	317	35.0546	7.69385	419.135	215335	0.367905	6	16.9771	Guanine nucleotide-binding protein subunit beta-2-like 1 OS=Gallus gallus GN=GNB2L1 PE=2 SV=1 - [GBLP_CHICK]
	High	DVLSVAFSSDNR	P63247	1	1	CID		84.26	1.79987e-08	1	1	30		1562			164669	Light	Unique	Used	0.429499	2	655.323	1309.64	0.948861	23.9527	2004	2004	MS2	10/108	120914_TFujita_3_2u.raw
	High	LWDLTTGTTTR	P63247	1	1	CID		67.7	1.28217e-06	1	1	32		2127	1		152244	Light	Excluded by Method	Not Used		2	632.83	1264.65	0.00359066	22.9315	1942	1942	MS2	8/94	120914_TFujita_4_2u.raw
	High	DVLSVAFSSDNR	P63247	1	1	CID		67.36	8.44808e-07	1	1	29		2144			154044	Light	Unique	Used	0.342142	2	655.323	1309.64	-0.076439	24.0254	2041	2041	MS2	9/108	120914_TFujita_4_2u.raw
	High	VWQVTIGTR	P63247	1	1	CID		66.36	1.66469e-06	0.787879	1	31		951			124433	Light	Unique	Used	0.34784	2	530.301	1059.59	-0.412885	21.8955	1824	1824	MS2	8/82	120914_TFujita_2_2u.raw
	High	DVLSVAFSSDNR	P63247	1	1	CID		60.32	3.90166e-06	1	1	29		2666			105146	Light	Unique	Used	0.389127	2	655.322	1309.64	-0.915322	23.8126	2038	2038	MS2	9/108	120914_TFujita_5_2u.raw
	High	LWDLTTGTTTR	P63247	1	1	CID		59.47	8.36049e-06	1	1	32	21	1543		1	183668	Light	Excluded by Method	Not Used		2	632.83	1264.65	-0.768608	22.8906	1914	1914	MS2	8/94	120914_TFujita_3_2u.raw
	High	LWDLTTGTTTR	P63247	1	1	CID		50.22	7.17707e-05	1	1	32	16	972		1	198477	Light	Excluded by Method	Not Used		2	632.83	1264.65	-0.285984	22.8716	1909	1909	MS2	8/94	120914_TFujita_2_2u.raw
	High	LWDLTTGTTTR	P63247	1	1	CID		49.45	8.56933e-05	1	1	32	20	403			235846	Light	Unique	Used	0.431782	2	632.83	1264.65	-0.285984	22.9303	1898	1898	MS2	8/94	120914_TFujita_1_2u.raw
	High	VWQVTIGTR	P63247	1	1	CID		44.8	0.000238414	0.711111	1	31		2111		1	123830	Light	Excluded by Method	Not Used		2	530.301	1059.59	-0.29768	22.0331	1863	1863	MS2	8/82	120914_TFujita_4_2u.raw
	High	VWQVTIGTR	P63247	1	1	CID		43.86	0.000296028	0.772727	1	31		384		1	71274	Light	Excluded by Method	Not Used		2	530.301	1059.59	-0.182475	22.0557	1822	1822	MS2	7/82	120914_TFujita_1_2u.raw
	Medium	DETNYGIPQR	P63247	1	1	CID		22.83	0.0164176	1	1	28	15	1911		1	195411	Light	Excluded by Method	Not Used		2	596.783	1192.56	-0.680907	13.1374	1075	1075	MS2	8/88	120914_TFujita_4_2u.raw
	Low	DETNYGIPQR	P63247	1	1	CID		16.55	0.0719256	1	1	28	18	173			245490	Light	Unique	Used	0.260657	2	596.783	1192.56	-0.271467	13.0089	1043	1043	MS2	7/88	120914_TFujita_1_2u.raw
Q5ZML3	25.68	14	6	257	28.0431	6.94678	300.253	215028	0.366601	7	16.7434	Serine/arginine-rich splicing factor 1 OS=Gallus gallus GN=SRSF1 PE=1 SV=3 - [SRSF1_CHICK]
	High	GGPPFAFVEFEDPR	Q5ZML3	1	1	CID		57.29	7.3722e-06	1	1	29		2767		1	48610.8	Light	Excluded by Method	Not Used		2	782.875	1564.74	-0.747946	32.4122	2790	2790	MS2	11/110	120914_TFujita_5_2u.raw
	High	EAGDVcYADVFR	Q5ZML3	1	1	CID	C6(Carbamidomethyl)	52.53	8.09782e-06	1	1	24		1548			201848	Light	Unique	Used	0.41011	2	701.308	1401.61	-0.61403	23.1096	1933	1933	MS2	9/104	120914_TFujita_3_2u.raw
	High	EAGDVcYADVFR	Q5ZML3	1	1	CID	C6(Carbamidomethyl)	51.31	9.98467e-06	1	1	24		1548			201848	Light	Redundant	Not Used	0.41011	2	701.308	1401.61	-0.87531	23.2398	1944	1944	MS2	9/104	120914_TFujita_3_2u.raw
	High	SHEGETAYIR	Q5ZML3	1	1	CID		44.29	0.000117303	1	1	28		94			332289	Light	Unique	Used	0.334581	2	581.778	1162.55	-0.426587	9.34314	720	720	MS2	8/82	120914_TFujita_1_2u.raw
	High	SHEGETAYIR	Q5ZML3	1	1	CID		43.71	0.000136191	1	1	28		1250			307468	Light	Unique	Used	0.377126	2	581.777	1162.55	-0.951599	9.4931	746	746	MS2	9/82	120914_TFujita_3_2u.raw
	High	TKDIEDVFYK	Q5ZML3	1	1	CID		41.74	0.000381834	0.47619	1	30		2594		1	47942.9	Light	Excluded by Method	Not Used		2	629.321	1257.64	-0.804578	19.7529	1673	1673	MS2	12/98	120914_TFujita_5_2u.raw
	High	SHEGETAYIR	Q5ZML3	1	1	CID		38.6	0.000441723	1	1	28		2385			195507	Light	Unique	Used	0.222064	2	581.778	1162.55	-0.846597	9.57737	751	751	MS2	9/82	120914_TFujita_5_2u.raw
	High	EAGDVcYADVFR	Q5ZML3	1	1	CID	C6(Carbamidomethyl)	38.38	0.000217817	1	1	25		408			229575	Light	Unique	Used	0.421473	2	701.309	1401.61	0.343992	23.444	1941	1941	MS2	8/104	120914_TFujita_1_2u.raw
	High	KEDMTYAVR	Q5ZML3	1	1	CID		31.72	0.0028265	1	1	29		1860		1	60396.6	Light	Excluded by Method	Not Used		2	556.774	1112.54	-0.610117	10.7674	860	860	MS2	5/86	120914_TFujita_4_2u.raw
	High	SHEGETAYIR	Q5ZML3	1	1	CID		29.75	0.00338961	1	1	28		685			247597	Light	Unique	Used	0.366601	2	581.778	1162.55	-0.846597	9.50891	742	742	MS2	8/82	120914_TFujita_2_2u.raw
	High	SHEGETAYIR	Q5ZML3	1	1	CID		28.8	0.0040866	1	1	28		1828			255408	Light	Unique	Used	0.294721	2	581.778	1162.55	-0.741594	9.42009	739	739	MS2	8/82	120914_TFujita_4_2u.raw
	Medium	IYVGNLPPDIR	Q5ZML3	1	1	CID		28.5	0.010594	1	1	32	16	2137		1	83218.7	Light	Excluded by Method	Not Used		2	628.854	1256.7	0.642812	23.7224	2013	2013	MS2	10/92	120914_TFujita_4_2u.raw
	Medium	IYVGNLPPDIR	Q5ZML3	1	1	CID		26.11	0.0176333	1	1	31					71048.3		No Quan Values	Not Used		2	628.853	1256.7	-0.814223	24.0595	1992	1992	MS2	8/92	120914_TFujita_1_2u.raw
	Low	SHEGETAYIr	Q5ZML3	1	1	CID	R10(Label:13C(6)15N(4))	11.1	0.360955	1	1	30		1828			72350.9	Heavy	Redundant	Not Used	0.294721	2	586.782	1172.56	-0.187629	9.62676	758	758	MS2	6/82	120914_TFujita_4_2u.raw
P60706	30.67	57	10	375	41.7097	5.47803	1255.09	650876	0.36489	36	23.6012	Actin, cytoplasmic 1 OS=Gallus gallus GN=ACTB PE=1 SV=1 - [ACTB_CHICK]
	High	SYELPDGQVITIGNER	P60706	7	1	CID		97.81	1.51503e-09	1	1	32		471			306519	Light	Unique	Used	0.390881	2	895.949	1790.89	-0.8045	27.1436	2251	2251	MS2	13/164	120914_TFujita_1_2u.raw
	High	SYELPDGQVITIGNER	P60706	7	1	CID		89.54	1.01723e-08	1	1	32		2718			142620	Light	Unique	Used	0.287814	2	895.948	1790.89	-1.41796	27.1435	2335	2335	MS2	12/164	120914_TFujita_5_2u.raw
	High	SYELPDGQVITIGNER	P60706	7	1	CID		86.62	1.98172e-08	1	1	32		1044			293170	Light	Unique	Used	0.259041	2	895.949	1790.89	-0.395529	26.9332	2253	2253	MS2	13/164	120914_TFujita_2_2u.raw
	High	VAPEEHPVLLTEAPLNPK	P60706	3	1	CID		75.3	2.11011e-07	1	1	31		2139			185140	Light	Unique	Used	0.27722	2	977.535	1954.06	-0.624995	23.8244	2023	2023	MS2	13/156	120914_TFujita_4_2u.raw
	High	SYELPDGQVITIGNER	P60706	7	1	CID		74.66	3.16331e-07	1	1	33	21	2198		1	263373	Light	Excluded by Method	Not Used		2	895.95	1790.89	0.0816032	27.157	2322	2322	MS2	21/164	120914_TFujita_4_2u.raw
	High	VAPEEHPVLLTEAPLNPK	P60706	3	1	CID		74.15	2.76906e-07	1	1	31		987			234257	Light	Unique	Used	0.208452	2	977.536	1954.06	-0.250175	23.7585	1985	1985	MS2	13/156	120914_TFujita_2_2u.raw
	High	VAPEEHPVLLTEAPLNPK	P60706	3	1	CID		72.84	3.71797e-07	1	1	31		420			271453	Light	Unique	Used	0.385926	2	977.535	1954.06	-0.562525	24.0071	1988	1988	MS2	13/156	120914_TFujita_1_2u.raw
	High	VAPEEHPVLLTEAPLNPK	P60706	3	1	CID		71.32	5.31291e-07	1	1	31		1556			309978	Light	Unique	Used	0.323946	2	977.535	1954.06	-0.937345	23.8445	1995	1995	MS2	13/156	120914_TFujita_3_2u.raw
	High	VAPEEHPVLLTEAPLNPK	P60706	3	1	CID		68.27	1.04255e-06	1	1	31		1556			309978	Light	Redundant	Not Used	0.323946	2	977.536	1954.06	0.062175	23.6625	1980	1980	MS2	14/156	120914_TFujita_3_2u.raw
	High	GYSFTTTAER	P60706	3	1	CID		59.77	2.79413e-06	1	1	27		2487			325446	Light	Unique	Used	0.372281	2	566.767	1132.53	-0.159204	14.6596	1218	1218	MS2	9/84	120914_TFujita_5_2u.raw
	High	SYELPDGQVITIGNEr	P60706	7	1	CID	R16(Label:13C(6)15N(4))	55.52	2.4267e-05	1	1	32		1044			71229.2	Heavy	Redundant	Not Used	0.259041	2	900.954	1800.9	-0.240118	27.0382	2262	2262	MS2	13/164	120914_TFujita_2_2u.raw
	High	EITALAPSTMK	P60706	7	1	CID		52.56	4.76978e-05	1	1	32	21	2031			207687	Light	Unique	Used	0.437915	2	581.312	1161.62	-0.626643	18.4167	1544	1544	MS2	7/96	120914_TFujita_4_2u.raw
	High	GYSFTTTAER	P60706	3	1	CID		50.98	2.11469e-05	1	1	27		789			690738	Light	Unique	Used	0.476657	2	566.767	1132.53	-0.374776	14.9953	1227	1227	MS2	9/84	120914_TFujita_2_2u.raw
	High	GYSFTTTAER	P60706	3	1	CID		50.39	2.4224e-05	1	1	27		1947			632562	Light	Unique	Used	0.433691	2	566.767	1132.53	-0.482562	14.6134	1205	1205	MS2	8/84	120914_TFujita_4_2u.raw
	High	GYSFTTTAER	P60706	3	1	CID		47.53	4.5917e-05	1	1	27	17	1354			934915	Light	Unique	Used	0.453547	2	566.767	1132.53	-0.698133	14.5483	1189	1189	MS2	8/84	120914_TFujita_3_2u.raw
	High	AGFAGDDAPR	P60706	7	1	CID		45.12	6.92122e-05	1	1	26		696			200043	Light	Unique	Used	0.478705	2	488.728	976.448	-0.625564	9.98351	784	784	MS2	8/74	120914_TFujita_2_2u.raw
	High	AGFAGDDAPR	P60706	7	1	CID		43.31	0.000104998	1	1	26		2395			116487	Light	Unique	Used	0.323422	2	488.728	976.448	-0.563056	10.036	793	793	MS2	9/74	120914_TFujita_5_2u.raw
	High	EITALAPSTMK	P60706	7	1	CID		43.22	0.000395438	0.767442	1	32		1442			359765	Light	Unique	Used	0.421263	2	581.312	1161.62	-1.04699	18.3133	1518	1518	MS2	7/96	120914_TFujita_3_2u.raw
	High	GYSFTTTAER	P60706	3	1	CID		42.87	0.000134268	1	1	27	16	789			690738	Light	Redundant	Not Used	0.476657	2	566.767	1132.53	-0.698133	14.5795	1190	1190	MS2	8/84	120914_TFujita_2_2u.raw
[truncated: 2,147 more rows]
